# Supplementary material for: Demographic History and Genetic Adaptation in the Himalayan Region Inferred from Genome-Wide SNP Genotypes of 49 Populations
Source: Mol Biol Evol. 2018 May 22;35(8):1916–33. doi: 10.1093/molbev/msy094 (PMC6063301; doi:10.1093/molbev/msy094)
Supplement: Supplementary Data [file msy094_supp.zip]

Archive with 6 entries (6 files):
- Arciero-rev2_Supplementary_figures.pdf
- Arciero-rev2_Table_S1.xlsx
- Arciero-rev2_Table_S2.xlsx
- Arciero-rev2_Table_S3.xlsx
- Arciero-rev2_Table_S4.xlsx
- Arciero-rev2_Table_S5.xlsx
