# Supplementary material for: Demographic History and Genetic Adaptation in the Himalayan Region Inferred from Genome-Wide SNP Genotypes of 49 Populations
Source: Mol Biol Evol. 2018 May 22;35(8):1916–33. doi: 10.1093/molbev/msy094 (PMC6063301; doi:10.1093/molbev/msy094)
Supplement: Supplementary Data [file msy094_supp.zip › Arciero-rev2_Table_S1.xlsx]

## Sheet: Himalayan populations
Himalayan populations used in this study
Code	Population	Sample size	Language family	Latitude (⁰)	Longitude (⁰)	Altitude (m)
Bhutan
KAT	Brokkat	16	Tibeto-Burman	27.7333	90.4333	3750
BRP	Brokpa	14	Tibeto-Burman	27.4	91.7167	1608
BUM	Bumthang	19	Tibeto-Burman	27.6667	90.55	3250
CHL	Chali	19	Tibeto-Burman	27.3833	91.0167	3201
DAK	Dakpa	2	Tibeto-Burman	27.4667	91.5167	2169
DZA	Dzala	14	Tibeto-Burman	27.9	91.15	2705
GNG	Gongduk	17	Tibeto-Burman	27.0833	90.9333	1437
KHG	Khengpa	18	Tibeto-Burman	27.1333	90.6833	808
KUR	Kurtöp	19	Tibeto-Burman	27.8167	90.8167	3850
LHK	Lakha	18	Tibeto-Burman	27.68	90.15	2985
LAY	Layap	12	Tibeto-Burman	28.0667	89.6833	4115
MNG	Mangde	18	Tibeto-Burman	27.4167	90.2167	2980
MON	Black Mountain Mönpa	20	Tibeto-Burman	27.2167	90.2167	2027
NGA	'Ngalop	18	Tibeto-Burman	27.5333	89.4833	2880
NUP	Nup	18	Tibeto-Burman	27.5833	90.3333	2385
TSH	Tshangla	19	Tibeto-Burman	27.1833	91.3167	2240
India
BOD	Bodo	18	Tibeto-Burman	26.6667	90.3333	99
TOT	Toto	46	Tibeto-Burman	26.6667	89	86
Nepal
BHI	Bahing	1	Tibeto-Burman	27.23	86.33	1561
BTW	Bantawa	2	Tibeto-Burman	26.53	87.06	1500
BAR	Barâm	20	Tibeto-Burman	28.0667	84.6667	1080
CHM	Chamling	7	Tibeto-Burman	28.24	83.22	1550
CHN	Chantyal	20	Tibeto-Burman	28.4	83.3667	1932
CHP	Chepang	18	Tibeto-Burman	27.5833	84.7	241
CHE	Chetri	19	Indo_european	29.1667	81.2	987
DAM	Damai	8	Indo_european	27.33	83.03	987
DHI	Dhimal	20	Tibeto-Burman	26.5	87.7	86
DUM	Dumi	2	Tibeto-Burman	27.19	86.51	1650
GUR	Gurung	17	Tibeto-Burman	28.3	84.1167	2182
KUL	Kulung	2	Tibeto-Burman	27.35	86.56	1400
LIM	Limbu	19	Tibeto-Burman	27.19	87.8333	1094
MGR	Magar	17	Tibeto-Burman	28.0833	83.8333	844
MAJ	Majhi	17	Indo_european	27.8333	83.6667	969
NAC	Nachiring	1	Tibeto-Burman	27.23	86.51	2350
NWR	Newar	17	Tibeto-Burman	27.6167	85.4	1665
PUM	Puma	1	Tibeto-Burman	26.54	86.56	1400
SAM	Sampang	3	Tibeto-Burman	27.15	87.08	1300
SAR	Sarki	6	Indo_european	27.37	83.07	987
SHE	Sherpa	10	Tibeto-Burman	27.7333	86.5833	4550
SON	Sonar	2	Indo_european	27.39	83.09	987
SUN	Sunwar	4	Tibeto-Burman	27.34	86.16	1750
TMG	Tamang	19	Tibeto-Burman	27.8833	85.4167	1900
THK	Thakali	16	Tibeto-Burman	28.8167	83.75	3035
WAM	Wambule	13	Tibeto-Burman	27.07	86.36	1350
Tibet
LHA	Lhasa	36	Tibeto-Burman	29.6453	91.2263	3700
NAG	Nagqu	31	Tibeto-Burman	31.9981	91.1319	4500
NYI	Nyingchi	20	Tibeto-Burman	28.4246	94.4285	2900
SHA	Shannan	26	Tibeto-Burman	29.0314	91.6926	3600
TIN	Tingri	19	Tibeto-Burman	29.4731	87.0314	4500

## Sheet: Worldwide populations
Worldwide populations used in this study
Population	Sample size	Geographic origin	Region	Dataset
Africa
Mozabite	30	Algeria (Mzab)	Africa	Li et al., 2008
Biaka_Pygmy	31	Central African Republic	Africa	Li et al., 2008
Mbuti_Pygmy	15	Democratic Republic of Congo	Africa	Li et al., 2008
Bantu_N.E.	20	Kenya	Africa	Li et al., 2008
San	6	Namibia	Africa	Li et al., 2008
Yoruba	24	Nigeria	Africa	Li et al., 2008
Mandenka	24	Senegal	Africa	Li et al., 2008
Yoruba in Ibadan	108	Nigeria	Africa	The 1000 Genomes Project Consortium.,2015
Luhya in Webuye	99	Kenya	Africa	The 1000 Genomes Project Consortium.,2015
Gambian	113	Western division Gambia	Africa	The 1000 Genomes Project Consortium.,2015
Mende	85	Sierra Leone	Africa	The 1000 Genomes Project Consortium.,2015
Esan	99	Nigeria	Africa	The 1000 Genomes Project Consortium.,2015
Americans of African Ancestry	61	United States	Africa	The 1000 Genomes Project Consortium.,2015
African Caribbeans	96	Barbados	Africa	The 1000 Genomes Project Consortium.,2015
Middle East
Druze	47	Israel (Carmel)	Middle East	Li et al., 2008
Palestinian	51	Israel (Central)	Middle East	Li et al., 2008
Bedouin	48	Israel (Negev)	Middle East	Li et al., 2008
Europe
French	29	France	Europe	Li et al., 2008
French_Basque	24	France	Europe	Li et al., 2008
Sardinian	28	Italy	Europe	Li et al., 2008
North_Italian	21	Italy (Bergamo)	Europe	Li et al., 2008
Orcadian	16	Orkney Islands	Europe	Li et al., 2008
Russian	25	Russia	Europe	Li et al., 2008
Adygei	17	Russia Caucasus	Europe	Li et al., 2008
Utah Residents (CEPH) with Northern and Western European Ancestry	99	United States	Europe	The 1000 Genomes Project Consortium.,2015
Toscani	107	Italy	Europe	The 1000 Genomes Project Consortium.,2015
Finnish	99	Finland	Europe	The 1000 Genomes Project Consortium.,2015
British	91	United Kingdom	Europe	The 1000 Genomes Project Consortium.,2015
Iberian Population	107	Spain	Europe	The 1000 Genomes Project Consortium.,2015
South Asia
Burmese	15	Myanmar	South Asia	Chaubey et al., 2010
Asur	2	India_austroasiatic	South Asia	Chaubey et al., 2010
Bonda	4	India_austroasiatic	South Asia	Chaubey et al., 2010
Gadaba	1	India_austroasiatic	South Asia	Chaubey et al., 2010
Ho	4	India_austroasiatic	South Asia	Chaubey et al., 2010
Juang	2	India_austroasiatic	South Asia	Chaubey et al., 2010
Kharia	2	India_austroasiatic	South Asia	Chaubey et al., 2010
Khasi	3	India_austroasiatic	South Asia	Chaubey et al., 2010
Mawasi	1	India_austroasiatic	South Asia	Metspalu et al., 2011
Santhal	1	India_austroasiatic	South Asia	Chaubey et al., 2010
Savara	2	India_austroasiatic	South Asia	Chaubey et al., 2010
Brahmins from Tamil Nadu	2	India_Dravidian	South Asia	Metspalu et al., 2011
Chenchus	4	India_Dravidian	South Asia	Metspalu et al., 2011
Dhurwa	1	India_Dravidian	South Asia	Metspalu et al., 2011
Gond	4	India_Dravidian	South Asia	Metspalu et al., 2011
Hakkipikki	4	India_Dravidian	South Asia	Metspalu et al., 2011
Kurumba	4	India_Dravidian	South Asia	Metspalu et al., 2011
Lambadi	1	India_Dravidian	South Asia	Metspalu et al., 2011
Piramalai Kallars	8	India_Dravidian	South Asia	Metspalu et al., 2011
Pulliyar	5	India_Dravidian	South Asia	Metspalu et al., 2011
Tamil Nadu Scheduled Caste	2	India_Dravidian	South Asia	Metspalu et al., 2011
Velamas	10	India_Dravidian	South Asia	Metspalu et al., 2011
Bengali	1	India_IEU	South Asia	Metspalu et al., 2011
Bhunjia	1	India_IEU	South Asia	Metspalu et al., 2011
Brahmins from Uttar Pradesh	8	India_IEU	South Asia	Metspalu et al., 2011
Brahmins from Uttaranchal	1	India_IEU	South Asia	Metspalu et al., 2011
Chamar	10	India_IEU	South Asia	Metspalu et al., 2011
Dharkars	12	India_IEU	South Asia	Metspalu et al., 2011
Dusadh	10	India_IEU	South Asia	Metspalu et al., 2011
Kanjars	8	India_IEU	South Asia	Metspalu et al., 2011
Kol	18	India_IEU	South Asia	Metspalu et al., 2011
Kshatriya	7	India_IEU	South Asia	Metspalu et al., 2011
Kurmi	1	India_IEU	South Asia	Metspalu et al., 2011
Meena	1	India_IEU	South Asia	Metspalu et al., 2011
Meghawal	1	India_IEU	South Asia	Metspalu et al., 2011
Muslim	5	India_IEU	South Asia	Metspalu et al., 2011
Tharus	2	India_IEU	South Asia	Metspalu et al., 2011
Uttar Pradesh Scheduled Caste	5	India_IEU	South Asia	Metspalu et al., 2011
Nihali	2	India_Isolate	South Asia	Metspalu et al., 2011
Garo	4	India_SinoTibetan	South Asia	Chaubey et al., 2010
Naga	4	India_SinoTibetan	South Asia	Metspalu et al., 2011
Balochi	25	Pakistan	South Asia	Li et al., 2008
Brahui	25	Pakistan	South Asia	Li et al., 2008
Burusho	25	Pakistan	South Asia	Li et al., 2008
Hazara	24	Pakistan	South Asia	Li et al., 2008
Kalash	25	Pakistan	South Asia	Li et al., 2008
Makrani	25	Pakistan	South Asia	Li et al., 2008
Pathan	23	Pakistan	South Asia	Li et al., 2008
Sindhi	25	Pakistan	South Asia	Li et al., 2008
Gujarati Indian from Houston	103	United States	South Asia	The 1000 Genomes Project Consortium.,2015
Punjabi from Lahore	96	Pakistan	South Asia	The 1000 Genomes Project Consortium.,2015
Bengali	86	Bangladesh	South Asia	The 1000 Genomes Project Consortium.,2015
Sri Lankan Tamil	102	United Kingdom	South Asia	The 1000 Genomes Project Consortium.,2015
Indian Telugu	102	United Kingdom	South Asia	The 1000 Genomes Project Consortium.,2015
Himalaya
Brokkat	16	Bhutan	Himalaya	This study
Brokpa	14	Bhutan	Himalaya	This study
Bumthang	19	Bhutan	Himalaya	This study
Chali	19	Bhutan	Himalaya	This study
Dakpa	2	Bhutan	Himalaya	This study
Dzala	14	Bhutan	Himalaya	This study
Gongduk	17	Bhutan	Himalaya	This study
Khengpa	18	Bhutan	Himalaya	This study
Kurtöp	19	Bhutan	Himalaya	This study
Lakha	18	Bhutan	Himalaya	This study
Layap	12	Bhutan	Himalaya	This study
Mangde	18	Bhutan	Himalaya	This study
Black Mountain Mönpa	20	Bhutan	Himalaya	This study
'Ngalop	18	Bhutan	Himalaya	This study
Nup	18	Bhutan	Himalaya	This study
Tshangla	19	Bhutan	Himalaya	This study
Bodo	18	India	Himalaya	This study
Toto	46	India	Himalaya	This study
Bahing	1	Nepal	Himalaya	This study
Bantawa	2	Nepal	Himalaya	This study
Bâram	20	Nepal	Himalaya	This study
Chamling	7	Nepal	Himalaya	This study
Chantyal	20	Nepal	Himalaya	This study
Chepang	18	Nepal	Himalaya	This study
Chetri	19	Nepal	Himalaya	This study
Damai	8	Nepal	Himalaya	This study
Dhimal	20	Nepal	Himalaya	This study
Dumi	2	Nepal	Himalaya	This study
Gurung	17	Nepal	Himalaya	This study
Kulung	2	Nepal	Himalaya	This study
Limbu	19	Nepal	Himalaya	This study
Magar	17	Nepal	Himalaya	This study
Majhi	17	Nepal	Himalaya	This study
Nachiring	1	Nepal	Himalaya	This study
Newar	17	Nepal	Himalaya	This study
Puma	1	Nepal	Himalaya	This study
Sampang	3	Nepal	Himalaya	This study
Sarki	6	Nepal	Himalaya	This study
Sherpa	10	Nepal	Himalaya	This study
Sonar	2	Nepal	Himalaya	This study
Sunwar	4	Nepal	Himalaya	This study
Tamang	19	Nepal	Himalaya	This study
Thakali	16	Nepal	Himalaya	This study
Wambule	13	Nepal	Himalaya	This study
Lhasa	36	Tibet	Tibet	This study
Nagqu	31	Tibet	Tibet	This study
Nyingchi	20	Tibet	Tibet	This study
Shannan	26	Tibet	Tibet	This study
Tingri	19	Tibet	Tibet	This study
East Asia
Cambodian	11	Cambodia	East Asia	Li et al., 2008
Dai	10	China	East Asia	Li et al., 2008
Daur	10	China	East Asia	Li et al., 2008
Han	44	China	East Asia	Li et al., 2008
Tujia	10	China	East Asia	Li et al., 2008
Yizu	10	China	East Asia	Li et al., 2008
Miaozu	10	China	East Asia	Li et al., 2008
Oroqen	10	China	East Asia	Li et al., 2008
Tu	10	China	East Asia	Li et al., 2008
Mongola	10	China	East Asia	Li et al., 2008
Hezhen	10	China	East Asia	Li et al., 2008
Xibo	9	China	East Asia	Li et al., 2008
Lahu	10	China	East Asia	Li et al., 2008
Uygur	10	China	East Asia	Li et al., 2008
She	10	China	East Asia	Li et al., 2008
Naxi	10	China	East Asia	Li et al., 2008
Japanese	28	Japan	East Asia	Li et al., 2008
Yakut	25	Siberia	East Asia	Li et al., 2008
Han Chinese in Bejing	103	China	East Asia	The 1000 Genomes Project Consortium.,2015
Japanese in Tokyo	104	Japan	East Asia	The 1000 Genomes Project Consortium.,2015
Southern Han Chinese	105	China	East Asia	The 1000 Genomes Project Consortium.,2015
Chinese Dai in Xishuangbanna	93	China	East Asia	The 1000 Genomes Project Consortium.,2015
Kinh in Ho Chi Minh City	99	Vietnam	East Asia	The 1000 Genomes Project Consortium.,2015
Oceania
NAN_Melanesian	19	Bougainville	Oceania	Li et al., 2008
Papuan	17	New Guinea	Oceania	Li et al., 2008
America
Karitiana	24	Brazil	America	Li et al., 2008
Surui	21	Brazil	America	Li et al., 2008
Colombian	13	Colombia	America	Li et al., 2008
Maya	25	Mexico	America	Li et al., 2008
Pima	25	Mexico	America	Li et al., 2008
Mexican	64	United States	America	The 1000 Genomes Project Consortium.,2015
Puerto Ricans	104	Puerto Rico	America	The 1000 Genomes Project Consortium.,2015
Colombians from Medellin	94	Colombia	America	The 1000 Genomes Project Consortium.,2015
Peruvians from Lima	85	Peru	America	The 1000 Genomes Project Consortium.,2015

## Sheet: Datasets used in analyses
The datasets used in different analyses
Analysis	Number of Individuals	Number of SNPs used in the analysis		References for the datasets
PCA-Himalayan populations only	738	256506		this study
PCA-Himalayan andworldwide populations	1962	190287		this study + Li et al., 2008+ Chaubey et al., 2010 + Metspalu et al., 2011
ADMIXTURE-Himalayan populations only	738	256506		this study
ADMIXTURE-Himalayan and worldwide populations	1962	190287		this study + Li et al., 2008+ Chaubey et al., 2010 + Metspalu et al., 2011
Ne-Split times	1755	267522		this study + Li et al., 2008+ Chaubey et al., 2010 + Metspalu et al., 2011
ROHs-Himalayan populations only	738	118875		this study
ROHs-Himalayan and worldwide populations	1962	113516		this study + Li et al., 2008+ Chaubey et al., 2010 + Metspalu et al., 2011
fineSTRUCTURE	481	268861		this study + Li et al., 2008+ Chaubey et al., 2010 + Metspalu et al., 2011
fineSTRUCTURE	671	579640		this study + The 1000 Genomes Project Consortium.,2015
Correlation between D-statistic and longitude	1962	268861		this study
ALDER	1393	268861		this study + Li et al., 2008+ Chaubey et al., 2010 + Metspalu et al., 2011
f3-statistics	1393	268861		this study + Li et al., 2008+ Chaubey et al., 2010 + Metspalu et al., 2011
Treemix	1393	268861		this study + Li et al., 2008+ Chaubey et al., 2010 + Metspalu et al., 2011
f3-outgroup statistics	2809	82647		this study + Patterson et al., 2012 ( Human Origin data)
f3-outgroup statistics-Himalayan populations only	743	582810		this study
f3-outgroup statistics-Himalayan and population from Jeong et al.,2016	1999	268861		this study + Jeong et al., 2016
D statistics archaic genomes	2809	82647		this study + Patterson et al., 2012 ( Human Origin data)
PCA archaic genomes	2809	82647		this study + Patterson et al., 2012 ( Human Origin data)
Spearman's correlation	718	575956		this study
EMMAX	718	575956		this study
PBS	3274	579640		this study +The 1000 Genomes Project Consortium.,2015
BayEnv v2	718	254041		this study
