# Supplementary material for: Demographic History and Genetic Adaptation in the Himalayan Region Inferred from Genome-Wide SNP Genotypes of 49 Populations
Source: Mol Biol Evol. 2018 May 22;35(8):1916–33. doi: 10.1093/molbev/msy094 (PMC6063301; doi:10.1093/molbev/msy094)
Supplement: Supplementary Data [file msy094_supp.zip › Arciero-rev2_Table_S3.xlsx]

## Sheet: D-statistics
D-statistics: D(Yoruba,Han;high-altitude Himalaya 1, high-altitude Himalaya 2)
W = Yoruba	X = Han	Y = high-altitude Himalayan 1	Country_Y	Z = high-altitude Himalayan 2	Country_Z	D_stat	|D_stat|	SE	Z_score	|Z_score|	Longitude_Y	Latitude_Y	Longitude_Z	Latitude_Z	D(W,X;Y,Z)
Yoruba	Han	Ngalop	Bhutan	Nyingchi	Tibet	0.0061	0.0061	0.000802	7.656	7.656	89.4833	27.5333	94.4285	28.4246	D(Yoruba,Han;Ngalop,Nyingchi)
Yoruba	Han	Nyingchi	Tibet	Ngalop	Bhutan	0.0061	0.0061	0.000802	7.656	7.656	94.4285	28.4246	89.4833	27.5333	D(Yoruba,Han;Nyingchi,Ngalop)
Yoruba	Han	Nyingchi	Tibet	Shannan	Tibet	0.0049	0.0049	0.000683	7.163	7.163	94.4285	28.4246	91.6926	29.0314	D(Yoruba,Han;Nyingchi,Shannan)
Yoruba	Han	Shannan	Tibet	Nyingchi	Tibet	0.0049	0.0049	0.000683	7.163	7.163	91.6926	29.0314	94.4285	28.4246	D(Yoruba,Han;Shannan,Nyingchi)
Yoruba	Han	Nyingchi	Tibet	Tingri	Tibet	0.0051	0.0051	0.000766	6.702	6.702	94.4285	28.4246	87.0314	29.4731	D(Yoruba,Han;Nyingchi,Tingri)
Yoruba	Han	Tingri	Tibet	Nyingchi	Tibet	0.0051	0.0051	0.000766	6.702	6.702	87.0314	29.4731	94.4285	28.4246	D(Yoruba,Han;Tingri,Nyingchi)
Yoruba	Han	Dzala	Bhutan	Ngalop	Bhutan	0.0052	0.0052	0.000916	5.66	5.66	91.15	27.9	89.4833	27.5333	D(Yoruba,Han;Dzala,Ngalop)
Yoruba	Han	Ngalop	Bhutan	Dzala	Bhutan	0.0052	0.0052	0.000916	5.66	5.66	89.4833	27.5333	91.15	27.9	D(Yoruba,Han;Ngalop,Dzala)
Yoruba	Han	Ngalop	Bhutan	Nagqu	Tibet	0.0043	0.0043	0.00076	5.639	5.639	89.4833	27.5333	91.1319	31.9981	D(Yoruba,Han;Ngalop,Nagqu)
Yoruba	Han	Nagqu	Tibet	Ngalop	Bhutan	0.0043	0.0043	0.00076	5.639	5.639	91.1319	31.9981	89.4833	27.5333	D(Yoruba,Han;Nagqu,Ngalop)
Yoruba	Han	Kurtöp	Bhutan	Nyingchi	Tibet	0.0047	0.0047	0.000893	5.311	5.311	90.8167	27.8167	94.4285	28.4246	D(Yoruba,Han;Kurtöp,Nyingchi)
Yoruba	Han	Nyingchi	Tibet	Kurtöp	Bhutan	0.0047	0.0047	0.000893	5.311	5.311	94.4285	28.4246	90.8167	27.8167	D(Yoruba,Han;Nyingchi,Kurtöp)
Yoruba	Han	Chali	Bhutan	Ngalop	Bhutan	-0.0053	0.0053	0.001029	-5.11	5.11	91.0167	27.3833	89.4833	27.5333	D(Yoruba,Han;Chali,Ngalop)
Yoruba	Han	Ngalop	Bhutan	Chali	Bhutan	-0.0053	0.0053	0.001029	-5.11	5.11	89.4833	27.5333	91.0167	27.3833	D(Yoruba,Han;Ngalop,Chali)
Yoruba	Han	Nagqu	Tibet	Shannan	Tibet	-0.003	0.003	0.000621	-4.879	4.879	91.1319	31.9981	91.6926	29.0314	D(Yoruba,Han;Nagqu,Shannan)
Yoruba	Han	Shannan	Tibet	Nagqu	Tibet	-0.003	0.003	0.000621	-4.879	4.879	91.6926	29.0314	91.1319	31.9981	D(Yoruba,Han;Shannan,Nagqu)
Yoruba	Han	Sherpa	Nepal	Nyingchi	Tibet	0.0052	0.0052	0.000916	4.835	4.835	86.5833	27.7333	94.4285	28.4246	D(Yoruba,Han;Sherpa,Nyingchi)
Yoruba	Han	Nyingchi	Tibet	Sherpa	Tibet	0.0052	0.0052	0.000916	4.835	4.835	94.4285	28.4246	86.5833	27.7333	D(Yoruba,Han;Nyingchi,Sherpa)
Yoruba	Han	Ngalop	Bhutan	Lhasa	Tibet	0.0035	0.0035	0.000739	4.774	4.774	89.4833	27.5333	91.2263	29.6453	D(Yoruba,Han;Ngalop,Lhasa)
Yoruba	Han	Lhasa	Tibet	Ngalop	Bhutan	0.0035	0.0035	0.000739	4.774	4.774	91.2263	29.6453	89.4833	27.5333	D(Yoruba,Han;Lhasa,Ngalop)
Yoruba	Han	Brokkat	Bhutan	Ngalop	Bhutan	-0.0044	0.0044	0.00095	-4.639	4.639	90.4333	27.7333	89.4833	27.5333	D(Yoruba,Han;Brokkat,Ngalop)
Yoruba	Han	Ngalop	Bhutan	Brokkat	Bhutan	-0.0044	0.0044	0.00095	-4.639	4.639	89.4833	27.5333	90.4333	27.7333	D(Yoruba,Han;Ngalop,Brokkat)
Yoruba	Han	Nagqu	Tibet	Tingri	Tibet	-0.0033	0.0033	0.000729	-4.482	4.482	91.1319	31.9981	87.0314	29.4731	D(Yoruba,Han;Nagqu,Tingri)
Yoruba	Han	Tingri	Tibet	Nagqu	Tibet	-0.0033	0.0033	0.000729	-4.482	4.482	87.0314	29.4731	91.1319	31.9981	D(Yoruba,Han;Tingri,Nagqu)
Yoruba	Han	Bumthang	Bhutan	Ngalop	Bhutan	-0.0038	0.0038	0.000867	-4.418	4.418	90.55	27.6667	89.4833	27.5333	D(Yoruba,Han;Bumthang,Ngalop)
Yoruba	Han	Ngalop	Bhutan	Bumthang	Bhutan	-0.0038	0.0038	0.000867	-4.418	4.418	89.4833	27.5333	90.55	27.6667	D(Yoruba,Han;Ngalop,Bumthang)
Yoruba	Han	Dzala	Bhutan	Shannan	Tibet	-0.0039	0.0039	0.000891	-4.392	4.392	91.15	27.9	91.6926	29.0314	D(Yoruba,Han;Dzala,Shannan)
Yoruba	Han	Shannan	Tibet	Dzala	Bhutan	-0.0039	0.0039	0.000891	-4.392	4.392	91.6926	29.0314	91.15	27.9	D(Yoruba,Han;Shannan,Dzala)
Yoruba	Han	Dzala	Bhutan	Tingri	Tibet	-0.0042	0.0042	0.001071	-4.336	4.336	91.15	27.9	87.0314	29.4731	D(Yoruba,Han;Dzala,Tingri)
Yoruba	Han	Tingri	Tibet	Dzala	Bhutan	-0.0042	0.0042	0.001071	-4.336	4.336	87.0314	29.4731	91.15	27.9	D(Yoruba,Han;Tingri,Dzala)
Yoruba	Han	Lhasa	Tibet	Nyingchi	Tibet	0.0026	0.0026	0.000637	4.138	4.138	91.2263	29.6453	94.4285	28.4246	D(Yoruba,Han;Lhasa,Nyingchi)
Yoruba	Han	Nyingchi	Tibet	Lhasa	Tibet	0.0026	0.0026	0.000637	4.138	4.138	94.4285	28.4246	91.2263	29.6453	D(Yoruba,Han;Nyingchi,Lhasa)
Yoruba	Han	Chali	Bhutan	Shannan	Tibet	-0.004	0.004	0.000988	-4.034	4.034	91.0167	27.3833	91.6926	29.0314	D(Yoruba,Han;Chali,Shannan)
Yoruba	Han	Shannan	Tibet	Chali	Bhutan	-0.004	0.004	0.000988	-4.034	4.034	91.6926	29.0314	91.0167	27.3833	D(Yoruba,Han;Shannan,Chali)
Yoruba	Han	Mangde	Bhutan	Nyingchi	Tibet	0.0037	0.0037	0.000933	4.008	4.008	90.2167	27.4167	94.4285	28.4246	D(Yoruba,Han;Mangde,Nyingchi)
Yoruba	Han	Nyingchi	Tibet	Mangde	Bhutan	0.0037	0.0037	0.000933	4.008	4.008	94.4285	28.4246	90.2167	27.4167	D(Yoruba,Han;Nyingchi,Mangde)
Yoruba	Han	Chali	Bhutan	Tingri	Tibet	-0.0042	0.0042	0.001071	-3.941	3.941	91.0167	27.3833	87.0314	29.4731	D(Yoruba,Han;Chali,Tingri)
Yoruba	Han	Tingri	Tibet	Chali	Bhutan	-0.0042	0.0042	0.001071	-3.941	3.941	87.0314	29.4731	91.0167	27.3833	D(Yoruba,Han;Tingri,Chali)
Yoruba	Han	Dzala	Bhutan	Kurtöp	Bhutan	0.0038	0.0038	0.000976	3.905	3.905	91.15	27.9	90.8167	27.8167	D(Yoruba,Han;Dzala,Kurtöp)
Yoruba	Han	Kurtöp	Bhutan	Dzala	Bhutan	0.0038	0.0038	0.000976	3.905	3.905	90.8167	27.8167	91.15	27.9	D(Yoruba,Han;Kurtöp,Dzala)
Yoruba	Han	Lhasa	Tibet	Shannan	Tibet	-0.0023	0.0023	0.000593	-3.828	3.828	91.2263	29.6453	91.6926	29.0314	D(Yoruba,Han;Lhasa,Shannan)
Yoruba	Han	Shannan	Tibet	Lhasa	Tibet	-0.0023	0.0023	0.000593	-3.828	3.828	91.6926	29.0314	91.2263	29.6453	D(Yoruba,Han;Shannan,Lhasa)
Yoruba	Han	Chali	Bhutan	Kurtöp	Bhutan	0.0039	0.0039	0.001044	3.718	3.718	91.0167	27.3833	90.8167	27.8167	D(Yoruba,Han;Chali,Kurtöp)
Yoruba	Han	Kurtöp	Bhutan	Chali	Bhutan	0.0039	0.0039	0.001044	3.718	3.718	90.8167	27.8167	91.0167	27.3833	D(Yoruba,Han;Kurtöp,Chali)
Yoruba	Han	Lhasa	Tibet	Tingri	Tibet	-0.0025	0.0025	0.000675	-3.716	3.716	91.2263	29.6453	87.0314	29.4731	D(Yoruba,Han;Lhasa,Tingri)
Yoruba	Han	Tingri	Tibet	Lhasa	Tibet	-0.0025	0.0025	0.000675	-3.716	3.716	87.0314	29.4731	91.2263	29.6453	D(Yoruba,Han;Tingri,Lhasa)
Yoruba	Han	Brokkat	Bhutan	Shannan	Tibet	-0.0031	0.0031	0.000867	-3.623	3.623	90.4333	27.7333	91.6926	29.0314	D(Yoruba,Han;Brokkat,Shannan)
Yoruba	Han	Shannan	Tibet	Brokkat	Bhutan	-0.0031	0.0031	0.000867	-3.623	3.623	91.6926	29.0314	90.4333	27.7333	D(Yoruba,Han;Shannan,Brokkat)
Yoruba	Han	Brokkat	Bhutan	Tingri	Tibet	-0.0034	0.0034	0.000939	-3.599	3.599	90.4333	27.7333	87.0314	29.4731	D(Yoruba,Han;Brokkat,Tingri)
Yoruba	Han	Tingri	Tibet	Brokkat	Bhutan	-0.0034	0.0034	0.000939	-3.599	3.599	87.0314	29.4731	90.4333	27.7333	D(Yoruba,Han;Tingri,Brokkat)
Yoruba	Han	Dzala	Bhutan	Sherpa	Nepal	-0.0043	0.0043	0.001332	-3.389	3.389	91.15	27.9	86.5833	27.7333	D(Yoruba,Han;Dzala,Sherpa)
Yoruba	Han	Sherpa	Nepal	Dzala	Bhutan	-0.0043	0.0043	0.001332	-3.389	3.389	86.5833	27.7333	91.15	27.9	D(Yoruba,Han;Sherpa,Dzala)
Yoruba	Han	Chali	Bhutan	Sherpa	Nepal	-0.0043	0.0043	0.001332	-3.243	3.243	91.0167	27.3833	86.5833	27.7333	D(Yoruba,Han;Chali,Sherpa)
Yoruba	Han	Sherpa	Nepal	Chali	Bhutan	-0.0043	0.0043	0.001332	-3.243	3.243	86.5833	27.7333	91.0167	27.3833	D(Yoruba,Han;Sherpa,Chali)
Yoruba	Han	Nagqu	Tibet	Sherpa	Tibet	0.0034	0.0034	0.001068	3.21	3.21	91.1319	31.9981	86.5833	27.7333	D(Yoruba,Han;Nagqu,Sherpa)
Yoruba	Han	Sherpa	Nepal	Nagqu	Tibet	0.0034	0.0034	0.001068	3.21	3.21	86.5833	27.7333	91.1319	31.9981	D(Yoruba,Han;Sherpa,Nagqu)
Yoruba	Han	Bumthang	Bhutan	Tingri	Tibet	-0.0028	0.0028	0.000873	-3.205	3.205	90.55	27.6667	87.0314	29.4731	D(Yoruba,Han;Bumthang,Tingri)
Yoruba	Han	Tingri	Tibet	Bumthang	Bhutan	-0.0028	0.0028	0.000873	-3.205	3.205	87.0314	29.4731	90.55	27.6667	D(Yoruba,Han;Tingri,Bumthang)
Yoruba	Han	Bumthang	Bhutan	Shannan	Tibet	-0.0026	0.0026	0.0008	-3.2	3.2	90.55	27.6667	91.6926	29.0314	D(Yoruba,Han;Bumthang,Shannan)
Yoruba	Han	Shannan	Tibet	Bumthang	Bhutan	-0.0026	0.0026	0.0008	-3.2	3.2	91.6926	29.0314	90.55	27.6667	D(Yoruba,Han;Shannan,Bumthang)
Yoruba	Han	Kurtöp	Bhutan	Nagqu	Tibet	0.0029	0.0029	0.000904	3.193	3.193	90.8167	27.8167	91.1319	31.9981	D(Yoruba,Han;Kurtöp,Nagqu)
Yoruba	Han	Nagqu	Tibet	Kurtöp	Bhutan	0.0029	0.0029	0.000904	3.193	3.193	91.1319	31.9981	90.8167	27.8167	D(Yoruba,Han;Nagqu,Kurtöp)
Yoruba	Han	Layap	Bhutan	Nyingchi	Tibet	0.0034	0.0034	0.001068	3.156	3.156	89.6833	28.0667	94.4285	28.4246	D(Yoruba,Han;Layap,Nyingchi)
Yoruba	Han	Nyingchi	Tibet	Layap	Bhutan	0.0034	0.0034	0.001068	3.156	3.156	94.4285	28.4246	89.6833	28.0667	D(Yoruba,Han;Nyingchi,Layap)
Yoruba	Han	Nagqu	Tibet	Nyingchi	Tibet	0.0019	0.0019	0.00091	2.949	2.949	91.1319	31.9981	94.4285	28.4246	D(Yoruba,Han;Nagqu,Nyingchi)
Yoruba	Han	Nyingchi	Tibet	Nagqu	Tibet	0.0019	0.0019	0.00091	2.949	2.949	94.4285	28.4246	91.1319	31.9981	D(Yoruba,Han;Nyingchi,Nagqu)
Yoruba	Han	Brokkat	Bhutan	Kurtöp	Bhutan	0.003	0.003	0.001024	2.946	2.946	90.4333	27.7333	90.8167	27.8167	D(Yoruba,Han;Brokkat,Kurtöp)
Yoruba	Han	Kurtöp	Bhutan	Brokkat	Bhutan	0.003	0.003	0.001024	2.946	2.946	90.8167	27.8167	90.4333	27.7333	D(Yoruba,Han;Kurtöp,Brokkat)
Yoruba	Han	Brokkat	Bhutan	Sherpa	Nepal	-0.0035	0.0035	0.001209	-2.877	2.877	90.4333	27.7333	86.5833	27.7333	D(Yoruba,Han;Brokkat,Sherpa)
Yoruba	Han	Sherpa	Nepal	Brokkat	Bhutan	-0.0035	0.0035	0.001209	-2.877	2.877	86.5833	27.7333	90.4333	27.7333	D(Yoruba,Han;Sherpa,Brokkat)
Yoruba	Han	Lakha	Bhutan	Ngalop	Bhutan	-0.0031	0.0031	0.000867	-2.787	2.787	90.15	27.68	89.4833	27.5333	D(Yoruba,Han;Lakha,Ngalop)
Yoruba	Han	Ngalop	Bhutan	Lakha	Bhutan	-0.0031	0.0031	0.000867	-2.787	2.787	89.4833	27.5333	90.15	27.68	D(Yoruba,Han;Ngalop,Lakha)
Yoruba	Han	Bumthang	Bhutan	Nyingchi	Tibet	0.0023	0.0023	0.000836	2.787	2.787	90.55	27.6667	94.4285	28.4246	D(Yoruba,Han;Bumthang,Nyingchi)
Yoruba	Han	Nyingchi	Tibet	Bumthang	Bhutan	0.0023	0.0023	0.000836	2.787	2.787	94.4285	28.4246	90.55	27.6667	D(Yoruba,Han;Nyingchi,Bumthang)
Yoruba	Han	Lakha	Bhutan	Nyingchi	Tibet	0.003	0.003	0.001024	2.715	2.715	90.15	27.68	94.4285	28.4246	D(Yoruba,Han;Lakha,Nyingchi)
Yoruba	Han	Nyingchi	Tibet	Lakha	Bhutan	0.003	0.003	0.001024	2.715	2.715	94.4285	28.4246	90.15	27.68	D(Yoruba,Han;Nyingchi,Lakha)
Yoruba	Han	Mangde	Bhutan	Ngalop	Bhutan	-0.0024	0.0024	0.000908	-2.663	2.663	90.2167	27.4167	89.4833	27.5333	D(Yoruba,Han;Mangde,Ngalop)
Yoruba	Han	Ngalop	Bhutan	Mangde	Bhutan	-0.0024	0.0024	0.000908	-2.663	2.663	89.4833	27.5333	90.2167	27.4167	D(Yoruba,Han;Ngalop,Mangde)
Yoruba	Han	Bumthang	Bhutan	Kurtöp	Bhutan	0.0024	0.0024	0.00094	2.597	2.597	90.55	27.6667	90.8167	27.8167	D(Yoruba,Han;Bumthang,Kurtöp)
Yoruba	Han	Kurtöp	Bhutan	Bumthang	Bhutan	0.0024	0.0024	0.00094	2.597	2.597	90.8167	27.8167	90.55	27.6667	D(Yoruba,Han;Kurtöp,Bumthang)
Yoruba	Han	Chali	Bhutan	Mangde	Bhutan	-0.0029	0.0029	0.001148	-2.561	2.561	91.0167	27.3833	90.2167	27.4167	D(Yoruba,Han;Chali,Mangde)
Yoruba	Han	Mangde	Bhutan	Chali	Bhutan	-0.0029	0.0029	0.001148	-2.561	2.561	90.2167	27.4167	91.0167	27.3833	D(Yoruba,Han;Mangde,Chali)
Yoruba	Han	Dzala	Bhutan	Mangde	Bhutan	0.0028	0.0028	0.001087	2.56	2.56	91.15	27.9	90.2167	27.4167	D(Yoruba,Han;Dzala,Mangde)
Yoruba	Han	Mangde	Bhutan	Dzala	Bhutan	0.0028	0.0028	0.001087	2.56	2.56	90.2167	27.4167	91.15	27.9	D(Yoruba,Han;Mangde,Dzala)
Yoruba	Han	Lhasa	Tibet	Sherpa	Tibet	0.0026	0.0026	0.000637	2.558	2.558	91.2263	29.6453	86.5833	27.7333	D(Yoruba,Han;Lhasa,Sherpa)
Yoruba	Han	Sherpa	Nepal	Lhasa	Tibet	0.0026	0.0026	0.000637	2.558	2.558	86.5833	27.7333	91.2263	29.6453	D(Yoruba,Han;Sherpa,Lhasa)
Yoruba	Han	Layap	Bhutan	Ngalop	Bhutan	-0.0028	0.0028	0.000873	-2.544	2.544	89.6833	28.0667	89.4833	27.5333	D(Yoruba,Han;Layap,Ngalop)
Yoruba	Han	Ngalop	Bhutan	Layap	Bhutan	-0.0028	0.0028	0.000873	-2.544	2.544	89.4833	27.5333	89.6833	28.0667	D(Yoruba,Han;Ngalop,Layap)
Yoruba	Han	Bumthang	Bhutan	Sherpa	Nepal	-0.0029	0.0029	0.001148	-2.524	2.524	90.55	27.6667	86.5833	27.7333	D(Yoruba,Han;Bumthang,Sherpa)
Yoruba	Han	Sherpa	Nepal	Bumthang	Bhutan	-0.0029	0.0029	0.001148	-2.524	2.524	86.5833	27.7333	90.55	27.6667	D(Yoruba,Han;Sherpa,Bumthang)
Yoruba	Han	Kurtöp	Bhutan	Lhasa	Tibet	0.0021	0.0021	0.000859	2.474	2.474	90.8167	27.8167	91.2263	29.6453	D(Yoruba,Han;Kurtöp,Lhasa)
Yoruba	Han	Lhasa	Tibet	Kurtöp	Bhutan	0.0021	0.0021	0.000859	2.474	2.474	91.2263	29.6453	90.8167	27.8167	D(Yoruba,Han;Lhasa,Kurtöp)
Yoruba	Han	Dzala	Bhutan	Layap	Bhutan	0.0024	0.0024	0.00094	2.153	2.153	91.15	27.9	89.6833	28.0667	D(Yoruba,Han;Dzala,Layap)
Yoruba	Han	Layap	Bhutan	Dzala	Bhutan	0.0024	0.0024	0.00094	2.153	2.153	89.6833	28.0667	91.15	27.9	D(Yoruba,Han;Layap,Dzala)
Yoruba	Han	Mangde	Bhutan	Nagqu	Tibet	0.0019	0.0019	0.00091	2.065	2.065	90.2167	27.4167	91.1319	31.9981	D(Yoruba,Han;Mangde,Nagqu)
Yoruba	Han	Nagqu	Tibet	Mangde	Bhutan	0.0019	0.0019	0.00091	2.065	2.065	91.1319	31.9981	90.2167	27.4167	D(Yoruba,Han;Nagqu,Mangde)
Yoruba	Han	Chali	Bhutan	Layap	Bhutan	0.0025	0.0025	0.001236	2	2	91.0167	27.3833	89.6833	28.0667	D(Yoruba,Han;Chali,Layap)
Yoruba	Han	Layap	Bhutan	Chali	Bhutan	0.0025	0.0025	0.001236	2	2	89.6833	28.0667	91.0167	27.3833	D(Yoruba,Han;Layap,Chali)
Yoruba	Han	Dzala	Bhutan	Lhasa	Tibet	-0.0017	0.0017	0.000963	-1.912	1.912	91.15	27.9	91.2263	29.6453	D(Yoruba,Han;Dzala,Lhasa)
Yoruba	Han	Lhasa	Tibet	Dzala	Bhutan	-0.0017	0.0017	0.000963	-1.912	1.912	91.2263	29.6453	91.15	27.9	D(Yoruba,Han;Lhasa,Dzala)
Yoruba	Han	Brokkat	Bhutan	Mangde	Bhutan	-0.002	0.002	0.001049	-1.907	1.907	90.4333	27.7333	90.2167	27.4167	D(Yoruba,Han;Brokkat,Mangde)
Yoruba	Han	Mangde	Bhutan	Brokkat	Bhutan	-0.002	0.002	0.001049	-1.907	1.907	90.2167	27.4167	90.4333	27.7333	D(Yoruba,Han;Mangde,Brokkat)
Yoruba	Han	Lakha	Bhutan	Tingri	Tibet	-0.0021	0.0021	0.001342	-1.897	1.897	90.15	27.68	87.0314	29.4731	D(Yoruba,Han;Lakha,Tingri)
Yoruba	Han	Tingri	Tibet	Lakha	Bhutan	-0.0021	0.0021	0.001342	-1.897	1.897	87.0314	29.4731	90.15	27.68	D(Yoruba,Han;Tingri,Lakha)
Yoruba	Han	Brokkat	Bhutan	Nyingchi	Tibet	0.0018	0.0018	0.000931	1.887	1.887	90.4333	27.7333	94.4285	28.4246	D(Yoruba,Han;Brokkat,Nyingchi)
Yoruba	Han	Nyingchi	Tibet	Brokkat	Bhutan	0.0018	0.0018	0.000931	1.887	1.887	94.4285	28.4246	90.4333	27.7333	D(Yoruba,Han;Nyingchi,Brokkat)
Yoruba	Han	Chali	Bhutan	Lhasa	Tibet	-0.0017	0.0017	0.000963	-1.795	1.795	91.0167	27.3833	91.2263	29.6453	D(Yoruba,Han;Chali,Lhasa)
Yoruba	Han	Lhasa	Tibet	Chali	Bhutan	-0.0017	0.0017	0.000963	-1.795	1.795	91.2263	29.6453	91.0167	27.3833	D(Yoruba,Han;Lhasa,Chali)
Yoruba	Han	Lakha	Bhutan	Shannan	Tibet	-0.0019	0.0019	0.001075	-1.723	1.723	90.15	27.68	91.6926	29.0314	D(Yoruba,Han;Lakha,Shannan)
Yoruba	Han	Shannan	Tibet	Lakha	Bhutan	-0.0019	0.0019	0.001075	-1.723	1.723	91.6926	29.0314	90.15	27.68	D(Yoruba,Han;Shannan,Lakha)
Yoruba	Han	Dzala	Bhutan	Lakha	Bhutan	0.0021	0.0021	0.000859	1.719	1.719	91.15	27.9	90.15	27.68	D(Yoruba,Han;Dzala,Lakha)
Yoruba	Han	Lakha	Bhutan	Dzala	Bhutan	0.0021	0.0021	0.000859	1.719	1.719	90.15	27.68	91.15	27.9	D(Yoruba,Han;Lakha,Dzala)
Yoruba	Han	Lakha	Bhutan	Sherpa	Nepal	-0.0022	0.0022	0.001285	-1.703	1.703	90.15	27.68	86.5833	27.7333	D(Yoruba,Han;Lakha,Sherpa)
Yoruba	Han	Sherpa	Nepal	Lakha	Bhutan	-0.0022	0.0022	0.001285	-1.703	1.703	86.5833	27.7333	90.15	27.68	D(Yoruba,Han;Sherpa,Lakha)
Yoruba	Han	Layap	Bhutan	Tingri	Tibet	-0.0018	0.0018	0.001065	-1.65	1.65	89.6833	28.0667	87.0314	29.4731	D(Yoruba,Han;Layap,Tingri)
Yoruba	Han	Tingri	Tibet	Layap	Bhutan	-0.0018	0.0018	0.001065	-1.65	1.65	87.0314	29.4731	89.6833	28.0667	D(Yoruba,Han;Tingri,Layap)
Yoruba	Han	Ngalop	Bhutan	Shannan	Tibet	0.0013	0.0013	0.000786	1.62	1.62	89.4833	27.5333	91.6926	29.0314	D(Yoruba,Han;Ngalop,Shannan)
Yoruba	Han	Shannan	Tibet	Ngalop	Bhutan	0.0013	0.0013	0.000786	1.62	1.62	91.6926	29.0314	89.4833	27.5333	D(Yoruba,Han;Shannan,Ngalop)
Yoruba	Han	Chali	Bhutan	Lakha	Bhutan	-0.0021	0.0021	0.001342	-1.601	1.601	91.0167	27.3833	90.15	27.68	D(Yoruba,Han;Chali,Lakha)
Yoruba	Han	Lakha	Bhutan	Chali	Bhutan	-0.0021	0.0021	0.001342	-1.601	1.601	90.15	27.68	91.0167	27.3833	D(Yoruba,Han;Lakha,Chali)
Yoruba	Han	Bumthang	Bhutan	Dzala	Bhutan	0.0014	0.0014	0.000867	1.58	1.58	90.55	27.6667	91.15	27.9	D(Yoruba,Han;Bumthang,Dzala)
Yoruba	Han	Dzala	Bhutan	Bumthang	Bhutan	0.0014	0.0014	0.000867	1.58	1.58	91.15	27.9	90.55	27.6667	D(Yoruba,Han;Dzala,Bumthang)
Yoruba	Han	Kurtöp	Bhutan	Ngalop	Bhutan	-0.0014	0.0014	0.000991	-1.549	1.549	90.8167	27.8167	89.4833	27.5333	D(Yoruba,Han;Kurtöp,Ngalop)
Yoruba	Han	Ngalop	Bhutan	Kurtöp	Bhutan	-0.0014	0.0014	0.000991	-1.549	1.549	89.4833	27.5333	90.8167	27.8167	D(Yoruba,Han;Ngalop,Kurtöp)
Yoruba	Han	Layap	Bhutan	Shannan	Tibet	-0.0015	0.0015	0.001032	-1.472	1.472	89.6833	28.0667	91.6926	29.0314	D(Yoruba,Han;Layap,Shannan)
Yoruba	Han	Shannan	Tibet	Layap	Bhutan	-0.0015	0.0015	0.001032	-1.472	1.472	91.6926	29.0314	89.6833	28.0667	D(Yoruba,Han;Shannan,Layap)
Yoruba	Han	Layap	Bhutan	Nagqu	Tibet	0.0015	0.0015	0.001032	1.463	1.463	89.6833	28.0667	91.1319	31.9981	D(Yoruba,Han;Layap,Nagqu)
Yoruba	Han	Nagqu	Tibet	Layap	Bhutan	0.0015	0.0015	0.001032	1.463	1.463	91.1319	31.9981	89.6833	28.0667	D(Yoruba,Han;Nagqu,Layap)
Yoruba	Han	Bumthang	Bhutan	Mangde	Bhutan	-0.0014	0.0014	0.000991	-1.436	1.436	90.55	27.6667	90.2167	27.4167	D(Yoruba,Han;Bumthang,Mangde)
Yoruba	Han	Mangde	Bhutan	Bumthang	Bhutan	-0.0014	0.0014	0.000991	-1.436	1.436	90.2167	27.4167	90.55	27.6667	D(Yoruba,Han;Mangde,Bumthang)
Yoruba	Han	Mangde	Bhutan	Tingri	Tibet	-0.0014	0.0014	0.000991	-1.433	1.433	90.2167	27.4167	87.0314	29.4731	D(Yoruba,Han;Mangde,Tingri)
Yoruba	Han	Tingri	Tibet	Mangde	Bhutan	-0.0014	0.0014	0.000991	-1.433	1.433	87.0314	29.4731	90.2167	27.4167	D(Yoruba,Han;Tingri,Mangde)
Yoruba	Han	Bumthang	Bhutan	Chali	Bhutan	0.0014	0.0014	0.000867	1.423	1.423	90.55	27.6667	91.0167	27.3833	D(Yoruba,Han;Bumthang,Chali)
Yoruba	Han	Chali	Bhutan	Bumthang	Bhutan	0.0014	0.0014	0.000867	1.423	1.423	91.0167	27.3833	90.55	27.6667	D(Yoruba,Han;Chali,Bumthang)
Yoruba	Han	Brokkat	Bhutan	Layap	Bhutan	0.0016	0.0016	0.001167	1.389	1.389	90.4333	27.7333	89.6833	28.0667	D(Yoruba,Han;Brokkat,Layap)
Yoruba	Han	Layap	Bhutan	Brokkat	Bhutan	0.0016	0.0016	0.001167	1.389	1.389	89.6833	28.0667	90.4333	27.7333	D(Yoruba,Han;Layap,Brokkat)
Yoruba	Han	Kurtöp	Bhutan	Lakha	Bhutan	0.0017	0.0017	0.001268	1.356	1.356	90.8167	27.8167	90.15	27.68	D(Yoruba,Han;Kurtöp,Lakha)
Yoruba	Han	Lakha	Bhutan	Kurtöp	Bhutan	0.0017	0.0017	0.001268	1.356	1.356	90.15	27.68	90.8167	27.8167	D(Yoruba,Han;Lakha,Kurtöp)
Yoruba	Han	Layap	Bhutan	Sherpa	Nepal	-0.0019	0.0019	0.001075	-1.352	1.352	89.6833	28.0667	86.5833	27.7333	D(Yoruba,Han;Layap,Sherpa)
Yoruba	Han	Sherpa	Nepal	Layap	Bhutan	-0.0019	0.0019	0.001075	-1.352	1.352	86.5833	27.7333	89.6833	28.0667	D(Yoruba,Han;Sherpa,Layap)
Yoruba	Han	Lhasa	Tibet	Nagqu	Tibet	0.0008	0.0008	0.00102	1.302	1.302	91.2263	29.6453	91.1319	31.9981	D(Yoruba,Han;Lhasa,Nagqu)
Yoruba	Han	Nagqu	Tibet	Lhasa	Tibet	0.0008	0.0008	0.00102	1.302	1.302	91.1319	31.9981	91.2263	29.6453	D(Yoruba,Han;Nagqu,Lhasa)
Yoruba	Han	Mangde	Bhutan	Shannan	Tibet	-0.0011	0.0011	0.00088	-1.297	1.297	90.2167	27.4167	91.6926	29.0314	D(Yoruba,Han;Mangde,Shannan)
Yoruba	Han	Shannan	Tibet	Mangde	Bhutan	-0.0011	0.0011	0.00088	-1.297	1.297	91.6926	29.0314	90.2167	27.4167	D(Yoruba,Han;Shannan,Mangde)
Yoruba	Han	Mangde	Bhutan	Lhasa	Tibet	0.0011	0.0011	0.000875	1.277	1.277	90.2167	27.4167	91.2263	29.6453	D(Yoruba,Han;Mangde,Lhasa)
Yoruba	Han	Lhasa	Tibet	Mangde	Bhutan	0.0011	0.0011	0.000875	1.277	1.277	91.2263	29.6453	90.2167	27.4167	D(Yoruba,Han;Lhasa,Mangde)
Yoruba	Han	Ngalop	Bhutan	Tingri	Tibet	0.001	0.001	0.000944	1.24	1.24	89.4833	27.5333	87.0314	29.4731	D(Yoruba,Han;Ngalop,Tingri)
Yoruba	Han	Tingri	Tibet	Ngalop	Bhutan	0.001	0.001	0.000944	1.24	1.24	87.0314	29.4731	89.4833	27.5333	D(Yoruba,Han;Tingri,Ngalop)
Yoruba	Han	Mangde	Bhutan	Sherpa	Nepal	-0.0015	0.0015	0.001032	-1.202	1.202	90.2167	27.4167	86.5833	27.7333	D(Yoruba,Han;Mangde,Sherpa)
Yoruba	Han	Sherpa	Nepal	Mangde	Bhutan	-0.0015	0.0015	0.001032	-1.202	1.202	86.5833	27.7333	90.2167	27.4167	D(Yoruba,Han;Sherpa,Mangde)
Yoruba	Han	Kurtöp	Bhutan	Layap	Bhutan	-0.0014	0.0014	0.000991	-1.197	1.197	90.8167	27.8167	89.6833	28.0667	D(Yoruba,Han;Kurtöp,Layap)
Yoruba	Han	Layap	Bhutan	Kurtöp	Bhutan	-0.0014	0.0014	0.000991	-1.197	1.197	89.6833	28.0667	90.8167	27.8167	D(Yoruba,Han;Layap,Kurtöp)
Yoruba	Han	Brokkat	Bhutan	Lakha	Bhutan	-0.0013	0.0013	0.001121	-1.163	1.163	90.4333	27.7333	90.15	27.68	D(Yoruba,Han;Brokkat,Lakha)
Yoruba	Han	Lakha	Bhutan	Brokkat	Bhutan	-0.0013	0.0013	0.001121	-1.163	1.163	90.15	27.68	90.4333	27.7333	D(Yoruba,Han;Lakha,Brokkat)
Yoruba	Han	Lakha	Bhutan	Nagqu	Tibet	0.0012	0.0012	0.001105	1.069	1.069	90.15	27.68	91.1319	31.9981	D(Yoruba,Han;Lakha,Nagqu)
Yoruba	Han	Nagqu	Tibet	Lakha	Bhutan	0.0012	0.0012	0.001105	1.069	1.069	91.1319	31.9981	90.15	27.68	D(Yoruba,Han;Nagqu,Lakha)
Yoruba	Han	Brokkat	Bhutan	Lhasa	Tibet	-0.0009	0.0009	0.000834	-1.049	1.049	90.4333	27.7333	91.2263	29.6453	D(Yoruba,Han;Brokkat,Lhasa)
Yoruba	Han	Lhasa	Tibet	Brokkat	Bhutan	-0.0009	0.0009	0.000834	-1.049	1.049	91.2263	29.6453	90.4333	27.7333	D(Yoruba,Han;Lhasa,Brokkat)
Yoruba	Han	Dzala	Bhutan	Nyingchi	Tibet	0.001	0.001	0.000944	1.026	1.026	91.15	27.9	94.4285	28.4246	D(Yoruba,Han;Dzala,Nyingchi)
Yoruba	Han	Nyingchi	Tibet	Dzala	Bhutan	0.001	0.001	0.000944	1.026	1.026	94.4285	28.4246	91.15	27.9	D(Yoruba,Han;Nyingchi,Dzala)
Yoruba	Han	Dzala	Bhutan	Nagqu	Tibet	-0.0009	0.0009	0.000834	-1.004	1.004	91.15	27.9	91.1319	31.9981	D(Yoruba,Han;Dzala,Nagqu)
Yoruba	Han	Nagqu	Tibet	Dzala	Bhutan	-0.0009	0.0009	0.000834	-1.004	1.004	91.1319	31.9981	91.15	27.9	D(Yoruba,Han;Nagqu,Dzala)
Yoruba	Han	Kurtöp	Bhutan	Mangde	Bhutan	0.001	0.001	0.000944	0.992	0.992	90.8167	27.8167	90.2167	27.4167	D(Yoruba,Han;Kurtöp,Mangde)
Yoruba	Han	Mangde	Bhutan	Kurtöp	Bhutan	0.001	0.001	0.000944	0.992	0.992	90.2167	27.4167	90.8167	27.8167	D(Yoruba,Han;Mangde,Kurtöp)
Yoruba	Han	Chali	Bhutan	Nagqu	Tibet	-0.001	0.001	0.000993	-0.967	0.967	91.0167	27.3833	91.1319	31.9981	D(Yoruba,Han;Chali,Nagqu)
Yoruba	Han	Nagqu	Tibet	Chali	Bhutan	-0.001	0.001	0.000993	-0.967	0.967	91.1319	31.9981	91.0167	27.3833	D(Yoruba,Han;Nagqu,Chali)
Yoruba	Han	Bumthang	Bhutan	Layap	Bhutan	0.001	0.001	0.000944	0.928	0.928	90.55	27.6667	89.6833	28.0667	D(Yoruba,Han;Bumthang,Layap)
Yoruba	Han	Layap	Bhutan	Bumthang	Bhutan	0.001	0.001	0.000944	0.928	0.928	89.6833	28.0667	90.55	27.6667	D(Yoruba,Han;Layap,Bumthang)
Yoruba	Han	Chali	Bhutan	Nyingchi	Tibet	0.0009	0.0009	0.001142	0.869	0.869	91.0167	27.3833	94.4285	28.4246	D(Yoruba,Han;Chali,Nyingchi)
Yoruba	Han	Nyingchi	Tibet	Chali	Bhutan	0.0009	0.0009	0.001142	0.869	0.869	94.4285	28.4246	91.0167	27.3833	D(Yoruba,Han;Nyingchi,Chali)
Yoruba	Han	Ngalop	Bhutan	Sherpa	Nepal	0.0009	0.0009	0.001142	0.805	0.805	89.4833	27.5333	86.5833	27.7333	D(Yoruba,Han;Ngalop,Sherpa)
Yoruba	Han	Sherpa	Nepal	Ngalop	Bhutan	0.0009	0.0009	0.001142	0.805	0.805	86.5833	27.7333	89.4833	27.5333	D(Yoruba,Han;Sherpa,Ngalop)
Yoruba	Han	Brokkat	Bhutan	Dzala	Bhutan	0.0008	0.0008	0.00102	0.774	0.774	90.4333	27.7333	91.15	27.9	D(Yoruba,Han;Brokkat,Dzala)
Yoruba	Han	Dzala	Bhutan	Brokkat	Bhutan	0.0008	0.0008	0.00102	0.774	0.774	91.15	27.9	90.4333	27.7333	D(Yoruba,Han;Dzala,Brokkat)
Yoruba	Han	Layap	Bhutan	Lhasa	Tibet	0.0007	0.0007	0.000982	0.76	0.76	89.6833	28.0667	91.2263	29.6453	D(Yoruba,Han;Layap,Lhasa)
Yoruba	Han	Lhasa	Tibet	Layap	Bhutan	0.0007	0.0007	0.000982	0.76	0.76	91.2263	29.6453	89.6833	28.0667	D(Yoruba,Han;Lhasa,Layap)
Yoruba	Han	Brokkat	Bhutan	Chali	Bhutan	0.0009	0.0009	0.001142	0.754	0.754	90.4333	27.7333	91.0167	27.3833	D(Yoruba,Han;Brokkat,Chali)
Yoruba	Han	Chali	Bhutan	Brokkat	Bhutan	0.0009	0.0009	0.001142	0.754	0.754	91.0167	27.3833	90.4333	27.7333	D(Yoruba,Han;Chali,Brokkat)
Yoruba	Han	Brokkat	Bhutan	Bumthang	Bhutan	-0.0006	0.0006	0.000903	-0.644	0.644	90.4333	27.7333	90.55	27.6667	D(Yoruba,Han;Brokkat,Bumthang)
Yoruba	Han	Bumthang	Bhutan	Brokkat	Bhutan	-0.0006	0.0006	0.000903	-0.644	0.644	90.55	27.6667	90.4333	27.7333	D(Yoruba,Han;Bumthang,Brokkat)
Yoruba	Han	Bumthang	Bhutan	Lakha	Bhutan	-0.0007	0.0007	0.001149	-0.623	0.623	90.55	27.6667	90.15	27.68	D(Yoruba,Han;Bumthang,Lakha)
Yoruba	Han	Lakha	Bhutan	Bumthang	Bhutan	-0.0007	0.0007	0.001149	-0.623	0.623	90.15	27.68	90.55	27.6667	D(Yoruba,Han;Lakha,Bumthang)
Yoruba	Han	Lakha	Bhutan	Mangde	Bhutan	-0.0007	0.0007	0.001149	-0.589	0.589	90.15	27.68	90.2167	27.4167	D(Yoruba,Han;Lakha,Mangde)
Yoruba	Han	Mangde	Bhutan	Lakha	Bhutan	-0.0007	0.0007	0.001149	-0.589	0.589	90.2167	27.4167	90.15	27.68	D(Yoruba,Han;Mangde,Lakha)
Yoruba	Han	Bumthang	Bhutan	Nagqu	Tibet	0.0005	0.0005	0.000811	0.579	0.579	90.55	27.6667	91.1319	31.9981	D(Yoruba,Han;Bumthang,Nagqu)
Yoruba	Han	Nagqu	Tibet	Bumthang	Bhutan	0.0005	0.0005	0.000811	0.579	0.579	91.1319	31.9981	90.55	27.6667	D(Yoruba,Han;Nagqu,Bumthang)
Yoruba	Han	Lakha	Bhutan	Lhasa	Tibet	0.0004	0.0004	0.001026	0.405	0.405	90.15	27.68	91.2263	29.6453	D(Yoruba,Han;Lakha,Lhasa)
Yoruba	Han	Lhasa	Tibet	Lakha	Bhutan	0.0004	0.0004	0.001026	0.405	0.405	91.2263	29.6453	90.15	27.68	D(Yoruba,Han;Lhasa,Lakha)
Yoruba	Han	Kurtöp	Bhutan	Tingri	Tibet	-0.0004	0.0004	0.000931	-0.398	0.398	90.8167	27.8167	87.0314	29.4731	D(Yoruba,Han;Kurtöp,Tingri)
Yoruba	Han	Tingri	Tibet	Kurtöp	Bhutan	-0.0004	0.0004	0.000931	-0.398	0.398	87.0314	29.4731	90.8167	27.8167	D(Yoruba,Han;Tingri,Kurtöp)
Yoruba	Han	Kurtöp	Bhutan	Sherpa	Nepal	-0.0005	0.0005	0.001217	-0.385	0.385	90.8167	27.8167	86.5833	27.7333	D(Yoruba,Han;Kurtöp,Sherpa)
Yoruba	Han	Sherpa	Nepal	Kurtöp	Bhutan	-0.0005	0.0005	0.001217	-0.385	0.385	86.5833	27.7333	90.8167	27.8167	D(Yoruba,Han;Sherpa,Kurtöp)
Yoruba	Han	Bumthang	Bhutan	Lhasa	Tibet	-0.0003	0.0003	0.000786	-0.379	0.379	90.55	27.6667	91.2263	29.6453	D(Yoruba,Han;Bumthang,Lhasa)
Yoruba	Han	Lhasa	Tibet	Bumthang	Bhutan	-0.0003	0.0003	0.000786	-0.379	0.379	91.2263	29.6453	90.55	27.6667	D(Yoruba,Han;Lhasa,Bumthang)
Yoruba	Han	Shannan	Tibet	Tingri	Tibet	-0.0002	0.0002	0.000696	-0.342	0.342	91.6926	29.0314	87.0314	29.4731	D(Yoruba,Han;Shannan,Tingri)
Yoruba	Han	Tingri	Tibet	Shannan	Tibet	-0.0002	0.0002	0.000696	-0.342	0.342	87.0314	29.4731	91.6926	29.0314	D(Yoruba,Han;Tingri,Shannan)
Yoruba	Han	Sherpa	Nepal	Shannan	Tibet	0.0003	0.0003	0.001299	0.321	0.321	86.5833	27.7333	91.6926	29.0314	D(Yoruba,Han;Sherpa,Shannan)
Yoruba	Han	Shannan	Tibet	Sherpa	Tibet	0.0003	0.0003	0.001299	0.321	0.321	91.6926	29.0314	86.5833	27.7333	D(Yoruba,Han;Shannan,Sherpa)
Yoruba	Han	Layap	Bhutan	Mangde	Bhutan	-0.0004	0.0004	0.000931	-0.304	0.304	89.6833	28.0667	90.2167	27.4167	D(Yoruba,Han;Layap,Mangde)
Yoruba	Han	Mangde	Bhutan	Layap	Bhutan	-0.0004	0.0004	0.000931	-0.304	0.304	90.2167	27.4167	89.6833	28.0667	D(Yoruba,Han;Mangde,Layap)
Yoruba	Han	Lakha	Bhutan	Layap	Bhutan	0.0003	0.0003	0.001299	0.255	0.255	90.15	27.68	89.6833	28.0667	D(Yoruba,Han;Lakha,Layap)
Yoruba	Han	Layap	Bhutan	Lakha	Bhutan	0.0003	0.0003	0.001299	0.255	0.255	89.6833	28.0667	90.15	27.68	D(Yoruba,Han;Layap,Lakha)
Yoruba	Han	Kurtöp	Bhutan	Shannan	Tibet	-0.0001	0.0001	0.000888	-0.152	0.152	90.8167	27.8167	91.6926	29.0314	D(Yoruba,Han;Kurtöp,Shannan)
Yoruba	Han	Shannan	Tibet	Kurtöp	Bhutan	-0.0001	0.0001	0.000888	-0.152	0.152	91.6926	29.0314	90.8167	27.8167	D(Yoruba,Han;Shannan,Kurtöp)
Yoruba	Han	Brokkat	Bhutan	Nagqu	Tibet	-0.0001	0.0001	0.000888	-0.118	0.118	90.4333	27.7333	91.1319	31.9981	D(Yoruba,Han;Brokkat,Nagqu)
Yoruba	Han	Nagqu	Tibet	Brokkat	Bhutan	-0.0001	0.0001	0.000888	-0.118	0.118	91.1319	31.9981	90.4333	27.7333	D(Yoruba,Han;Nagqu,Brokkat)
Yoruba	Han	Sherpa	Nepal	Tingri	Tibet	0.0001	0.0001	0.001101	0.089	0.089	86.5833	27.7333	87.0314	29.4731	D(Yoruba,Han;Sherpa,Tingri)
Yoruba	Han	Tingri	Tibet	Sherpa	Tibet	0.0001	0.0001	0.001101	0.089	0.089	87.0314	29.4731	86.5833	27.7333	D(Yoruba,Han;Tingri,Sherpa)
Yoruba	Han	Chali	Bhutan	Dzala	Bhutan	-0.0001	0.0001	0.000888	-0.072	0.072	91.0167	27.3833	91.15	27.9	D(Yoruba,Han;Chali,Dzala)
Yoruba	Han	Dzala	Bhutan	Chali	Bhutan	-0.0001	0.0001	0.000888	-0.072	0.072	91.15	27.9	91.0167	27.3833	D(Yoruba,Han;Dzala,Chali)

## Sheet: f3-statistics 
f3-statistics: f3(X; A, B) . X : Himalayan inidividual, A and B: any individuals from worldwide population used here
X=Target	A=Source 1	Country source 1	B=Source 2	Country source 2	f3 statistic	Standard error	Z_score	f3(Target; Source1, Source2)
India
Bodo	Bumthang	Bhutan	Asur	India_austroasiatic	-0.000827704	0.000136704	-6.0547	f3(Bodo;Bumthang,Asur)
Bodo	Bumthang	Bhutan	Asur	India_austroasiatic	-0.000827704	0.000136704	-6.0547	f3(Bodo;Bumthang,Asur)
Bodo	Han	China	Asur	India_austroasiatic	-0.00064286	0.000141926	-4.52954	f3(Bodo;Han,Asur)
Bodo	Han	China	Asur	India_austroasiatic	-0.00064286	0.000141926	-4.52954	f3(Bodo;Han,Asur)
Bodo	Kurtöp	Bhutan	Asur	India_austroasiatic	-0.000663184	0.000137531	-4.82208	f3(Bodo;Kurtöp,Asur)
Bodo	Kurtöp	Bhutan	Asur	India_austroasiatic	-0.000663184	0.000137531	-4.82208	f3(Bodo;Kurtöp,Asur)
Bodo	Miaozu	China	Asur	India_austroasiatic	-0.000652405	0.000167691	-3.89053	f3(Bodo;Miaozu,Asur)
Bodo	Miaozu	China	Asur	India_austroasiatic	-0.000652405	0.000167691	-3.89053	f3(Bodo;Miaozu,Asur)
Bodo	'Ngalop	Bhutan	Asur	India_austroasiatic	-0.00047477	0.000138537	-3.42704	f3(Bodo;'Ngalop,Asur)
Bodo	'Ngalop	Bhutan	Asur	India_austroasiatic	-0.00047477	0.000138537	-3.42704	f3(Bodo;'Ngalop,Asur)
Bodo	Brokkat	Bhutan	Balochi	Pakistan	-0.000741655	0.000138088	-5.37089	f3(Bodo;Brokkat,Balochi)
Bodo	Brokkat	Bhutan	Balochi	Pakistan	-0.000741655	0.000138088	-5.37089	f3(Bodo;Brokkat,Balochi)
Bodo	Brokpa	Bhutan	Balochi	Pakistan	-0.000692539	0.000137902	-5.02197	f3(Bodo;Brokpa,Balochi)
Bodo	Brokpa	Bhutan	Balochi	Pakistan	-0.000692539	0.000137902	-5.02197	f3(Bodo;Brokpa,Balochi)
Bodo	Bumthang	Bhutan	Balochi	Pakistan	-0.000603026	0.000127171	-4.74185	f3(Bodo;Bumthang,Balochi)
Bodo	Bumthang	Bhutan	Balochi	Pakistan	-0.000603026	0.000127171	-4.74185	f3(Bodo;Bumthang,Balochi)
Bodo	Chamling	Nepal	Balochi	Pakistan	-0.000660521	0.000139923	-4.72061	f3(Bodo;Chamling,Balochi)
Bodo	Chamling	Nepal	Balochi	Pakistan	-0.000660521	0.000139923	-4.72061	f3(Bodo;Chamling,Balochi)
Bodo	Dai	China	Balochi	Pakistan	-0.000615777	0.000136423	-4.51374	f3(Bodo;Dai,Balochi)
Bodo	Dai	China	Balochi	Pakistan	-0.000615777	0.000136423	-4.51374	f3(Bodo;Dai,Balochi)
Bodo	Dzala	Bhutan	Balochi	Pakistan	-0.000781084	0.000128112	-6.09686	f3(Bodo;Dzala,Balochi)
Bodo	Dzala	Bhutan	Balochi	Pakistan	-0.000781084	0.000128112	-6.09686	f3(Bodo;Dzala,Balochi)
Bodo	Gongduk	Bhutan	Balochi	Pakistan	-0.000957474	0.00013178	-7.2657	f3(Bodo;Gongduk,Balochi)
Bodo	Gongduk	Bhutan	Balochi	Pakistan	-0.000957474	0.00013178	-7.2657	f3(Bodo;Gongduk,Balochi)
Bodo	Han	China	Balochi	Pakistan	-0.00122028	0.000116574	-10.4678	f3(Bodo;Han,Balochi)
Bodo	Han	China	Balochi	Pakistan	-0.00122028	0.000116574	-10.4678	f3(Bodo;Han,Balochi)
Bodo	Kurtöp	Bhutan	Balochi	Pakistan	-0.000469764	0.000118864	-3.95211	f3(Bodo;Kurtöp,Balochi)
Bodo	Kurtöp	Bhutan	Balochi	Pakistan	-0.000469764	0.000118864	-3.95211	f3(Bodo;Kurtöp,Balochi)
Bodo	Lahu	China	Balochi	Pakistan	-0.00098227	0.000129622	-7.57798	f3(Bodo;Lahu,Balochi)
Bodo	Lahu	China	Balochi	Pakistan	-0.00098227	0.000129622	-7.57798	f3(Bodo;Lahu,Balochi)
Bodo	Lakha	Bhutan	Balochi	Pakistan	-0.00068059	0.000143051	-4.75768	f3(Bodo;Lakha,Balochi)
Bodo	Lakha	Bhutan	Balochi	Pakistan	-0.00068059	0.000143051	-4.75768	f3(Bodo;Lakha,Balochi)
Bodo	Layap	Bhutan	Balochi	Pakistan	-0.000444682	0.000138468	-3.21145	f3(Bodo;Layap,Balochi)
Bodo	Layap	Bhutan	Balochi	Pakistan	-0.000444682	0.000138468	-3.21145	f3(Bodo;Layap,Balochi)
Bodo	Lhasa	Tibet	Balochi	Pakistan	-0.000413281	0.000118066	-3.50043	f3(Bodo;Lhasa,Balochi)
Bodo	Lhasa	Tibet	Balochi	Pakistan	-0.000413281	0.000118066	-3.50043	f3(Bodo;Lhasa,Balochi)
Bodo	Limbu	Nepal	Balochi	Pakistan	-0.00106458	0.000127416	-8.35514	f3(Bodo;Limbu,Balochi)
Bodo	Limbu	Nepal	Balochi	Pakistan	-0.00106458	0.000127416	-8.35514	f3(Bodo;Limbu,Balochi)
Bodo	Mangde	Bhutan	Balochi	Pakistan	-0.000506802	0.000128735	-3.93678	f3(Bodo;Mangde,Balochi)
Bodo	Mangde	Bhutan	Balochi	Pakistan	-0.000506802	0.000128735	-3.93678	f3(Bodo;Mangde,Balochi)
Bodo	Miaozu	China	Balochi	Pakistan	-0.00140467	0.000131858	-10.6529	f3(Bodo;Miaozu,Balochi)
Bodo	Miaozu	China	Balochi	Pakistan	-0.00140467	0.000131858	-10.6529	f3(Bodo;Miaozu,Balochi)
Bodo	Mönpa	Bhutan	Balochi	Pakistan	-0.0022361	0.000137308	-16.2852	f3(Bodo;Mönpa,Balochi)
Bodo	Mönpa	Bhutan	Balochi	Pakistan	-0.0022361	0.000137308	-16.2852	f3(Bodo;Mönpa,Balochi)
Bodo	Naga	India_SinoTibetan	Balochi	Pakistan	-0.00224919	0.000144182	-15.5996	f3(Bodo;Naga,Balochi)
Bodo	Naga	India_SinoTibetan	Balochi	Pakistan	-0.00224919	0.000144182	-15.5996	f3(Bodo;Naga,Balochi)
Bodo	Naxi	China	Balochi	Pakistan	-0.0012791	0.00012643	-10.1171	f3(Bodo;Naxi,Balochi)
Bodo	Naxi	China	Balochi	Pakistan	-0.0012791	0.00012643	-10.1171	f3(Bodo;Naxi,Balochi)
Bodo	Nup	Bhutan	Balochi	Pakistan	-0.00087862	0.000130759	-6.71936	f3(Bodo;Nup,Balochi)
Bodo	Nup	Bhutan	Balochi	Pakistan	-0.00087862	0.000130759	-6.71936	f3(Bodo;Nup,Balochi)
Bodo	Nyingchi	Tibet	Balochi	Pakistan	-0.000687393	0.000120896	-5.68581	f3(Bodo;Nyingchi,Balochi)
Bodo	Nyingchi	Tibet	Balochi	Pakistan	-0.000687393	0.000120896	-5.68581	f3(Bodo;Nyingchi,Balochi)
Bodo	She	China	Balochi	Pakistan	-0.00137291	0.000137734	-9.96783	f3(Bodo;She,Balochi)
Bodo	She	China	Balochi	Pakistan	-0.00137291	0.000137734	-9.96783	f3(Bodo;She,Balochi)
Bodo	Tujia	China	Balochi	Pakistan	-0.00144874	0.000137038	-10.5718	f3(Bodo;Tujia,Balochi)
Bodo	Tujia	China	Balochi	Pakistan	-0.00144874	0.000137038	-10.5718	f3(Bodo;Tujia,Balochi)
Bodo	Yizu	China	Balochi	Pakistan	-0.00136824	0.000121857	-11.2283	f3(Bodo;Yizu,Balochi)
Bodo	Yizu	China	Balochi	Pakistan	-0.00136824	0.000121857	-11.2283	f3(Bodo;Yizu,Balochi)
Bodo	Bumthang	Bhutan	Bengali	India_IEU	-0.000922312	0.00017714	-5.20668	f3(Bodo;Bumthang,Bengali)
Bodo	Bumthang	Bhutan	Bengali	India_IEU	-0.000922312	0.00017714	-5.20668	f3(Bodo;Bumthang,Bengali)
Bodo	Han	China	Bengali	India_IEU	-0.00129763	0.000151284	-8.57748	f3(Bodo;Han,Bengali)
Bodo	Han	China	Bengali	India_IEU	-0.00129763	0.000151284	-8.57748	f3(Bodo;Han,Bengali)
Bodo	Miaozu	China	Bengali	India_IEU	-0.00126891	0.000186633	-6.79893	f3(Bodo;Miaozu,Bengali)
Bodo	Miaozu	China	Bengali	India_IEU	-0.00126891	0.000186633	-6.79893	f3(Bodo;Miaozu,Bengali)
Bodo	Brokkat	Bhutan	Bhunjia	India_IEU	-0.000581342	0.000186406	-3.11869	f3(Bodo;Brokkat,Bhunjia)
Bodo	Brokkat	Bhutan	Bhunjia	India_IEU	-0.000581342	0.000186406	-3.11869	f3(Bodo;Brokkat,Bhunjia)
Bodo	Bumthang	Bhutan	Bhunjia	India_IEU	-0.000543557	0.000178926	-3.03789	f3(Bodo;Bumthang,Bhunjia)
Bodo	Bumthang	Bhutan	Bhunjia	India_IEU	-0.000543557	0.000178926	-3.03789	f3(Bodo;Bumthang,Bhunjia)
Bodo	Mönpa	Bhutan	Bhunjia	India_IEU	-0.0018384	0.000194185	-9.46725	f3(Bodo;Mönpa,Bhunjia)
Bodo	Mönpa	Bhutan	Bhunjia	India_IEU	-0.0018384	0.000194185	-9.46725	f3(Bodo;Mönpa,Bhunjia)
Bodo	Naga	India_SinoTibetan	Bhunjia	India_IEU	-0.00153111	0.000231799	-6.60535	f3(Bodo;Naga,Bhunjia)
Bodo	Naga	India_SinoTibetan	Bhunjia	India_IEU	-0.00153111	0.000231799	-6.60535	f3(Bodo;Naga,Bhunjia)
Bodo	Nup	Bhutan	Bhunjia	India_IEU	-0.000724152	0.000184274	-3.92976	f3(Bodo;Nup,Bhunjia)
Bodo	Nup	Bhutan	Bhunjia	India_IEU	-0.000724152	0.000184274	-3.92976	f3(Bodo;Nup,Bhunjia)
Bodo	Brokkat	Bhutan	Bonda	India_austroasiatic	-0.000688626	0.00013101	-5.25629	f3(Bodo;Brokkat,Bonda)
Bodo	Brokkat	Bhutan	Bonda	India_austroasiatic	-0.000688626	0.00013101	-5.25629	f3(Bodo;Brokkat,Bonda)
Bodo	Brokpa	Bhutan	Bonda	India_austroasiatic	-0.000731023	0.000135094	-5.41122	f3(Bodo;Brokpa,Bonda)
Bodo	Brokpa	Bhutan	Bonda	India_austroasiatic	-0.000731023	0.000135094	-5.41122	f3(Bodo;Brokpa,Bonda)
Bodo	Bumthang	Bhutan	Bonda	India_austroasiatic	-0.000596665	0.000119426	-4.9961	f3(Bodo;Bumthang,Bonda)
Bodo	Bumthang	Bhutan	Bonda	India_austroasiatic	-0.000596665	0.000119426	-4.9961	f3(Bodo;Bumthang,Bonda)
Bodo	Dzala	Bhutan	Bonda	India_austroasiatic	-0.000730411	0.000116299	-6.28048	f3(Bodo;Dzala,Bonda)
Bodo	Dzala	Bhutan	Bonda	India_austroasiatic	-0.000730411	0.000116299	-6.28048	f3(Bodo;Dzala,Bonda)
Bodo	Gongduk	Bhutan	Bonda	India_austroasiatic	-0.000712112	0.000125767	-5.66216	f3(Bodo;Gongduk,Bonda)
Bodo	Gongduk	Bhutan	Bonda	India_austroasiatic	-0.000712112	0.000125767	-5.66216	f3(Bodo;Gongduk,Bonda)
Bodo	Kurtöp	Bhutan	Bonda	India_austroasiatic	-0.000470335	0.000112723	-4.17249	f3(Bodo;Kurtöp,Bonda)
Bodo	Kurtöp	Bhutan	Bonda	India_austroasiatic	-0.000470335	0.000112723	-4.17249	f3(Bodo;Kurtöp,Bonda)
Bodo	Limbu	Nepal	Bonda	India_austroasiatic	-0.000508868	0.000128463	-3.96122	f3(Bodo;Limbu,Bonda)
Bodo	Limbu	Nepal	Bonda	India_austroasiatic	-0.000508868	0.000128463	-3.96122	f3(Bodo;Limbu,Bonda)
Bodo	Mangde	Bhutan	Bonda	India_austroasiatic	-0.00066762	0.000122924	-5.43115	f3(Bodo;Mangde,Bonda)
Bodo	Mangde	Bhutan	Bonda	India_austroasiatic	-0.00066762	0.000122924	-5.43115	f3(Bodo;Mangde,Bonda)
Bodo	Mönpa	Bhutan	Bonda	India_austroasiatic	-0.0017939	0.00013239	-13.5501	f3(Bodo;Mönpa,Bonda)
Bodo	Mönpa	Bhutan	Bonda	India_austroasiatic	-0.0017939	0.00013239	-13.5501	f3(Bodo;Mönpa,Bonda)
Bodo	Naga	India_SinoTibetan	Bonda	India_austroasiatic	-0.00131822	0.000154386	-8.53849	f3(Bodo;Naga,Bonda)
Bodo	Naga	India_SinoTibetan	Bonda	India_austroasiatic	-0.00131822	0.000154386	-8.53849	f3(Bodo;Naga,Bonda)
Bodo	'Ngalop	Bhutan	Bonda	India_austroasiatic	-0.000410946	0.000117854	-3.48691	f3(Bodo;'Ngalop,Bonda)
Bodo	'Ngalop	Bhutan	Bonda	India_austroasiatic	-0.000410946	0.000117854	-3.48691	f3(Bodo;'Ngalop,Bonda)
Bodo	Nyingchi	Tibet	Bonda	India_austroasiatic	-0.000508165	0.000122811	-4.1378	f3(Bodo;Nyingchi,Bonda)
Bodo	Nyingchi	Tibet	Bonda	India_austroasiatic	-0.000508165	0.000122811	-4.1378	f3(Bodo;Nyingchi,Bonda)
Bodo	Yizu	China	Bonda	India_austroasiatic	-0.000393304	0.000130762	-3.00778	f3(Bodo;Yizu,Bonda)
Bodo	Yizu	China	Bonda	India_austroasiatic	-0.000393304	0.000130762	-3.00778	f3(Bodo;Yizu,Bonda)
Bodo	Brokkat	Bhutan	Brahmins	India_Dravidian	-0.000783839	0.000129149	-6.06924	f3(Bodo;Brokkat,Brahmins)
Bodo	Brokkat	Bhutan	Brahmins	India_Dravidian	-0.000783839	0.000129149	-6.06924	f3(Bodo;Brokkat,Brahmins)
Bodo	Brokpa	Bhutan	Brahmins	India_Dravidian	-0.00068622	0.000130746	-5.24851	f3(Bodo;Brokpa,Brahmins)
Bodo	Brokpa	Bhutan	Brahmins	India_Dravidian	-0.00068622	0.000130746	-5.24851	f3(Bodo;Brokpa,Brahmins)
Bodo	Bumthang	Bhutan	Brahmins	India_Dravidian	-0.000614014	0.000122345	-5.01871	f3(Bodo;Bumthang,Brahmins)
Bodo	Bumthang	Bhutan	Brahmins	India_Dravidian	-0.000614014	0.000122345	-5.01871	f3(Bodo;Bumthang,Brahmins)
Bodo	Cahli	Bhutan	Brahmins	India_Dravidian	-0.000826882	0.000124818	-6.62469	f3(Bodo;Cahli,Brahmins)
Bodo	Cahli	Bhutan	Brahmins	India_Dravidian	-0.000826882	0.000124818	-6.62469	f3(Bodo;Cahli,Brahmins)
Bodo	Chamling	Nepal	Brahmins	India_Dravidian	-0.000528386	0.000133976	-3.9439	f3(Bodo;Chamling,Brahmins)
Bodo	Chamling	Nepal	Brahmins	India_Dravidian	-0.000528386	0.000133976	-3.9439	f3(Bodo;Chamling,Brahmins)
Bodo	Dai	China	Brahmins	India_Dravidian	-0.00056542	0.000128298	-4.40708	f3(Bodo;Dai,Brahmins)
Bodo	Dai	China	Brahmins	India_Dravidian	-0.00056542	0.000128298	-4.40708	f3(Bodo;Dai,Brahmins)
Bodo	Dzala	Bhutan	Brahmins	India_Dravidian	-0.000678076	0.000125598	-5.39878	f3(Bodo;Dzala,Brahmins)
Bodo	Dzala	Bhutan	Brahmins	India_Dravidian	-0.000678076	0.000125598	-5.39878	f3(Bodo;Dzala,Brahmins)
Bodo	Gongduk	Bhutan	Brahmins	India_Dravidian	-0.000825999	0.000132232	-6.24659	f3(Bodo;Gongduk,Brahmins)
Bodo	Gongduk	Bhutan	Brahmins	India_Dravidian	-0.000825999	0.000132232	-6.24659	f3(Bodo;Gongduk,Brahmins)
Bodo	Han	China	Brahmins	India_Dravidian	-0.00113311	0.000109817	-10.3182	f3(Bodo;Han,Brahmins)
Bodo	Han	China	Brahmins	India_Dravidian	-0.00113311	0.000109817	-10.3182	f3(Bodo;Han,Brahmins)
Bodo	Khengpa	Bhutan	Brahmins	India_Dravidian	-0.00066928	0.000120253	-5.56559	f3(Bodo;Khengpa,Brahmins)
Bodo	Khengpa	Bhutan	Brahmins	India_Dravidian	-0.00066928	0.000120253	-5.56559	f3(Bodo;Khengpa,Brahmins)
Bodo	Kurtöp	Bhutan	Brahmins	India_Dravidian	-0.00047316	0.000108067	-4.37838	f3(Bodo;Kurtöp,Brahmins)
Bodo	Kurtöp	Bhutan	Brahmins	India_Dravidian	-0.00047316	0.000108067	-4.37838	f3(Bodo;Kurtöp,Brahmins)
Bodo	Lahu	China	Brahmins	India_Dravidian	-0.000868333	0.000130727	-6.64233	f3(Bodo;Lahu,Brahmins)
Bodo	Lahu	China	Brahmins	India_Dravidian	-0.000868333	0.000130727	-6.64233	f3(Bodo;Lahu,Brahmins)
Bodo	Lakha	Bhutan	Brahmins	India_Dravidian	-0.000597686	0.000133432	-4.47932	f3(Bodo;Lakha,Brahmins)
Bodo	Lakha	Bhutan	Brahmins	India_Dravidian	-0.000597686	0.000133432	-4.47932	f3(Bodo;Lakha,Brahmins)
Bodo	Lhasa	Tibet	Brahmins	India_Dravidian	-0.000432525	0.000110417	-3.91719	f3(Bodo;Lhasa,Brahmins)
Bodo	Lhasa	Tibet	Brahmins	India_Dravidian	-0.000432525	0.000110417	-3.91719	f3(Bodo;Lhasa,Brahmins)
Bodo	Limbu	Nepal	Brahmins	India_Dravidian	-0.000845091	0.000125023	-6.75947	f3(Bodo;Limbu,Brahmins)
Bodo	Limbu	Nepal	Brahmins	India_Dravidian	-0.000845091	0.000125023	-6.75947	f3(Bodo;Limbu,Brahmins)
Bodo	Mangde	Bhutan	Brahmins	India_Dravidian	-0.000537677	0.000124569	-4.31628	f3(Bodo;Mangde,Brahmins)
Bodo	Mangde	Bhutan	Brahmins	India_Dravidian	-0.000537677	0.000124569	-4.31628	f3(Bodo;Mangde,Brahmins)
Bodo	Miaozu	China	Brahmins	India_Dravidian	-0.00128466	0.000127803	-10.0519	f3(Bodo;Miaozu,Brahmins)
Bodo	Miaozu	China	Brahmins	India_Dravidian	-0.00128466	0.000127803	-10.0519	f3(Bodo;Miaozu,Brahmins)
Bodo	Mönpa	Bhutan	Brahmins	India_Dravidian	-0.00215389	0.000134427	-16.0227	f3(Bodo;Mönpa,Brahmins)
Bodo	Mönpa	Bhutan	Brahmins	India_Dravidian	-0.00215389	0.000134427	-16.0227	f3(Bodo;Mönpa,Brahmins)
Bodo	Naga	India_SinoTibetan	Brahmins	India_Dravidian	-0.00218005	0.000138881	-15.6973	f3(Bodo;Naga,Brahmins)
Bodo	Naga	India_SinoTibetan	Brahmins	India_Dravidian	-0.00218005	0.000138881	-15.6973	f3(Bodo;Naga,Brahmins)
Bodo	Nagqu	Tibet	Brahmins	India_Dravidian	-0.000392371	0.000117669	-3.33454	f3(Bodo;Nagqu,Brahmins)
Bodo	Nagqu	Tibet	Brahmins	India_Dravidian	-0.000392371	0.000117669	-3.33454	f3(Bodo;Nagqu,Brahmins)
Bodo	Naxi	China	Brahmins	India_Dravidian	-0.00112495	0.000122122	-9.21167	f3(Bodo;Naxi,Brahmins)
Bodo	Naxi	China	Brahmins	India_Dravidian	-0.00112495	0.000122122	-9.21167	f3(Bodo;Naxi,Brahmins)
Bodo	Nup	Bhutan	Brahmins	India_Dravidian	-0.000880446	0.00012256	-7.18378	f3(Bodo;Nup,Brahmins)
Bodo	Nup	Bhutan	Brahmins	India_Dravidian	-0.000880446	0.00012256	-7.18378	f3(Bodo;Nup,Brahmins)
Bodo	Nyingchi	Tibet	Brahmins	India_Dravidian	-0.000691125	0.000115812	-5.96765	f3(Bodo;Nyingchi,Brahmins)
Bodo	Nyingchi	Tibet	Brahmins	India_Dravidian	-0.000691125	0.000115812	-5.96765	f3(Bodo;Nyingchi,Brahmins)
Bodo	She	China	Brahmins	India_Dravidian	-0.00130482	0.000129087	-10.1081	f3(Bodo;She,Brahmins)
Bodo	She	China	Brahmins	India_Dravidian	-0.00130482	0.000129087	-10.1081	f3(Bodo;She,Brahmins)
Bodo	Tshangla	Bhutan	Brahmins	India_Dravidian	-0.000725407	0.000117088	-6.19542	f3(Bodo;Tshangla,Brahmins)
Bodo	Tshangla	Bhutan	Brahmins	India_Dravidian	-0.000725407	0.000117088	-6.19542	f3(Bodo;Tshangla,Brahmins)
Bodo	Tujia	China	Brahmins	India_Dravidian	-0.00132046	0.000134286	-9.83325	f3(Bodo;Tujia,Brahmins)
Bodo	Tujia	China	Brahmins	India_Dravidian	-0.00132046	0.000134286	-9.83325	f3(Bodo;Tujia,Brahmins)
Bodo	Wambule	Nepal	Brahmins	India_Dravidian	-0.000877377	0.000126097	-6.95795	f3(Bodo;Wambule,Brahmins)
Bodo	Wambule	Nepal	Brahmins	India_Dravidian	-0.000877377	0.000126097	-6.95795	f3(Bodo;Wambule,Brahmins)
Bodo	Yizu	China	Brahmins	India_Dravidian	-0.00126146	0.000122716	-10.2795	f3(Bodo;Yizu,Brahmins)
Bodo	Yizu	China	Brahmins	India_Dravidian	-0.00126146	0.000122716	-10.2795	f3(Bodo;Yizu,Brahmins)
Bodo	Brokpa	Bhutan	Brahui	Pakistan	-0.000710979	0.000141184	-5.03581	f3(Bodo;Brokpa,Brahui)
Bodo	Brokpa	Bhutan	Brahui	Pakistan	-0.000710979	0.000141184	-5.03581	f3(Bodo;Brokpa,Brahui)
Bodo	Bumthang	Bhutan	Brahui	Pakistan	-0.000616667	0.000129945	-4.7456	f3(Bodo;Bumthang,Brahui)
Bodo	Bumthang	Bhutan	Brahui	Pakistan	-0.000616667	0.000129945	-4.7456	f3(Bodo;Bumthang,Brahui)
Bodo	Dai	China	Brahui	Pakistan	-0.000656572	0.000140432	-4.67537	f3(Bodo;Dai,Brahui)
Bodo	Dai	China	Brahui	Pakistan	-0.000656572	0.000140432	-4.67537	f3(Bodo;Dai,Brahui)
Bodo	Han	China	Brahui	Pakistan	-0.00123278	0.000119736	-10.2958	f3(Bodo;Han,Brahui)
Bodo	Han	China	Brahui	Pakistan	-0.00123278	0.000119736	-10.2958	f3(Bodo;Han,Brahui)
Bodo	Kurtöp	Bhutan	Brahui	Pakistan	-0.000491363	0.000120098	-4.09136	f3(Bodo;Kurtöp,Brahui)
Bodo	Kurtöp	Bhutan	Brahui	Pakistan	-0.000491363	0.000120098	-4.09136	f3(Bodo;Kurtöp,Brahui)
Bodo	Miaozu	China	Brahui	Pakistan	-0.00143964	0.000136439	-10.5515	f3(Bodo;Miaozu,Brahui)
Bodo	Miaozu	China	Brahui	Pakistan	-0.00143964	0.000136439	-10.5515	f3(Bodo;Miaozu,Brahui)
Bodo	Naga	India_SinoTibetan	Brahui	Pakistan	-0.00233532	0.000146591	-15.9308	f3(Bodo;Naga,Brahui)
Bodo	Naga	India_SinoTibetan	Brahui	Pakistan	-0.00233532	0.000146591	-15.9308	f3(Bodo;Naga,Brahui)
Bodo	Nyingchi	Tibet	Brahui	Pakistan	-0.000654957	0.000124661	-5.25389	f3(Bodo;Nyingchi,Brahui)
Bodo	Nyingchi	Tibet	Brahui	Pakistan	-0.000654957	0.000124661	-5.25389	f3(Bodo;Nyingchi,Brahui)
Bodo	She	China	Brahui	Pakistan	-0.00131921	0.000142505	-9.2573	f3(Bodo;She,Brahui)
Bodo	She	China	Brahui	Pakistan	-0.00131921	0.000142505	-9.2573	f3(Bodo;She,Brahui)
Bodo	Asur	India_austroasiatic	Brokkat	Bhutan	-0.000980861	0.000159439	-6.15194	f3(Bodo;Asur,Brokkat)
Bodo	Asur	India_austroasiatic	Brokkat	Bhutan	-0.000980861	0.000159439	-6.15194	f3(Bodo;Asur,Brokkat)
Bodo	Bengali	India_IEU	Brokkat	Bhutan	-0.00101332	0.000194866	-5.20009	f3(Bodo;Bengali,Brokkat)
Bodo	Bengali	India_IEU	Brokkat	Bhutan	-0.00101332	0.000194866	-5.20009	f3(Bodo;Bengali,Brokkat)
Bodo	Brahui	Pakistan	Brokkat	Bhutan	-0.000779055	0.000141356	-5.51129	f3(Bodo;Brahui,Brokkat)
Bodo	Brahui	Pakistan	Brokkat	Bhutan	-0.000779055	0.000141356	-5.51129	f3(Bodo;Brahui,Brokkat)
Bodo	Chenchus	India_Dravidian	Brokkat	Bhutan	-0.000833618	0.000147332	-5.6581	f3(Bodo;Chenchus,Brokkat)
Bodo	Chenchus	India_Dravidian	Brokkat	Bhutan	-0.000833618	0.000147332	-5.6581	f3(Bodo;Chenchus,Brokkat)
Bodo	Druze	Israel (Carmel)	Brokkat	Bhutan	-0.000687629	0.000149405	-4.60245	f3(Bodo;Druze,Brokkat)
Bodo	Druze	Israel (Carmel)	Brokkat	Bhutan	-0.000687629	0.000149405	-4.60245	f3(Bodo;Druze,Brokkat)
Bodo	French	France	Brokkat	Bhutan	-0.000611953	0.00014733	-4.15361	f3(Bodo;French,Brokkat)
Bodo	French	France	Brokkat	Bhutan	-0.000611953	0.00014733	-4.15361	f3(Bodo;French,Brokkat)
Bodo	Gond	India_Dravidian	Brokkat	Bhutan	-0.000846475	0.000142268	-5.94986	f3(Bodo;Gond,Brokkat)
Bodo	Gond	India_Dravidian	Brokkat	Bhutan	-0.000846475	0.000142268	-5.94986	f3(Bodo;Gond,Brokkat)
Bodo	Hakkipikki	India_Dravidian	Brokkat	Bhutan	-0.000837647	0.000147785	-5.66802	f3(Bodo;Hakkipikki,Brokkat)
Bodo	Hakkipikki	India_Dravidian	Brokkat	Bhutan	-0.000837647	0.000147785	-5.66802	f3(Bodo;Hakkipikki,Brokkat)
Bodo	Ho	India_austroasiatic	Brokkat	Bhutan	-0.00064071	0.000130304	-4.91705	f3(Bodo;Ho,Brokkat)
Bodo	Ho	India_austroasiatic	Brokkat	Bhutan	-0.00064071	0.000130304	-4.91705	f3(Bodo;Ho,Brokkat)
Bodo	Juang	India_austroasiatic	Brokkat	Bhutan	-0.000807516	0.000149399	-5.4051	f3(Bodo;Juang,Brokkat)
Bodo	Juang	India_austroasiatic	Brokkat	Bhutan	-0.000807516	0.000149399	-5.4051	f3(Bodo;Juang,Brokkat)
Bodo	Kharia	India_austroasiatic	Brokkat	Bhutan	-0.000652899	0.000155887	-4.18829	f3(Bodo;Kharia,Brokkat)
Bodo	Kharia	India_austroasiatic	Brokkat	Bhutan	-0.000652899	0.000155887	-4.18829	f3(Bodo;Kharia,Brokkat)
Bodo	Kol	India_IEU	Brokkat	Bhutan	-0.000791395	0.000120536	-6.56566	f3(Bodo;Kol,Brokkat)
Bodo	Kol	India_IEU	Brokkat	Bhutan	-0.000791395	0.000120536	-6.56566	f3(Bodo;Kol,Brokkat)
Bodo	Kurumba	India_Dravidian	Brokkat	Bhutan	-0.000858237	0.000150943	-5.68584	f3(Bodo;Kurumba,Brokkat)
Bodo	Kurumba	India_Dravidian	Brokkat	Bhutan	-0.000858237	0.000150943	-5.68584	f3(Bodo;Kurumba,Brokkat)
Bodo	Lambadi	India_Dravidian	Brokkat	Bhutan	-0.000750754	0.000199284	-3.76725	f3(Bodo;Lambadi,Brokkat)
Bodo	Lambadi	India_Dravidian	Brokkat	Bhutan	-0.000750754	0.000199284	-3.76725	f3(Bodo;Lambadi,Brokkat)
Bodo	Makrani	Pakistan	Brokkat	Bhutan	-0.000790399	0.000137878	-5.73258	f3(Bodo;Makrani,Brokkat)
Bodo	Makrani	Pakistan	Brokkat	Bhutan	-0.000790399	0.000137878	-5.73258	f3(Bodo;Makrani,Brokkat)
Bodo	Mawasi	India_austroasiatic	Brokkat	Bhutan	-0.000713015	0.000192653	-3.70103	f3(Bodo;Mawasi,Brokkat)
Bodo	Mawasi	India_austroasiatic	Brokkat	Bhutan	-0.000713015	0.000192653	-3.70103	f3(Bodo;Mawasi,Brokkat)
Bodo	Meena	India_IEU	Brokkat	Bhutan	-0.000788167	0.000200162	-3.93764	f3(Bodo;Meena,Brokkat)
Bodo	Meena	India_IEU	Brokkat	Bhutan	-0.000788167	0.000200162	-3.93764	f3(Bodo;Meena,Brokkat)
Bodo	Meghawal	India_IEU	Brokkat	Bhutan	-0.000660774	0.000195636	-3.37757	f3(Bodo;Meghawal,Brokkat)
Bodo	Meghawal	India_IEU	Brokkat	Bhutan	-0.000660774	0.000195636	-3.37757	f3(Bodo;Meghawal,Brokkat)
Bodo	Muslim	India_IEU	Brokkat	Bhutan	-0.000821137	0.000146157	-5.61817	f3(Bodo;Muslim,Brokkat)
Bodo	Muslim	India_IEU	Brokkat	Bhutan	-0.000821137	0.000146157	-5.61817	f3(Bodo;Muslim,Brokkat)
Bodo	Nihali	India_Isolate	Brokkat	Bhutan	-0.000845312	0.000163874	-5.15831	f3(Bodo;Nihali,Brokkat)
Bodo	Nihali	India_Isolate	Brokkat	Bhutan	-0.000845312	0.000163874	-5.15831	f3(Bodo;Nihali,Brokkat)
Bodo	Pathan	Pakistan	Brokkat	Bhutan	-0.000644548	0.00012803	-5.03435	f3(Bodo;Pathan,Brokkat)
Bodo	Pathan	Pakistan	Brokkat	Bhutan	-0.000644548	0.00012803	-5.03435	f3(Bodo;Pathan,Brokkat)
Bodo	Piramalai	India_Dravidian	Brokkat	Bhutan	-0.000778309	0.000136649	-5.69567	f3(Bodo;Piramalai,Brokkat)
Bodo	Piramalai	India_Dravidian	Brokkat	Bhutan	-0.000778309	0.000136649	-5.69567	f3(Bodo;Piramalai,Brokkat)
Bodo	Pulliyar	India_Dravidian	Brokkat	Bhutan	-0.000854414	0.000151949	-5.62304	f3(Bodo;Pulliyar,Brokkat)
Bodo	Pulliyar	India_Dravidian	Brokkat	Bhutan	-0.000854414	0.000151949	-5.62304	f3(Bodo;Pulliyar,Brokkat)
Bodo	Savara	India_austroasiatic	Brokkat	Bhutan	-0.000789384	0.000156309	-5.05016	f3(Bodo;Savara,Brokkat)
Bodo	Savara	India_austroasiatic	Brokkat	Bhutan	-0.000789384	0.000156309	-5.05016	f3(Bodo;Savara,Brokkat)
Bodo	Sindhi	Pakistan	Brokkat	Bhutan	-0.00085097	0.000129565	-6.5679	f3(Bodo;Sindhi,Brokkat)
Bodo	Sindhi	Pakistan	Brokkat	Bhutan	-0.00085097	0.000129565	-6.5679	f3(Bodo;Sindhi,Brokkat)
Bodo	Tamil	India_Dravidian	Brokkat	Bhutan	-0.000835737	0.000163842	-5.10088	f3(Bodo;Tamil,Brokkat)
Bodo	Tamil	India_Dravidian	Brokkat	Bhutan	-0.000835737	0.000163842	-5.10088	f3(Bodo;Tamil,Brokkat)
Bodo	Tharus	India_IEU	Brokkat	Bhutan	-0.000846058	0.000157279	-5.37936	f3(Bodo;Tharus,Brokkat)
Bodo	Tharus	India_IEU	Brokkat	Bhutan	-0.000846058	0.000157279	-5.37936	f3(Bodo;Tharus,Brokkat)
Bodo	Asur	India_austroasiatic	Brokpa	Bhutan	-0.000709414	0.000157803	-4.49556	f3(Bodo;Asur,Brokpa)
Bodo	Asur	India_austroasiatic	Brokpa	Bhutan	-0.000709414	0.000157803	-4.49556	f3(Bodo;Asur,Brokpa)
Bodo	Bengali	India_IEU	Brokpa	Bhutan	-0.000690709	0.000194945	-3.5431	f3(Bodo;Bengali,Brokpa)
Bodo	Bengali	India_IEU	Brokpa	Bhutan	-0.000690709	0.000194945	-3.5431	f3(Bodo;Bengali,Brokpa)
Bodo	French	France	Brokpa	Bhutan	-0.000581863	0.000144078	-4.03852	f3(Bodo;French,Brokpa)
Bodo	French	France	Brokpa	Bhutan	-0.000581863	0.000144078	-4.03852	f3(Bodo;French,Brokpa)
Bodo	Hakkipikki	India_Dravidian	Brokpa	Bhutan	-0.000789685	0.000144181	-5.47706	f3(Bodo;Hakkipikki,Brokpa)
Bodo	Hakkipikki	India_Dravidian	Brokpa	Bhutan	-0.000789685	0.000144181	-5.47706	f3(Bodo;Hakkipikki,Brokpa)
Bodo	Kharia	India_austroasiatic	Brokpa	Bhutan	-0.000594722	0.000154956	-3.83802	f3(Bodo;Kharia,Brokpa)
Bodo	Kharia	India_austroasiatic	Brokpa	Bhutan	-0.000594722	0.000154956	-3.83802	f3(Bodo;Kharia,Brokpa)
Bodo	Meena	India_IEU	Brokpa	Bhutan	-0.00062736	0.000191272	-3.27993	f3(Bodo;Meena,Brokpa)
Bodo	Meena	India_IEU	Brokpa	Bhutan	-0.00062736	0.000191272	-3.27993	f3(Bodo;Meena,Brokpa)
Bodo	Meghawal	India_IEU	Brokpa	Bhutan	-0.000661531	0.000192289	-3.4403	f3(Bodo;Meghawal,Brokpa)
Bodo	Meghawal	India_IEU	Brokpa	Bhutan	-0.000661531	0.000192289	-3.4403	f3(Bodo;Meghawal,Brokpa)
Bodo	Muslim	India_IEU	Brokpa	Bhutan	-0.000617587	0.000139725	-4.42	f3(Bodo;Muslim,Brokpa)
Bodo	Muslim	India_IEU	Brokpa	Bhutan	-0.000617587	0.000139725	-4.42	f3(Bodo;Muslim,Brokpa)
Bodo	Nihali	India_Isolate	Brokpa	Bhutan	-0.000918493	0.000159719	-5.75067	f3(Bodo;Nihali,Brokpa)
Bodo	Nihali	India_Isolate	Brokpa	Bhutan	-0.000918493	0.000159719	-5.75067	f3(Bodo;Nihali,Brokpa)
Bodo	Pathan	Pakistan	Brokpa	Bhutan	-0.000572985	0.000130233	-4.39969	f3(Bodo;Pathan,Brokpa)
Bodo	Pathan	Pakistan	Brokpa	Bhutan	-0.000572985	0.000130233	-4.39969	f3(Bodo;Pathan,Brokpa)
Bodo	Pulliyar	India_Dravidian	Brokpa	Bhutan	-0.000736517	0.000143951	-5.11645	f3(Bodo;Pulliyar,Brokpa)
Bodo	Pulliyar	India_Dravidian	Brokpa	Bhutan	-0.000736517	0.000143951	-5.11645	f3(Bodo;Pulliyar,Brokpa)
Bodo	Tamil	India_Dravidian	Brokpa	Bhutan	-0.000805453	0.000158258	-5.08949	f3(Bodo;Tamil,Brokpa)
Bodo	Tamil	India_Dravidian	Brokpa	Bhutan	-0.000805453	0.000158258	-5.08949	f3(Bodo;Tamil,Brokpa)
Bodo	Dai	China	Burusho	Pakistan	-0.000482572	0.000123664	-3.90227	f3(Bodo;Dai,Burusho)
Bodo	Dai	China	Burusho	Pakistan	-0.000482572	0.000123664	-3.90227	f3(Bodo;Dai,Burusho)
Bodo	Han	China	Burusho	Pakistan	-0.000811757	0.000105416	-7.70048	f3(Bodo;Han,Burusho)
Bodo	Han	China	Burusho	Pakistan	-0.000811757	0.000105416	-7.70048	f3(Bodo;Han,Burusho)
Bodo	Miaozu	China	Burusho	Pakistan	-0.00101257	0.000123221	-8.21749	f3(Bodo;Miaozu,Burusho)
Bodo	Miaozu	China	Burusho	Pakistan	-0.00101257	0.000123221	-8.21749	f3(Bodo;Miaozu,Burusho)
Bodo	Naga	India_SinoTibetan	Burusho	Pakistan	-0.00172522	0.000134655	-12.8122	f3(Bodo;Naga,Burusho)
Bodo	Naga	India_SinoTibetan	Burusho	Pakistan	-0.00172522	0.000134655	-12.8122	f3(Bodo;Naga,Burusho)
Bodo	She	China	Burusho	Pakistan	-0.000942397	0.00012091	-7.79422	f3(Bodo;She,Burusho)
Bodo	She	China	Burusho	Pakistan	-0.000942397	0.00012091	-7.79422	f3(Bodo;She,Burusho)
Bodo	Asur	India_austroasiatic	Cahli	Bhutan	-0.00102617	0.000153792	-6.67245	f3(Bodo;Asur,Cahli)
Bodo	Asur	India_austroasiatic	Cahli	Bhutan	-0.00102617	0.000153792	-6.67245	f3(Bodo;Asur,Cahli)
Bodo	Balochi	Pakistan	Cahli	Bhutan	-0.000954413	0.000131043	-7.2832	f3(Bodo;Balochi,Cahli)
Bodo	Balochi	Pakistan	Cahli	Bhutan	-0.000954413	0.000131043	-7.2832	f3(Bodo;Balochi,Cahli)
Bodo	Bengali	India_IEU	Cahli	Bhutan	-0.000997389	0.000189225	-5.27093	f3(Bodo;Bengali,Cahli)
Bodo	Bengali	India_IEU	Cahli	Bhutan	-0.000997389	0.000189225	-5.27093	f3(Bodo;Bengali,Cahli)
Bodo	Bhunjia	India_IEU	Cahli	Bhutan	-0.000620326	0.000179968	-3.44686	f3(Bodo;Bhunjia,Cahli)
Bodo	Bhunjia	India_IEU	Cahli	Bhutan	-0.000620326	0.000179968	-3.44686	f3(Bodo;Bhunjia,Cahli)
Bodo	Bonda	India_austroasiatic	Cahli	Bhutan	-0.000815212	0.000126706	-6.43389	f3(Bodo;Bonda,Cahli)
Bodo	Bonda	India_austroasiatic	Cahli	Bhutan	-0.000815212	0.000126706	-6.43389	f3(Bodo;Bonda,Cahli)
Bodo	Brahui	Pakistan	Cahli	Bhutan	-0.000966624	0.000129528	-7.46264	f3(Bodo;Brahui,Cahli)
Bodo	Brahui	Pakistan	Cahli	Bhutan	-0.000966624	0.000129528	-7.46264	f3(Bodo;Brahui,Cahli)
Bodo	Burusho	Pakistan	Cahli	Bhutan	-0.000504342	0.000113143	-4.45756	f3(Bodo;Burusho,Cahli)
Bodo	Burusho	Pakistan	Cahli	Bhutan	-0.000504342	0.000113143	-4.45756	f3(Bodo;Burusho,Cahli)
Bodo	Chenchus	India_Dravidian	Cahli	Bhutan	-0.000989876	0.000145093	-6.82235	f3(Bodo;Chenchus,Cahli)
Bodo	Chenchus	India_Dravidian	Cahli	Bhutan	-0.000989876	0.000145093	-6.82235	f3(Bodo;Chenchus,Cahli)
Bodo	Dharkars	India_IEU	Cahli	Bhutan	-0.000983268	0.000125969	-7.80563	f3(Bodo;Dharkars,Cahli)
Bodo	Dharkars	India_IEU	Cahli	Bhutan	-0.000983268	0.000125969	-7.80563	f3(Bodo;Dharkars,Cahli)
Bodo	Druze	Israel (Carmel)	Cahli	Bhutan	-0.000864693	0.000140089	-6.17246	f3(Bodo;Druze,Cahli)
Bodo	Druze	Israel (Carmel)	Cahli	Bhutan	-0.000864693	0.000140089	-6.17246	f3(Bodo;Druze,Cahli)
Bodo	Dusadh	India_IEU	Cahli	Bhutan	-0.00101826	0.000130917	-7.77789	f3(Bodo;Dusadh,Cahli)
Bodo	Dusadh	India_IEU	Cahli	Bhutan	-0.00101826	0.000130917	-7.77789	f3(Bodo;Dusadh,Cahli)
Bodo	French	France	Cahli	Bhutan	-0.000800246	0.000135634	-5.90003	f3(Bodo;French,Cahli)
Bodo	French	France	Cahli	Bhutan	-0.000800246	0.000135634	-5.90003	f3(Bodo;French,Cahli)
Bodo	Gadaba	India_austroasiatic	Cahli	Bhutan	-0.000793005	0.000188642	-4.20375	f3(Bodo;Gadaba,Cahli)
Bodo	Gadaba	India_austroasiatic	Cahli	Bhutan	-0.000793005	0.000188642	-4.20375	f3(Bodo;Gadaba,Cahli)
Bodo	Gond	India_Dravidian	Cahli	Bhutan	-0.000992926	0.000139297	-7.12814	f3(Bodo;Gond,Cahli)
Bodo	Gond	India_Dravidian	Cahli	Bhutan	-0.000992926	0.000139297	-7.12814	f3(Bodo;Gond,Cahli)
Bodo	Hakkipikki	India_Dravidian	Cahli	Bhutan	-0.00106324	0.000140633	-7.56038	f3(Bodo;Hakkipikki,Cahli)
Bodo	Hakkipikki	India_Dravidian	Cahli	Bhutan	-0.00106324	0.000140633	-7.56038	f3(Bodo;Hakkipikki,Cahli)
Bodo	Ho	India_austroasiatic	Cahli	Bhutan	-0.000822055	0.000124265	-6.61532	f3(Bodo;Ho,Cahli)
Bodo	Ho	India_austroasiatic	Cahli	Bhutan	-0.000822055	0.000124265	-6.61532	f3(Bodo;Ho,Cahli)
Bodo	Juang	India_austroasiatic	Cahli	Bhutan	-0.000737284	0.00014188	-5.19654	f3(Bodo;Juang,Cahli)
Bodo	Juang	India_austroasiatic	Cahli	Bhutan	-0.000737284	0.00014188	-5.19654	f3(Bodo;Juang,Cahli)
Bodo	Kalash	Pakistan	Cahli	Bhutan	-0.000808941	0.000134092	-6.03272	f3(Bodo;Kalash,Cahli)
Bodo	Kalash	Pakistan	Cahli	Bhutan	-0.000808941	0.000134092	-6.03272	f3(Bodo;Kalash,Cahli)
Bodo	Kanjars	India_IEU	Cahli	Bhutan	-0.00109397	0.000125978	-8.68386	f3(Bodo;Kanjars,Cahli)
Bodo	Kanjars	India_IEU	Cahli	Bhutan	-0.00109397	0.000125978	-8.68386	f3(Bodo;Kanjars,Cahli)
Bodo	Kharia	India_austroasiatic	Cahli	Bhutan	-0.000752027	0.000149077	-5.04455	f3(Bodo;Kharia,Cahli)
Bodo	Kharia	India_austroasiatic	Cahli	Bhutan	-0.000752027	0.000149077	-5.04455	f3(Bodo;Kharia,Cahli)
Bodo	Kol	India_IEU	Cahli	Bhutan	-0.000908893	0.000114688	-7.92489	f3(Bodo;Kol,Cahli)
Bodo	Kol	India_IEU	Cahli	Bhutan	-0.000908893	0.000114688	-7.92489	f3(Bodo;Kol,Cahli)
Bodo	Kurumba	India_Dravidian	Cahli	Bhutan	-0.00102458	0.000140971	-7.268	f3(Bodo;Kurumba,Cahli)
Bodo	Kurumba	India_Dravidian	Cahli	Bhutan	-0.00102458	0.000140971	-7.268	f3(Bodo;Kurumba,Cahli)
Bodo	Lambadi	India_Dravidian	Cahli	Bhutan	-0.000828724	0.000184922	-4.48148	f3(Bodo;Lambadi,Cahli)
Bodo	Lambadi	India_Dravidian	Cahli	Bhutan	-0.000828724	0.000184922	-4.48148	f3(Bodo;Lambadi,Cahli)
Bodo	Makrani	Pakistan	Cahli	Bhutan	-0.00101511	0.000131415	-7.72445	f3(Bodo;Makrani,Cahli)
Bodo	Makrani	Pakistan	Cahli	Bhutan	-0.00101511	0.000131415	-7.72445	f3(Bodo;Makrani,Cahli)
Bodo	Mawasi	India_austroasiatic	Cahli	Bhutan	-0.000638971	0.000180543	-3.53916	f3(Bodo;Mawasi,Cahli)
Bodo	Mawasi	India_austroasiatic	Cahli	Bhutan	-0.000638971	0.000180543	-3.53916	f3(Bodo;Mawasi,Cahli)
Bodo	Meena	India_IEU	Cahli	Bhutan	-0.000961703	0.000193971	-4.95798	f3(Bodo;Meena,Cahli)
Bodo	Meena	India_IEU	Cahli	Bhutan	-0.000961703	0.000193971	-4.95798	f3(Bodo;Meena,Cahli)
Bodo	Meghawal	India_IEU	Cahli	Bhutan	-0.000776543	0.000186554	-4.16257	f3(Bodo;Meghawal,Cahli)
Bodo	Meghawal	India_IEU	Cahli	Bhutan	-0.000776543	0.000186554	-4.16257	f3(Bodo;Meghawal,Cahli)
Bodo	Muslim	India_IEU	Cahli	Bhutan	-0.00091288	0.000130753	-6.98169	f3(Bodo;Muslim,Cahli)
Bodo	Muslim	India_IEU	Cahli	Bhutan	-0.00091288	0.000130753	-6.98169	f3(Bodo;Muslim,Cahli)
Bodo	Nihali	India_Isolate	Cahli	Bhutan	-0.000914424	0.000148675	-6.15048	f3(Bodo;Nihali,Cahli)
Bodo	Nihali	India_Isolate	Cahli	Bhutan	-0.000914424	0.000148675	-6.15048	f3(Bodo;Nihali,Cahli)
Bodo	Pathan	Pakistan	Cahli	Bhutan	-0.000796037	0.000121121	-6.57226	f3(Bodo;Pathan,Cahli)
Bodo	Pathan	Pakistan	Cahli	Bhutan	-0.000796037	0.000121121	-6.57226	f3(Bodo;Pathan,Cahli)
Bodo	Piramalai	India_Dravidian	Cahli	Bhutan	-0.000925955	0.000124441	-7.4409	f3(Bodo;Piramalai,Cahli)
Bodo	Piramalai	India_Dravidian	Cahli	Bhutan	-0.000925955	0.000124441	-7.4409	f3(Bodo;Piramalai,Cahli)
Bodo	Pulliyar	India_Dravidian	Cahli	Bhutan	-0.000842649	0.000147201	-5.72448	f3(Bodo;Pulliyar,Cahli)
Bodo	Pulliyar	India_Dravidian	Cahli	Bhutan	-0.000842649	0.000147201	-5.72448	f3(Bodo;Pulliyar,Cahli)
Bodo	Santhal	India_austroasiatic	Cahli	Bhutan	-0.000789378	0.000178874	-4.41303	f3(Bodo;Santhal,Cahli)
Bodo	Santhal	India_austroasiatic	Cahli	Bhutan	-0.000789378	0.000178874	-4.41303	f3(Bodo;Santhal,Cahli)
Bodo	Sardinian	Italy	Cahli	Bhutan	-0.000821763	0.000137159	-5.99132	f3(Bodo;Sardinian,Cahli)
Bodo	Sardinian	Italy	Cahli	Bhutan	-0.000821763	0.000137159	-5.99132	f3(Bodo;Sardinian,Cahli)
Bodo	Savara	India_austroasiatic	Cahli	Bhutan	-0.000781258	0.000153534	-5.08851	f3(Bodo;Savara,Cahli)
Bodo	Savara	India_austroasiatic	Cahli	Bhutan	-0.000781258	0.000153534	-5.08851	f3(Bodo;Savara,Cahli)
Bodo	Sindhi	Pakistan	Cahli	Bhutan	-0.0010425	0.000117754	-8.85321	f3(Bodo;Sindhi,Cahli)
Bodo	Sindhi	Pakistan	Cahli	Bhutan	-0.0010425	0.000117754	-8.85321	f3(Bodo;Sindhi,Cahli)
Bodo	Tamil	India_Dravidian	Cahli	Bhutan	-0.000974368	0.000157218	-6.19757	f3(Bodo;Tamil,Cahli)
Bodo	Tamil	India_Dravidian	Cahli	Bhutan	-0.000974368	0.000157218	-6.19757	f3(Bodo;Tamil,Cahli)
Bodo	Tharus	India_IEU	Cahli	Bhutan	-0.000823328	0.000157003	-5.24403	f3(Bodo;Tharus,Cahli)
Bodo	Tharus	India_IEU	Cahli	Bhutan	-0.000823328	0.000157003	-5.24403	f3(Bodo;Tharus,Cahli)
Bodo	Yoruba	Nigeria	Cahli	Bhutan	-0.000618027	0.000140851	-4.3878	f3(Bodo;Yoruba,Cahli)
Bodo	Yoruba	Nigeria	Cahli	Bhutan	-0.000618027	0.000140851	-4.3878	f3(Bodo;Yoruba,Cahli)
Bodo	Mönpa	Bhutan	Cambodian	Cambodia	-0.000648679	0.000100325	-6.46577	f3(Bodo;Mönpa,Cambodian)
Bodo	Mönpa	Bhutan	Cambodian	Cambodia	-0.000648679	0.000100325	-6.46577	f3(Bodo;Mönpa,Cambodian)
Bodo	Brokkat	Bhutan	Chamar	India_IEU	-0.000906229	0.000129488	-6.99858	f3(Bodo;Brokkat,Chamar)
Bodo	Brokkat	Bhutan	Chamar	India_IEU	-0.000906229	0.000129488	-6.99858	f3(Bodo;Brokkat,Chamar)
Bodo	Brokpa	Bhutan	Chamar	India_IEU	-0.000837745	0.000132188	-6.33754	f3(Bodo;Brokpa,Chamar)
Bodo	Brokpa	Bhutan	Chamar	India_IEU	-0.000837745	0.000132188	-6.33754	f3(Bodo;Brokpa,Chamar)
Bodo	Bumthang	Bhutan	Chamar	India_IEU	-0.000728961	0.000117042	-6.2282	f3(Bodo;Bumthang,Chamar)
Bodo	Bumthang	Bhutan	Chamar	India_IEU	-0.000728961	0.000117042	-6.2282	f3(Bodo;Bumthang,Chamar)
Bodo	Cahli	Bhutan	Chamar	India_IEU	-0.000956337	0.000124095	-7.70647	f3(Bodo;Cahli,Chamar)
Bodo	Cahli	Bhutan	Chamar	India_IEU	-0.000956337	0.000124095	-7.70647	f3(Bodo;Cahli,Chamar)
Bodo	Chamling	Nepal	Chamar	India_IEU	-0.000504516	0.000135276	-3.72953	f3(Bodo;Chamling,Chamar)
Bodo	Chamling	Nepal	Chamar	India_IEU	-0.000504516	0.000135276	-3.72953	f3(Bodo;Chamling,Chamar)
Bodo	Dai	China	Chamar	India_IEU	-0.000490585	0.000133175	-3.68377	f3(Bodo;Dai,Chamar)
Bodo	Dai	China	Chamar	India_IEU	-0.000490585	0.000133175	-3.68377	f3(Bodo;Dai,Chamar)
Bodo	Dzala	Bhutan	Chamar	India_IEU	-0.000839596	0.000118506	-7.08483	f3(Bodo;Dzala,Chamar)
Bodo	Dzala	Bhutan	Chamar	India_IEU	-0.000839596	0.000118506	-7.08483	f3(Bodo;Dzala,Chamar)
Bodo	Gongduk	Bhutan	Chamar	India_IEU	-0.000908736	0.000124279	-7.31204	f3(Bodo;Gongduk,Chamar)
Bodo	Gongduk	Bhutan	Chamar	India_IEU	-0.000908736	0.000124279	-7.31204	f3(Bodo;Gongduk,Chamar)
Bodo	Han	China	Chamar	India_IEU	-0.00122594	0.000108437	-11.3055	f3(Bodo;Han,Chamar)
Bodo	Han	China	Chamar	India_IEU	-0.00122594	0.000108437	-11.3055	f3(Bodo;Han,Chamar)
Bodo	Khengpa	Bhutan	Chamar	India_IEU	-0.000733037	0.000117966	-6.21399	f3(Bodo;Khengpa,Chamar)
Bodo	Khengpa	Bhutan	Chamar	India_IEU	-0.000733037	0.000117966	-6.21399	f3(Bodo;Khengpa,Chamar)
Bodo	Kurtöp	Bhutan	Chamar	India_IEU	-0.000519402	0.000109101	-4.76075	f3(Bodo;Kurtöp,Chamar)
Bodo	Kurtöp	Bhutan	Chamar	India_IEU	-0.000519402	0.000109101	-4.76075	f3(Bodo;Kurtöp,Chamar)
Bodo	Lahu	China	Chamar	India_IEU	-0.000920082	0.00012903	-7.13074	f3(Bodo;Lahu,Chamar)
Bodo	Lahu	China	Chamar	India_IEU	-0.000920082	0.00012903	-7.13074	f3(Bodo;Lahu,Chamar)
Bodo	Lakha	Bhutan	Chamar	India_IEU	-0.000882054	0.000134817	-6.54261	f3(Bodo;Lakha,Chamar)
Bodo	Lakha	Bhutan	Chamar	India_IEU	-0.000882054	0.000134817	-6.54261	f3(Bodo;Lakha,Chamar)
Bodo	Layap	Bhutan	Chamar	India_IEU	-0.000621711	0.000132776	-4.68241	f3(Bodo;Layap,Chamar)
Bodo	Layap	Bhutan	Chamar	India_IEU	-0.000621711	0.000132776	-4.68241	f3(Bodo;Layap,Chamar)
Bodo	Lhasa	Tibet	Chamar	India_IEU	-0.000557844	0.000110824	-5.03359	f3(Bodo;Lhasa,Chamar)
Bodo	Lhasa	Tibet	Chamar	India_IEU	-0.000557844	0.000110824	-5.03359	f3(Bodo;Lhasa,Chamar)
Bodo	Limbu	Nepal	Chamar	India_IEU	-0.000783073	0.000124491	-6.29022	f3(Bodo;Limbu,Chamar)
Bodo	Limbu	Nepal	Chamar	India_IEU	-0.000783073	0.000124491	-6.29022	f3(Bodo;Limbu,Chamar)
Bodo	Mangde	Bhutan	Chamar	India_IEU	-0.000652931	0.00012294	-5.31097	f3(Bodo;Mangde,Chamar)
Bodo	Mangde	Bhutan	Chamar	India_IEU	-0.000652931	0.00012294	-5.31097	f3(Bodo;Mangde,Chamar)
Bodo	Miaozu	China	Chamar	India_IEU	-0.0012891	0.000126555	-10.1861	f3(Bodo;Miaozu,Chamar)
Bodo	Miaozu	China	Chamar	India_IEU	-0.0012891	0.000126555	-10.1861	f3(Bodo;Miaozu,Chamar)
Bodo	Mönpa	Bhutan	Chamar	India_IEU	-0.00222999	0.00013155	-16.9516	f3(Bodo;Mönpa,Chamar)
Bodo	Mönpa	Bhutan	Chamar	India_IEU	-0.00222999	0.00013155	-16.9516	f3(Bodo;Mönpa,Chamar)
Bodo	Naga	India_SinoTibetan	Chamar	India_IEU	-0.00217951	0.000139757	-15.595	f3(Bodo;Naga,Chamar)
Bodo	Naga	India_SinoTibetan	Chamar	India_IEU	-0.00217951	0.000139757	-15.595	f3(Bodo;Naga,Chamar)
Bodo	Nagqu	Tibet	Chamar	India_IEU	-0.00057066	0.000115782	-4.92873	f3(Bodo;Nagqu,Chamar)
Bodo	Nagqu	Tibet	Chamar	India_IEU	-0.00057066	0.000115782	-4.92873	f3(Bodo;Nagqu,Chamar)
Bodo	Naxi	China	Chamar	India_IEU	-0.00119018	0.000121224	-9.81799	f3(Bodo;Naxi,Chamar)
Bodo	Naxi	China	Chamar	India_IEU	-0.00119018	0.000121224	-9.81799	f3(Bodo;Naxi,Chamar)
Bodo	Nup	Bhutan	Chamar	India_IEU	-0.0011074	0.000123885	-8.9389	f3(Bodo;Nup,Chamar)
Bodo	Nup	Bhutan	Chamar	India_IEU	-0.0011074	0.000123885	-8.9389	f3(Bodo;Nup,Chamar)
Bodo	Nyingchi	Tibet	Chamar	India_IEU	-0.000822684	0.000112936	-7.28449	f3(Bodo;Nyingchi,Chamar)
Bodo	Nyingchi	Tibet	Chamar	India_IEU	-0.000822684	0.000112936	-7.28449	f3(Bodo;Nyingchi,Chamar)
Bodo	Shannan	Tibet	Chamar	India_IEU	-0.000444591	0.000111705	-3.98005	f3(Bodo;Shannan,Chamar)
Bodo	Shannan	Tibet	Chamar	India_IEU	-0.000444591	0.000111705	-3.98005	f3(Bodo;Shannan,Chamar)
Bodo	She	China	Chamar	India_IEU	-0.00128903	0.000130098	-9.90814	f3(Bodo;She,Chamar)
Bodo	She	China	Chamar	India_IEU	-0.00128903	0.000130098	-9.90814	f3(Bodo;She,Chamar)
Bodo	Tingri	Tibet	Chamar	India_IEU	-0.000381011	0.000124298	-3.0653	f3(Bodo;Tingri,Chamar)
Bodo	Tingri	Tibet	Chamar	India_IEU	-0.000381011	0.000124298	-3.0653	f3(Bodo;Tingri,Chamar)
Bodo	Tshangla	Bhutan	Chamar	India_IEU	-0.000806743	0.000113482	-7.10898	f3(Bodo;Tshangla,Chamar)
Bodo	Tshangla	Bhutan	Chamar	India_IEU	-0.000806743	0.000113482	-7.10898	f3(Bodo;Tshangla,Chamar)
Bodo	Tujia	China	Chamar	India_IEU	-0.00134729	0.000123845	-10.8788	f3(Bodo;Tujia,Chamar)
Bodo	Tujia	China	Chamar	India_IEU	-0.00134729	0.000123845	-10.8788	f3(Bodo;Tujia,Chamar)
Bodo	Wambule	Nepal	Chamar	India_IEU	-0.000844647	0.000126841	-6.6591	f3(Bodo;Wambule,Chamar)
Bodo	Wambule	Nepal	Chamar	India_IEU	-0.000844647	0.000126841	-6.6591	f3(Bodo;Wambule,Chamar)
Bodo	Yizu	China	Chamar	India_IEU	-0.00132092	0.000119836	-11.0227	f3(Bodo;Yizu,Chamar)
Bodo	Yizu	China	Chamar	India_IEU	-0.00132092	0.000119836	-11.0227	f3(Bodo;Yizu,Chamar)
Bodo	Bengali	India_IEU	Chamling	Nepal	-0.000678499	0.000211586	-3.20673	f3(Bodo;Bengali,Chamling)
Bodo	Bengali	India_IEU	Chamling	Nepal	-0.000678499	0.000211586	-3.20673	f3(Bodo;Bengali,Chamling)
Bodo	Brahui	Pakistan	Chamling	Nepal	-0.000777632	0.000144115	-5.39591	f3(Bodo;Brahui,Chamling)
Bodo	Brahui	Pakistan	Chamling	Nepal	-0.000777632	0.000144115	-5.39591	f3(Bodo;Brahui,Chamling)
Bodo	Chenchus	India_Dravidian	Chamling	Nepal	-0.00053436	0.00016191	-3.30036	f3(Bodo;Chenchus,Chamling)
Bodo	Chenchus	India_Dravidian	Chamling	Nepal	-0.00053436	0.00016191	-3.30036	f3(Bodo;Chenchus,Chamling)
Bodo	Dharkars	India_IEU	Chamling	Nepal	-0.000585061	0.000138256	-4.23172	f3(Bodo;Dharkars,Chamling)
Bodo	Dharkars	India_IEU	Chamling	Nepal	-0.000585061	0.000138256	-4.23172	f3(Bodo;Dharkars,Chamling)
Bodo	Druze	Israel (Carmel)	Chamling	Nepal	-0.000651877	0.000150612	-4.32819	f3(Bodo;Druze,Chamling)
Bodo	Druze	Israel (Carmel)	Chamling	Nepal	-0.000651877	0.000150612	-4.32819	f3(Bodo;Druze,Chamling)
Bodo	Dusadh	India_IEU	Chamling	Nepal	-0.000539159	0.000139904	-3.85377	f3(Bodo;Dusadh,Chamling)
Bodo	Dusadh	India_IEU	Chamling	Nepal	-0.000539159	0.000139904	-3.85377	f3(Bodo;Dusadh,Chamling)
Bodo	French	France	Chamling	Nepal	-0.000614743	0.000151455	-4.05893	f3(Bodo;French,Chamling)
Bodo	French	France	Chamling	Nepal	-0.000614743	0.000151455	-4.05893	f3(Bodo;French,Chamling)
Bodo	Gond	India_Dravidian	Chamling	Nepal	-0.000677129	0.000144495	-4.68618	f3(Bodo;Gond,Chamling)
Bodo	Gond	India_Dravidian	Chamling	Nepal	-0.000677129	0.000144495	-4.68618	f3(Bodo;Gond,Chamling)
Bodo	Hakkipikki	India_Dravidian	Chamling	Nepal	-0.000533701	0.00015486	-3.44635	f3(Bodo;Hakkipikki,Chamling)
Bodo	Hakkipikki	India_Dravidian	Chamling	Nepal	-0.000533701	0.00015486	-3.44635	f3(Bodo;Hakkipikki,Chamling)
Bodo	Kalash	Pakistan	Chamling	Nepal	-0.000471119	0.000146309	-3.22003	f3(Bodo;Kalash,Chamling)
Bodo	Kalash	Pakistan	Chamling	Nepal	-0.000471119	0.000146309	-3.22003	f3(Bodo;Kalash,Chamling)
Bodo	Kanjars	India_IEU	Chamling	Nepal	-0.00064626	0.000146071	-4.42428	f3(Bodo;Kanjars,Chamling)
Bodo	Kanjars	India_IEU	Chamling	Nepal	-0.00064626	0.000146071	-4.42428	f3(Bodo;Kanjars,Chamling)
Bodo	Kol	India_IEU	Chamling	Nepal	-0.00043105	0.00012494	-3.45007	f3(Bodo;Kol,Chamling)
Bodo	Kol	India_IEU	Chamling	Nepal	-0.00043105	0.00012494	-3.45007	f3(Bodo;Kol,Chamling)
Bodo	Kurumba	India_Dravidian	Chamling	Nepal	-0.000622176	0.000152418	-4.08203	f3(Bodo;Kurumba,Chamling)
Bodo	Kurumba	India_Dravidian	Chamling	Nepal	-0.000622176	0.000152418	-4.08203	f3(Bodo;Kurumba,Chamling)
Bodo	Lambadi	India_Dravidian	Chamling	Nepal	-0.000719242	0.000212145	-3.39033	f3(Bodo;Lambadi,Chamling)
Bodo	Lambadi	India_Dravidian	Chamling	Nepal	-0.000719242	0.000212145	-3.39033	f3(Bodo;Lambadi,Chamling)
Bodo	Makrani	Pakistan	Chamling	Nepal	-0.000800276	0.000141473	-5.65672	f3(Bodo;Makrani,Chamling)
Bodo	Makrani	Pakistan	Chamling	Nepal	-0.000800276	0.000141473	-5.65672	f3(Bodo;Makrani,Chamling)
Bodo	Muslim	India_IEU	Chamling	Nepal	-0.000513427	0.000143101	-3.58786	f3(Bodo;Muslim,Chamling)
Bodo	Muslim	India_IEU	Chamling	Nepal	-0.000513427	0.000143101	-3.58786	f3(Bodo;Muslim,Chamling)
Bodo	Pathan	Pakistan	Chamling	Nepal	-0.000503421	0.000136595	-3.68551	f3(Bodo;Pathan,Chamling)
Bodo	Pathan	Pakistan	Chamling	Nepal	-0.000503421	0.000136595	-3.68551	f3(Bodo;Pathan,Chamling)
Bodo	Piramalai	India_Dravidian	Chamling	Nepal	-0.000503684	0.000143111	-3.51955	f3(Bodo;Piramalai,Chamling)
Bodo	Piramalai	India_Dravidian	Chamling	Nepal	-0.000503684	0.000143111	-3.51955	f3(Bodo;Piramalai,Chamling)
Bodo	Sindhi	Pakistan	Chamling	Nepal	-0.000701387	0.000132652	-5.2874	f3(Bodo;Sindhi,Chamling)
Bodo	Sindhi	Pakistan	Chamling	Nepal	-0.000701387	0.000132652	-5.2874	f3(Bodo;Sindhi,Chamling)
Bodo	Tamil	India_Dravidian	Chamling	Nepal	-0.000702108	0.000175048	-4.01095	f3(Bodo;Tamil,Chamling)
Bodo	Tamil	India_Dravidian	Chamling	Nepal	-0.000702108	0.000175048	-4.01095	f3(Bodo;Tamil,Chamling)
Bodo	Tharus	India_IEU	Chamling	Nepal	-0.000716404	0.000171122	-4.18651	f3(Bodo;Tharus,Chamling)
Bodo	Tharus	India_IEU	Chamling	Nepal	-0.000716404	0.000171122	-4.18651	f3(Bodo;Tharus,Chamling)
Bodo	Brokpa	Bhutan	Chenchus	India_Dravidian	-0.000670576	0.000146604	-4.57407	f3(Bodo;Brokpa,Chenchus)
Bodo	Brokpa	Bhutan	Chenchus	India_Dravidian	-0.000670576	0.000146604	-4.57407	f3(Bodo;Brokpa,Chenchus)
Bodo	Bumthang	Bhutan	Chenchus	India_Dravidian	-0.000614691	0.000136487	-4.50367	f3(Bodo;Bumthang,Chenchus)
Bodo	Bumthang	Bhutan	Chenchus	India_Dravidian	-0.000614691	0.000136487	-4.50367	f3(Bodo;Bumthang,Chenchus)
Bodo	Han	China	Chenchus	India_Dravidian	-0.00111773	0.000123146	-9.07646	f3(Bodo;Han,Chenchus)
Bodo	Han	China	Chenchus	India_Dravidian	-0.00111773	0.000123146	-9.07646	f3(Bodo;Han,Chenchus)
Bodo	Kurtöp	Bhutan	Chenchus	India_Dravidian	-0.000464433	0.000127942	-3.63003	f3(Bodo;Kurtöp,Chenchus)
Bodo	Kurtöp	Bhutan	Chenchus	India_Dravidian	-0.000464433	0.000127942	-3.63003	f3(Bodo;Kurtöp,Chenchus)
Bodo	Miaozu	China	Chenchus	India_Dravidian	-0.00130416	0.000146932	-8.8759	f3(Bodo;Miaozu,Chenchus)
Bodo	Miaozu	China	Chenchus	India_Dravidian	-0.00130416	0.000146932	-8.8759	f3(Bodo;Miaozu,Chenchus)
Bodo	Naga	India_SinoTibetan	Chenchus	India_Dravidian	-0.00213495	0.000168949	-12.6367	f3(Bodo;Naga,Chenchus)
Bodo	Naga	India_SinoTibetan	Chenchus	India_Dravidian	-0.00213495	0.000168949	-12.6367	f3(Bodo;Naga,Chenchus)
Bodo	Nyingchi	Tibet	Chenchus	India_Dravidian	-0.000694631	0.000134243	-5.17441	f3(Bodo;Nyingchi,Chenchus)
Bodo	Nyingchi	Tibet	Chenchus	India_Dravidian	-0.000694631	0.000134243	-5.17441	f3(Bodo;Nyingchi,Chenchus)
Bodo	She	China	Chenchus	India_Dravidian	-0.00117099	0.000150403	-7.7857	f3(Bodo;She,Chenchus)
Bodo	She	China	Chenchus	India_Dravidian	-0.00117099	0.000150403	-7.7857	f3(Bodo;She,Chenchus)
Bodo	Miaozu	China	Chetri	Nepal	-0.00035839	0.000103559	-3.46073	f3(Bodo;Miaozu,Chetri)
Bodo	Miaozu	China	Chetri	Nepal	-0.00035839	0.000103559	-3.46073	f3(Bodo;Miaozu,Chetri)
Bodo	Mönpa	Bhutan	Chetri	Nepal	-0.00112037	0.00010981	-10.2028	f3(Bodo;Mönpa,Chetri)
Bodo	Mönpa	Bhutan	Chetri	Nepal	-0.00112037	0.00010981	-10.2028	f3(Bodo;Mönpa,Chetri)
Bodo	Naga	India_SinoTibetan	Chetri	Nepal	-0.000742114	0.000110586	-6.71072	f3(Bodo;Naga,Chetri)
Bodo	Naga	India_SinoTibetan	Chetri	Nepal	-0.000742114	0.000110586	-6.71072	f3(Bodo;Naga,Chetri)
Bodo	She	China	Chetri	Nepal	-0.00034984	0.000109566	-3.19296	f3(Bodo;She,Chetri)
Bodo	She	China	Chetri	Nepal	-0.00034984	0.000109566	-3.19296	f3(Bodo;She,Chetri)
Bodo	Tujia	China	Chetri	Nepal	-0.000327379	0.000106673	-3.06901	f3(Bodo;Tujia,Chetri)
Bodo	Tujia	China	Chetri	Nepal	-0.000327379	0.000106673	-3.06901	f3(Bodo;Tujia,Chetri)
Bodo	Muslim	India_IEU	Dai	China	-0.000557568	0.000142747	-3.90599	f3(Bodo;Muslim,Dai)
Bodo	Muslim	India_IEU	Dai	China	-0.000557568	0.000142747	-3.90599	f3(Bodo;Muslim,Dai)
Bodo	Pathan	Pakistan	Dai	China	-0.000583678	0.000132945	-4.39035	f3(Bodo;Pathan,Dai)
Bodo	Pathan	Pakistan	Dai	China	-0.000583678	0.000132945	-4.39035	f3(Bodo;Pathan,Dai)
Bodo	Han	China	Damai	Nepal	-0.000405586	0.000103996	-3.90002	f3(Bodo;Han,Damai)
Bodo	Han	China	Damai	Nepal	-0.000405586	0.000103996	-3.90002	f3(Bodo;Han,Damai)
Bodo	Miaozu	China	Damai	Nepal	-0.000550841	0.000121677	-4.52707	f3(Bodo;Miaozu,Damai)
Bodo	Miaozu	China	Damai	Nepal	-0.000550841	0.000121677	-4.52707	f3(Bodo;Miaozu,Damai)
Bodo	Mönpa	Bhutan	Damai	Nepal	-0.00149236	0.000120443	-12.3906	f3(Bodo;Mönpa,Damai)
Bodo	Mönpa	Bhutan	Damai	Nepal	-0.00149236	0.000120443	-12.3906	f3(Bodo;Mönpa,Damai)
Bodo	Naga	India_SinoTibetan	Damai	Nepal	-0.000965078	0.000138098	-6.98835	f3(Bodo;Naga,Damai)
Bodo	Naga	India_SinoTibetan	Damai	Nepal	-0.000965078	0.000138098	-6.98835	f3(Bodo;Naga,Damai)
Bodo	She	China	Damai	Nepal	-0.00049483	0.000121263	-4.08063	f3(Bodo;She,Damai)
Bodo	She	China	Damai	Nepal	-0.00049483	0.000121263	-4.08063	f3(Bodo;She,Damai)
Bodo	Tujia	China	Damai	Nepal	-0.00055224	0.000117708	-4.6916	f3(Bodo;Tujia,Damai)
Bodo	Tujia	China	Damai	Nepal	-0.00055224	0.000117708	-4.6916	f3(Bodo;Tujia,Damai)
Bodo	Yizu	China	Damai	Nepal	-0.00038733	0.000108105	-3.58289	f3(Bodo;Yizu,Damai)
Bodo	Yizu	China	Damai	Nepal	-0.00038733	0.000108105	-3.58289	f3(Bodo;Yizu,Damai)
Bodo	Brokkat	Bhutan	Dharkars	India_IEU	-0.000821241	0.000133217	-6.1647	f3(Bodo;Brokkat,Dharkars)
Bodo	Brokkat	Bhutan	Dharkars	India_IEU	-0.000821241	0.000133217	-6.1647	f3(Bodo;Brokkat,Dharkars)
Bodo	Brokpa	Bhutan	Dharkars	India_IEU	-0.000705205	0.000136504	-5.16619	f3(Bodo;Brokpa,Dharkars)
Bodo	Brokpa	Bhutan	Dharkars	India_IEU	-0.000705205	0.000136504	-5.16619	f3(Bodo;Brokpa,Dharkars)
Bodo	Bumthang	Bhutan	Dharkars	India_IEU	-0.000645977	0.000118579	-5.44764	f3(Bodo;Bumthang,Dharkars)
Bodo	Bumthang	Bhutan	Dharkars	India_IEU	-0.000645977	0.000118579	-5.44764	f3(Bodo;Bumthang,Dharkars)
Bodo	Dai	China	Dharkars	India_IEU	-0.000566119	0.000135751	-4.17026	f3(Bodo;Dai,Dharkars)
Bodo	Dai	China	Dharkars	India_IEU	-0.000566119	0.000135751	-4.17026	f3(Bodo;Dai,Dharkars)
Bodo	Dzala	Bhutan	Dharkars	India_IEU	-0.000788326	0.000123511	-6.38263	f3(Bodo;Dzala,Dharkars)
Bodo	Dzala	Bhutan	Dharkars	India_IEU	-0.000788326	0.000123511	-6.38263	f3(Bodo;Dzala,Dharkars)
Bodo	Gongduk	Bhutan	Dharkars	India_IEU	-0.000857772	0.000125257	-6.84809	f3(Bodo;Gongduk,Dharkars)
Bodo	Gongduk	Bhutan	Dharkars	India_IEU	-0.000857772	0.000125257	-6.84809	f3(Bodo;Gongduk,Dharkars)
Bodo	Han	China	Dharkars	India_IEU	-0.00125362	0.000110945	-11.2995	f3(Bodo;Han,Dharkars)
Bodo	Han	China	Dharkars	India_IEU	-0.00125362	0.000110945	-11.2995	f3(Bodo;Han,Dharkars)
Bodo	Kurtöp	Bhutan	Dharkars	India_IEU	-0.000472497	0.000112285	-4.20803	f3(Bodo;Kurtöp,Dharkars)
Bodo	Kurtöp	Bhutan	Dharkars	India_IEU	-0.000472497	0.000112285	-4.20803	f3(Bodo;Kurtöp,Dharkars)
Bodo	Lahu	China	Dharkars	India_IEU	-0.000966735	0.00013136	-7.35941	f3(Bodo;Lahu,Dharkars)
Bodo	Lahu	China	Dharkars	India_IEU	-0.000966735	0.00013136	-7.35941	f3(Bodo;Lahu,Dharkars)
Bodo	Limbu	Nepal	Dharkars	India_IEU	-0.000904835	0.000124283	-7.28043	f3(Bodo;Limbu,Dharkars)
Bodo	Limbu	Nepal	Dharkars	India_IEU	-0.000904835	0.000124283	-7.28043	f3(Bodo;Limbu,Dharkars)
Bodo	Mangde	Bhutan	Dharkars	India_IEU	-0.0006459	0.000123547	-5.22798	f3(Bodo;Mangde,Dharkars)
Bodo	Mangde	Bhutan	Dharkars	India_IEU	-0.0006459	0.000123547	-5.22798	f3(Bodo;Mangde,Dharkars)
Bodo	Miaozu	China	Dharkars	India_IEU	-0.00141184	0.000128411	-10.9947	f3(Bodo;Miaozu,Dharkars)
Bodo	Miaozu	China	Dharkars	India_IEU	-0.00141184	0.000128411	-10.9947	f3(Bodo;Miaozu,Dharkars)
Bodo	Mönpa	Bhutan	Dharkars	India_IEU	-0.00221939	0.000133335	-16.6452	f3(Bodo;Mönpa,Dharkars)
Bodo	Mönpa	Bhutan	Dharkars	India_IEU	-0.00221939	0.000133335	-16.6452	f3(Bodo;Mönpa,Dharkars)
Bodo	Naga	India_SinoTibetan	Dharkars	India_IEU	-0.00227876	0.000140447	-16.2251	f3(Bodo;Naga,Dharkars)
Bodo	Naga	India_SinoTibetan	Dharkars	India_IEU	-0.00227876	0.000140447	-16.2251	f3(Bodo;Naga,Dharkars)
Bodo	Nyingchi	Tibet	Dharkars	India_IEU	-0.000772948	0.000117101	-6.60069	f3(Bodo;Nyingchi,Dharkars)
Bodo	Nyingchi	Tibet	Dharkars	India_IEU	-0.000772948	0.000117101	-6.60069	f3(Bodo;Nyingchi,Dharkars)
Bodo	Shannan	Tibet	Dharkars	India_IEU	-0.000375134	0.000114595	-3.27355	f3(Bodo;Shannan,Dharkars)
Bodo	Shannan	Tibet	Dharkars	India_IEU	-0.000375134	0.000114595	-3.27355	f3(Bodo;Shannan,Dharkars)
Bodo	She	China	Dharkars	India_IEU	-0.00138203	0.000134806	-10.2519	f3(Bodo;She,Dharkars)
Bodo	She	China	Dharkars	India_IEU	-0.00138203	0.000134806	-10.2519	f3(Bodo;She,Dharkars)
Bodo	Tujia	China	Dharkars	India_IEU	-0.00143136	0.000132964	-10.765	f3(Bodo;Tujia,Dharkars)
Bodo	Tujia	China	Dharkars	India_IEU	-0.00143136	0.000132964	-10.765	f3(Bodo;Tujia,Dharkars)
Bodo	Yizu	China	Dharkars	India_IEU	-0.00135382	0.000118073	-11.4659	f3(Bodo;Yizu,Dharkars)
Bodo	Yizu	China	Dharkars	India_IEU	-0.00135382	0.000118073	-11.4659	f3(Bodo;Yizu,Dharkars)
Bodo	Brokkat	Bhutan	Dhurwa	India_Dravidian	-0.000663817	0.00019001	-3.49359	f3(Bodo;Brokkat,Dhurwa)
Bodo	Brokkat	Bhutan	Dhurwa	India_Dravidian	-0.000663817	0.00019001	-3.49359	f3(Bodo;Brokkat,Dhurwa)
Bodo	Brokpa	Bhutan	Dhurwa	India_Dravidian	-0.000670919	0.000184355	-3.63928	f3(Bodo;Brokpa,Dhurwa)
Bodo	Brokpa	Bhutan	Dhurwa	India_Dravidian	-0.000670919	0.000184355	-3.63928	f3(Bodo;Brokpa,Dhurwa)
Bodo	Cahli	Bhutan	Dhurwa	India_Dravidian	-0.000760299	0.000192377	-3.95214	f3(Bodo;Cahli,Dhurwa)
Bodo	Cahli	Bhutan	Dhurwa	India_Dravidian	-0.000760299	0.000192377	-3.95214	f3(Bodo;Cahli,Dhurwa)
Bodo	Lakha	Bhutan	Dhurwa	India_Dravidian	-0.000804058	0.000206959	-3.88511	f3(Bodo;Lakha,Dhurwa)
Bodo	Lakha	Bhutan	Dhurwa	India_Dravidian	-0.000804058	0.000206959	-3.88511	f3(Bodo;Lakha,Dhurwa)
Bodo	Mangde	Bhutan	Dhurwa	India_Dravidian	-0.000577796	0.000186471	-3.09858	f3(Bodo;Mangde,Dhurwa)
Bodo	Mangde	Bhutan	Dhurwa	India_Dravidian	-0.000577796	0.000186471	-3.09858	f3(Bodo;Mangde,Dhurwa)
Bodo	Mönpa	Bhutan	Dhurwa	India_Dravidian	-0.00180412	0.00020206	-8.92866	f3(Bodo;Mönpa,Dhurwa)
Bodo	Mönpa	Bhutan	Dhurwa	India_Dravidian	-0.00180412	0.00020206	-8.92866	f3(Bodo;Mönpa,Dhurwa)
Bodo	Naga	India_SinoTibetan	Dhurwa	India_Dravidian	-0.00159532	0.000224158	-7.11696	f3(Bodo;Naga,Dhurwa)
Bodo	Naga	India_SinoTibetan	Dhurwa	India_Dravidian	-0.00159532	0.000224158	-7.11696	f3(Bodo;Naga,Dhurwa)
Bodo	Nagqu	Tibet	Dhurwa	India_Dravidian	-0.000550048	0.000167181	-3.29013	f3(Bodo;Nagqu,Dhurwa)
Bodo	Nagqu	Tibet	Dhurwa	India_Dravidian	-0.000550048	0.000167181	-3.29013	f3(Bodo;Nagqu,Dhurwa)
Bodo	Nup	Bhutan	Dhurwa	India_Dravidian	-0.00101405	0.000181234	-5.59526	f3(Bodo;Nup,Dhurwa)
Bodo	Nup	Bhutan	Dhurwa	India_Dravidian	-0.00101405	0.000181234	-5.59526	f3(Bodo;Nup,Dhurwa)
Bodo	Nyingchi	Tibet	Dhurwa	India_Dravidian	-0.000735117	0.000167927	-4.3776	f3(Bodo;Nyingchi,Dhurwa)
Bodo	Nyingchi	Tibet	Dhurwa	India_Dravidian	-0.000735117	0.000167927	-4.3776	f3(Bodo;Nyingchi,Dhurwa)
Bodo	Tujia	China	Dhurwa	India_Dravidian	-0.00064555	0.000199967	-3.22829	f3(Bodo;Tujia,Dhurwa)
Bodo	Tujia	China	Dhurwa	India_Dravidian	-0.00064555	0.000199967	-3.22829	f3(Bodo;Tujia,Dhurwa)
Bodo	Wambule	Nepal	Dhurwa	India_Dravidian	-0.000694296	0.000199256	-3.48445	f3(Bodo;Wambule,Dhurwa)
Bodo	Wambule	Nepal	Dhurwa	India_Dravidian	-0.000694296	0.000199256	-3.48445	f3(Bodo;Wambule,Dhurwa)
Bodo	Brokpa	Bhutan	Druze	Israel (Carmel)	-0.000630722	0.000150811	-4.1822	f3(Bodo;Brokpa,Druze)
Bodo	Brokpa	Bhutan	Druze	Israel (Carmel)	-0.000630722	0.000150811	-4.1822	f3(Bodo;Brokpa,Druze)
Bodo	Bumthang	Bhutan	Druze	Israel (Carmel)	-0.000530847	0.00013902	-3.81849	f3(Bodo;Bumthang,Druze)
Bodo	Bumthang	Bhutan	Druze	Israel (Carmel)	-0.000530847	0.00013902	-3.81849	f3(Bodo;Bumthang,Druze)
Bodo	Dai	China	Druze	Israel (Carmel)	-0.000573257	0.000142899	-4.01161	f3(Bodo;Dai,Druze)
Bodo	Dai	China	Druze	Israel (Carmel)	-0.000573257	0.000142899	-4.01161	f3(Bodo;Dai,Druze)
Bodo	Han	China	Druze	Israel (Carmel)	-0.0011345	0.000126474	-8.97017	f3(Bodo;Han,Druze)
Bodo	Han	China	Druze	Israel (Carmel)	-0.0011345	0.000126474	-8.97017	f3(Bodo;Han,Druze)
Bodo	Kurtöp	Bhutan	Druze	Israel (Carmel)	-0.000398529	0.000130137	-3.06237	f3(Bodo;Kurtöp,Druze)
Bodo	Kurtöp	Bhutan	Druze	Israel (Carmel)	-0.000398529	0.000130137	-3.06237	f3(Bodo;Kurtöp,Druze)
Bodo	Miaozu	China	Druze	Israel (Carmel)	-0.00130784	0.000141999	-9.21021	f3(Bodo;Miaozu,Druze)
Bodo	Miaozu	China	Druze	Israel (Carmel)	-0.00130784	0.000141999	-9.21021	f3(Bodo;Miaozu,Druze)
Bodo	Naga	India_SinoTibetan	Druze	Israel (Carmel)	-0.00231538	0.000160405	-14.4346	f3(Bodo;Naga,Druze)
Bodo	Naga	India_SinoTibetan	Druze	Israel (Carmel)	-0.00231538	0.000160405	-14.4346	f3(Bodo;Naga,Druze)
Bodo	Nyingchi	Tibet	Druze	Israel (Carmel)	-0.000545464	0.000133268	-4.09298	f3(Bodo;Nyingchi,Druze)
Bodo	Nyingchi	Tibet	Druze	Israel (Carmel)	-0.000545464	0.000133268	-4.09298	f3(Bodo;Nyingchi,Druze)
Bodo	She	China	Druze	Israel (Carmel)	-0.00123885	0.000144998	-8.54392	f3(Bodo;She,Druze)
Bodo	She	China	Druze	Israel (Carmel)	-0.00123885	0.000144998	-8.54392	f3(Bodo;She,Druze)
Bodo	Brokkat	Bhutan	Dusadh	India_IEU	-0.000860224	0.00013622	-6.31497	f3(Bodo;Brokkat,Dusadh)
Bodo	Brokkat	Bhutan	Dusadh	India_IEU	-0.000860224	0.00013622	-6.31497	f3(Bodo;Brokkat,Dusadh)
Bodo	Brokpa	Bhutan	Dusadh	India_IEU	-0.000752938	0.000137488	-5.47639	f3(Bodo;Brokpa,Dusadh)
Bodo	Brokpa	Bhutan	Dusadh	India_IEU	-0.000752938	0.000137488	-5.47639	f3(Bodo;Brokpa,Dusadh)
Bodo	Bumthang	Bhutan	Dusadh	India_IEU	-0.00071319	0.000117896	-6.04929	f3(Bodo;Bumthang,Dusadh)
Bodo	Bumthang	Bhutan	Dusadh	India_IEU	-0.00071319	0.000117896	-6.04929	f3(Bodo;Bumthang,Dusadh)
Bodo	Dai	China	Dusadh	India_IEU	-0.000599226	0.000131634	-4.55223	f3(Bodo;Dai,Dusadh)
Bodo	Dai	China	Dusadh	India_IEU	-0.000599226	0.000131634	-4.55223	f3(Bodo;Dai,Dusadh)
Bodo	Dzala	Bhutan	Dusadh	India_IEU	-0.000849666	0.000123525	-6.87847	f3(Bodo;Dzala,Dusadh)
Bodo	Dzala	Bhutan	Dusadh	India_IEU	-0.000849666	0.000123525	-6.87847	f3(Bodo;Dzala,Dusadh)
Bodo	Gongduk	Bhutan	Dusadh	India_IEU	-0.000900919	0.0001299	-6.93547	f3(Bodo;Gongduk,Dusadh)
Bodo	Gongduk	Bhutan	Dusadh	India_IEU	-0.000900919	0.0001299	-6.93547	f3(Bodo;Gongduk,Dusadh)
Bodo	Han	China	Dusadh	India_IEU	-0.00123686	0.000115003	-10.7551	f3(Bodo;Han,Dusadh)
Bodo	Han	China	Dusadh	India_IEU	-0.00123686	0.000115003	-10.7551	f3(Bodo;Han,Dusadh)
Bodo	Kurtöp	Bhutan	Dusadh	India_IEU	-0.000571989	0.000114842	-4.98065	f3(Bodo;Kurtöp,Dusadh)
Bodo	Kurtöp	Bhutan	Dusadh	India_IEU	-0.000571989	0.000114842	-4.98065	f3(Bodo;Kurtöp,Dusadh)
Bodo	Lahu	China	Dusadh	India_IEU	-0.000985316	0.000132811	-7.41896	f3(Bodo;Lahu,Dusadh)
Bodo	Lahu	China	Dusadh	India_IEU	-0.000985316	0.000132811	-7.41896	f3(Bodo;Lahu,Dusadh)
Bodo	Limbu	Nepal	Dusadh	India_IEU	-0.000884208	0.000120457	-7.34046	f3(Bodo;Limbu,Dusadh)
Bodo	Limbu	Nepal	Dusadh	India_IEU	-0.000884208	0.000120457	-7.34046	f3(Bodo;Limbu,Dusadh)
Bodo	Mangde	Bhutan	Dusadh	India_IEU	-0.000661609	0.000127337	-5.19572	f3(Bodo;Mangde,Dusadh)
Bodo	Mangde	Bhutan	Dusadh	India_IEU	-0.000661609	0.000127337	-5.19572	f3(Bodo;Mangde,Dusadh)
Bodo	Miaozu	China	Dusadh	India_IEU	-0.00135477	0.000135955	-9.96478	f3(Bodo;Miaozu,Dusadh)
Bodo	Miaozu	China	Dusadh	India_IEU	-0.00135477	0.000135955	-9.96478	f3(Bodo;Miaozu,Dusadh)
Bodo	Mönpa	Bhutan	Dusadh	India_IEU	-0.00219819	0.000137714	-15.962	f3(Bodo;Mönpa,Dusadh)
Bodo	Mönpa	Bhutan	Dusadh	India_IEU	-0.00219819	0.000137714	-15.962	f3(Bodo;Mönpa,Dusadh)
Bodo	Naga	India_SinoTibetan	Dusadh	India_IEU	-0.00222338	0.000148265	-14.996	f3(Bodo;Naga,Dusadh)
Bodo	Naga	India_SinoTibetan	Dusadh	India_IEU	-0.00222338	0.000148265	-14.996	f3(Bodo;Naga,Dusadh)
Bodo	Nyingchi	Tibet	Dusadh	India_IEU	-0.000774719	0.000122814	-6.30805	f3(Bodo;Nyingchi,Dusadh)
Bodo	Nyingchi	Tibet	Dusadh	India_IEU	-0.000774719	0.000122814	-6.30805	f3(Bodo;Nyingchi,Dusadh)
Bodo	Shannan	Tibet	Dusadh	India_IEU	-0.000382398	0.000115873	-3.30013	f3(Bodo;Shannan,Dusadh)
Bodo	Shannan	Tibet	Dusadh	India_IEU	-0.000382398	0.000115873	-3.30013	f3(Bodo;Shannan,Dusadh)
Bodo	She	China	Dusadh	India_IEU	-0.00121349	0.000138814	-8.74186	f3(Bodo;She,Dusadh)
Bodo	She	China	Dusadh	India_IEU	-0.00121349	0.000138814	-8.74186	f3(Bodo;She,Dusadh)
Bodo	Yizu	China	Dusadh	India_IEU	-0.00129942	0.000124081	-10.4724	f3(Bodo;Yizu,Dusadh)
Bodo	Yizu	China	Dusadh	India_IEU	-0.00129942	0.000124081	-10.4724	f3(Bodo;Yizu,Dusadh)
Bodo	Asur	India_austroasiatic	Dzala	Bhutan	-0.000798494	0.00013931	-5.73179	f3(Bodo;Asur,Dzala)
Bodo	Asur	India_austroasiatic	Dzala	Bhutan	-0.000798494	0.00013931	-5.73179	f3(Bodo;Asur,Dzala)
Bodo	Bengali	India_IEU	Dzala	Bhutan	-0.000864476	0.000176358	-4.90182	f3(Bodo;Bengali,Dzala)
Bodo	Bengali	India_IEU	Dzala	Bhutan	-0.000864476	0.000176358	-4.90182	f3(Bodo;Bengali,Dzala)
Bodo	Brahui	Pakistan	Dzala	Bhutan	-0.000823283	0.000129313	-6.36658	f3(Bodo;Brahui,Dzala)
Bodo	Brahui	Pakistan	Dzala	Bhutan	-0.000823283	0.000129313	-6.36658	f3(Bodo;Brahui,Dzala)
Bodo	Chenchus	India_Dravidian	Dzala	Bhutan	-0.000705404	0.000136678	-5.16106	f3(Bodo;Chenchus,Dzala)
Bodo	Chenchus	India_Dravidian	Dzala	Bhutan	-0.000705404	0.000136678	-5.16106	f3(Bodo;Chenchus,Dzala)
Bodo	Druze	Israel (Carmel)	Dzala	Bhutan	-0.000705588	0.000138866	-5.08108	f3(Bodo;Druze,Dzala)
Bodo	Druze	Israel (Carmel)	Dzala	Bhutan	-0.000705588	0.000138866	-5.08108	f3(Bodo;Druze,Dzala)
Bodo	French	France	Dzala	Bhutan	-0.000629714	0.000137151	-4.59138	f3(Bodo;French,Dzala)
Bodo	French	France	Dzala	Bhutan	-0.000629714	0.000137151	-4.59138	f3(Bodo;French,Dzala)
Bodo	Gond	India_Dravidian	Dzala	Bhutan	-0.000733403	0.000134134	-5.46768	f3(Bodo;Gond,Dzala)
Bodo	Gond	India_Dravidian	Dzala	Bhutan	-0.000733403	0.000134134	-5.46768	f3(Bodo;Gond,Dzala)
Bodo	Hakkipikki	India_Dravidian	Dzala	Bhutan	-0.000672639	0.000140547	-4.78586	f3(Bodo;Hakkipikki,Dzala)
Bodo	Hakkipikki	India_Dravidian	Dzala	Bhutan	-0.000672639	0.000140547	-4.78586	f3(Bodo;Hakkipikki,Dzala)
Bodo	Ho	India_austroasiatic	Dzala	Bhutan	-0.00050413	0.000119341	-4.22428	f3(Bodo;Ho,Dzala)
Bodo	Ho	India_austroasiatic	Dzala	Bhutan	-0.00050413	0.000119341	-4.22428	f3(Bodo;Ho,Dzala)
Bodo	Juang	India_austroasiatic	Dzala	Bhutan	-0.000715842	0.000139937	-5.11545	f3(Bodo;Juang,Dzala)
Bodo	Juang	India_austroasiatic	Dzala	Bhutan	-0.000715842	0.000139937	-5.11545	f3(Bodo;Juang,Dzala)
Bodo	Kharia	India_austroasiatic	Dzala	Bhutan	-0.00060667	0.000136784	-4.43525	f3(Bodo;Kharia,Dzala)
Bodo	Kharia	India_austroasiatic	Dzala	Bhutan	-0.00060667	0.000136784	-4.43525	f3(Bodo;Kharia,Dzala)
Bodo	Kol	India_IEU	Dzala	Bhutan	-0.000729851	0.000113225	-6.44602	f3(Bodo;Kol,Dzala)
Bodo	Kol	India_IEU	Dzala	Bhutan	-0.000729851	0.000113225	-6.44602	f3(Bodo;Kol,Dzala)
Bodo	Kurumba	India_Dravidian	Dzala	Bhutan	-0.000756034	0.000138582	-5.4555	f3(Bodo;Kurumba,Dzala)
Bodo	Kurumba	India_Dravidian	Dzala	Bhutan	-0.000756034	0.000138582	-5.4555	f3(Bodo;Kurumba,Dzala)
Bodo	Lambadi	India_Dravidian	Dzala	Bhutan	-0.000736524	0.000183104	-4.02243	f3(Bodo;Lambadi,Dzala)
Bodo	Lambadi	India_Dravidian	Dzala	Bhutan	-0.000736524	0.000183104	-4.02243	f3(Bodo;Lambadi,Dzala)
Bodo	Makrani	Pakistan	Dzala	Bhutan	-0.000869243	0.000126985	-6.84524	f3(Bodo;Makrani,Dzala)
Bodo	Makrani	Pakistan	Dzala	Bhutan	-0.000869243	0.000126985	-6.84524	f3(Bodo;Makrani,Dzala)
Bodo	Mawasi	India_austroasiatic	Dzala	Bhutan	-0.000624445	0.000177074	-3.52646	f3(Bodo;Mawasi,Dzala)
Bodo	Mawasi	India_austroasiatic	Dzala	Bhutan	-0.000624445	0.000177074	-3.52646	f3(Bodo;Mawasi,Dzala)
Bodo	Meghawal	India_IEU	Dzala	Bhutan	-0.000648465	0.000185026	-3.50473	f3(Bodo;Meghawal,Dzala)
Bodo	Meghawal	India_IEU	Dzala	Bhutan	-0.000648465	0.000185026	-3.50473	f3(Bodo;Meghawal,Dzala)
Bodo	Muslim	India_IEU	Dzala	Bhutan	-0.000693188	0.000132308	-5.2392	f3(Bodo;Muslim,Dzala)
Bodo	Muslim	India_IEU	Dzala	Bhutan	-0.000693188	0.000132308	-5.2392	f3(Bodo;Muslim,Dzala)
Bodo	Nihali	India_Isolate	Dzala	Bhutan	-0.000636208	0.000146137	-4.35349	f3(Bodo;Nihali,Dzala)
Bodo	Nihali	India_Isolate	Dzala	Bhutan	-0.000636208	0.000146137	-4.35349	f3(Bodo;Nihali,Dzala)
Bodo	Pathan	Pakistan	Dzala	Bhutan	-0.000650579	0.000121323	-5.36239	f3(Bodo;Pathan,Dzala)
Bodo	Pathan	Pakistan	Dzala	Bhutan	-0.000650579	0.000121323	-5.36239	f3(Bodo;Pathan,Dzala)
Bodo	Pulliyar	India_Dravidian	Dzala	Bhutan	-0.000681733	0.000140574	-4.84964	f3(Bodo;Pulliyar,Dzala)
Bodo	Pulliyar	India_Dravidian	Dzala	Bhutan	-0.000681733	0.000140574	-4.84964	f3(Bodo;Pulliyar,Dzala)
Bodo	Tamil	India_Dravidian	Dzala	Bhutan	-0.000775236	0.000151431	-5.11941	f3(Bodo;Tamil,Dzala)
Bodo	Tamil	India_Dravidian	Dzala	Bhutan	-0.000775236	0.000151431	-5.11941	f3(Bodo;Tamil,Dzala)
Bodo	Tharus	India_IEU	Dzala	Bhutan	-0.000654781	0.000153814	-4.25697	f3(Bodo;Tharus,Dzala)
Bodo	Tharus	India_IEU	Dzala	Bhutan	-0.000654781	0.000153814	-4.25697	f3(Bodo;Tharus,Dzala)
Bodo	Yoruba	Nigeria	Dzala	Bhutan	-0.000554935	0.000143489	-3.86745	f3(Bodo;Yoruba,Dzala)
Bodo	Yoruba	Nigeria	Dzala	Bhutan	-0.000554935	0.000143489	-3.86745	f3(Bodo;Yoruba,Dzala)
Bodo	Bumthang	Bhutan	French	France	-0.000454065	0.000138513	-3.27813	f3(Bodo;Bumthang,French)
Bodo	Bumthang	Bhutan	French	France	-0.000454065	0.000138513	-3.27813	f3(Bodo;Bumthang,French)
Bodo	Dai	China	French	France	-0.000672768	0.00014567	-4.61843	f3(Bodo;Dai,French)
Bodo	Dai	China	French	France	-0.000672768	0.00014567	-4.61843	f3(Bodo;Dai,French)
Bodo	Han	China	French	France	-0.00108608	0.000126635	-8.57647	f3(Bodo;Han,French)
Bodo	Han	China	French	France	-0.00108608	0.000126635	-8.57647	f3(Bodo;Han,French)
Bodo	Miaozu	China	French	France	-0.00128922	0.00014237	-9.05541	f3(Bodo;Miaozu,French)
Bodo	Miaozu	China	French	France	-0.00128922	0.00014237	-9.05541	f3(Bodo;Miaozu,French)
Bodo	Brokkat	Bhutan	Gadaba	India_austroasiatic	-0.000732014	0.000187883	-3.89612	f3(Bodo;Brokkat,Gadaba)
Bodo	Brokkat	Bhutan	Gadaba	India_austroasiatic	-0.000732014	0.000187883	-3.89612	f3(Bodo;Brokkat,Gadaba)
Bodo	Brokpa	Bhutan	Gadaba	India_austroasiatic	-0.000666096	0.000188246	-3.53842	f3(Bodo;Brokpa,Gadaba)
Bodo	Brokpa	Bhutan	Gadaba	India_austroasiatic	-0.000666096	0.000188246	-3.53842	f3(Bodo;Brokpa,Gadaba)
Bodo	Bumthang	Bhutan	Gadaba	India_austroasiatic	-0.000649063	0.000175243	-3.7038	f3(Bodo;Bumthang,Gadaba)
Bodo	Bumthang	Bhutan	Gadaba	India_austroasiatic	-0.000649063	0.000175243	-3.7038	f3(Bodo;Bumthang,Gadaba)
Bodo	Dzala	Bhutan	Gadaba	India_austroasiatic	-0.000800226	0.000165973	-4.82143	f3(Bodo;Dzala,Gadaba)
Bodo	Dzala	Bhutan	Gadaba	India_austroasiatic	-0.000800226	0.000165973	-4.82143	f3(Bodo;Dzala,Gadaba)
Bodo	Gongduk	Bhutan	Gadaba	India_austroasiatic	-0.000998167	0.00018461	-5.40688	f3(Bodo;Gongduk,Gadaba)
Bodo	Gongduk	Bhutan	Gadaba	India_austroasiatic	-0.000998167	0.00018461	-5.40688	f3(Bodo;Gongduk,Gadaba)
Bodo	Kurtöp	Bhutan	Gadaba	India_austroasiatic	-0.000543216	0.00016426	-3.30705	f3(Bodo;Kurtöp,Gadaba)
Bodo	Kurtöp	Bhutan	Gadaba	India_austroasiatic	-0.000543216	0.00016426	-3.30705	f3(Bodo;Kurtöp,Gadaba)
Bodo	Limbu	Nepal	Gadaba	India_austroasiatic	-0.000636015	0.00018144	-3.50537	f3(Bodo;Limbu,Gadaba)
Bodo	Limbu	Nepal	Gadaba	India_austroasiatic	-0.000636015	0.00018144	-3.50537	f3(Bodo;Limbu,Gadaba)
Bodo	Mangde	Bhutan	Gadaba	India_austroasiatic	-0.000665977	0.000177149	-3.75941	f3(Bodo;Mangde,Gadaba)
Bodo	Mangde	Bhutan	Gadaba	India_austroasiatic	-0.000665977	0.000177149	-3.75941	f3(Bodo;Mangde,Gadaba)
Bodo	Mönpa	Bhutan	Gadaba	India_austroasiatic	-0.00189912	0.000196299	-9.67465	f3(Bodo;Mönpa,Gadaba)
Bodo	Mönpa	Bhutan	Gadaba	India_austroasiatic	-0.00189912	0.000196299	-9.67465	f3(Bodo;Mönpa,Gadaba)
Bodo	Naga	India_SinoTibetan	Gadaba	India_austroasiatic	-0.00169776	0.000227031	-7.47811	f3(Bodo;Naga,Gadaba)
Bodo	Naga	India_SinoTibetan	Gadaba	India_austroasiatic	-0.00169776	0.000227031	-7.47811	f3(Bodo;Naga,Gadaba)
Bodo	Nyingchi	Tibet	Gadaba	India_austroasiatic	-0.000640988	0.000179729	-3.56641	f3(Bodo;Nyingchi,Gadaba)
Bodo	Nyingchi	Tibet	Gadaba	India_austroasiatic	-0.000640988	0.000179729	-3.56641	f3(Bodo;Nyingchi,Gadaba)
Bodo	Brokpa	Bhutan	Gond	India_Dravidian	-0.000853022	0.000144001	-5.92373	f3(Bodo;Brokpa,Gond)
Bodo	Brokpa	Bhutan	Gond	India_Dravidian	-0.000853022	0.000144001	-5.92373	f3(Bodo;Brokpa,Gond)
Bodo	Bumthang	Bhutan	Gond	India_Dravidian	-0.00073527	0.000129936	-5.65873	f3(Bodo;Bumthang,Gond)
Bodo	Bumthang	Bhutan	Gond	India_Dravidian	-0.00073527	0.000129936	-5.65873	f3(Bodo;Bumthang,Gond)
Bodo	Han	China	Gond	India_Dravidian	-0.000977789	0.000119145	-8.20673	f3(Bodo;Han,Gond)
Bodo	Han	China	Gond	India_Dravidian	-0.000977789	0.000119145	-8.20673	f3(Bodo;Han,Gond)
Bodo	Kurtöp	Bhutan	Gond	India_Dravidian	-0.000518007	0.000122416	-4.23154	f3(Bodo;Kurtöp,Gond)
Bodo	Kurtöp	Bhutan	Gond	India_Dravidian	-0.000518007	0.000122416	-4.23154	f3(Bodo;Kurtöp,Gond)
Bodo	Lahu	China	Gond	India_Dravidian	-0.000437037	0.000140793	-3.10411	f3(Bodo;Lahu,Gond)
Bodo	Lahu	China	Gond	India_Dravidian	-0.000437037	0.000140793	-3.10411	f3(Bodo;Lahu,Gond)
Bodo	Miaozu	China	Gond	India_Dravidian	-0.000966678	0.000135331	-7.14306	f3(Bodo;Miaozu,Gond)
Bodo	Miaozu	China	Gond	India_Dravidian	-0.000966678	0.000135331	-7.14306	f3(Bodo;Miaozu,Gond)
Bodo	Naga	India_SinoTibetan	Gond	India_Dravidian	-0.00223381	0.000155065	-14.4056	f3(Bodo;Naga,Gond)
Bodo	Naga	India_SinoTibetan	Gond	India_Dravidian	-0.00223381	0.000155065	-14.4056	f3(Bodo;Naga,Gond)
Bodo	Nyingchi	Tibet	Gond	India_Dravidian	-0.000754536	0.000127366	-5.92414	f3(Bodo;Nyingchi,Gond)
Bodo	Nyingchi	Tibet	Gond	India_Dravidian	-0.000754536	0.000127366	-5.92414	f3(Bodo;Nyingchi,Gond)
Bodo	Shannan	Tibet	Gond	India_Dravidian	-0.000412411	0.00012394	-3.3275	f3(Bodo;Shannan,Gond)
Bodo	Shannan	Tibet	Gond	India_Dravidian	-0.000412411	0.00012394	-3.3275	f3(Bodo;Shannan,Gond)
Bodo	She	China	Gond	India_Dravidian	-0.000949704	0.000146576	-6.47927	f3(Bodo;She,Gond)
Bodo	She	China	Gond	India_Dravidian	-0.000949704	0.000146576	-6.47927	f3(Bodo;She,Gond)
Bodo	Yizu	China	Gond	India_Dravidian	-0.00117557	0.000130275	-9.02376	f3(Bodo;Yizu,Gond)
Bodo	Yizu	China	Gond	India_Dravidian	-0.00117557	0.000130275	-9.02376	f3(Bodo;Yizu,Gond)
Bodo	Asur	India_austroasiatic	Gongduk	Bhutan	-0.000942737	0.000152512	-6.18139	f3(Bodo;Asur,Gongduk)
Bodo	Asur	India_austroasiatic	Gongduk	Bhutan	-0.000942737	0.000152512	-6.18139	f3(Bodo;Asur,Gongduk)
Bodo	Bengali	India_IEU	Gongduk	Bhutan	-0.00096376	0.000202477	-4.75985	f3(Bodo;Bengali,Gongduk)
Bodo	Bengali	India_IEU	Gongduk	Bhutan	-0.00096376	0.000202477	-4.75985	f3(Bodo;Bengali,Gongduk)
Bodo	Brahui	Pakistan	Gongduk	Bhutan	-0.000907468	0.000131749	-6.88788	f3(Bodo;Brahui,Gongduk)
Bodo	Brahui	Pakistan	Gongduk	Bhutan	-0.000907468	0.000131749	-6.88788	f3(Bodo;Brahui,Gongduk)
Bodo	Burusho	Pakistan	Gongduk	Bhutan	-0.000501894	0.000115844	-4.33251	f3(Bodo;Burusho,Gongduk)
Bodo	Burusho	Pakistan	Gongduk	Bhutan	-0.000501894	0.000115844	-4.33251	f3(Bodo;Burusho,Gongduk)
Bodo	Chenchus	India_Dravidian	Gongduk	Bhutan	-0.000794701	0.000151323	-5.25168	f3(Bodo;Chenchus,Gongduk)
Bodo	Chenchus	India_Dravidian	Gongduk	Bhutan	-0.000794701	0.000151323	-5.25168	f3(Bodo;Chenchus,Gongduk)
Bodo	Druze	Israel (Carmel)	Gongduk	Bhutan	-0.000822443	0.000142739	-5.76187	f3(Bodo;Druze,Gongduk)
Bodo	Druze	Israel (Carmel)	Gongduk	Bhutan	-0.000822443	0.000142739	-5.76187	f3(Bodo;Druze,Gongduk)
Bodo	French	France	Gongduk	Bhutan	-0.000787594	0.000140886	-5.59031	f3(Bodo;French,Gongduk)
Bodo	French	France	Gongduk	Bhutan	-0.000787594	0.000140886	-5.59031	f3(Bodo;French,Gongduk)
Bodo	Gond	India_Dravidian	Gongduk	Bhutan	-0.000861185	0.000136393	-6.31401	f3(Bodo;Gond,Gongduk)
Bodo	Gond	India_Dravidian	Gongduk	Bhutan	-0.000861185	0.000136393	-6.31401	f3(Bodo;Gond,Gongduk)
Bodo	Hakkipikki	India_Dravidian	Gongduk	Bhutan	-0.000821891	0.00014441	-5.69136	f3(Bodo;Hakkipikki,Gongduk)
Bodo	Hakkipikki	India_Dravidian	Gongduk	Bhutan	-0.000821891	0.00014441	-5.69136	f3(Bodo;Hakkipikki,Gongduk)
Bodo	Ho	India_austroasiatic	Gongduk	Bhutan	-0.000476034	0.000125627	-3.78926	f3(Bodo;Ho,Gongduk)
Bodo	Ho	India_austroasiatic	Gongduk	Bhutan	-0.000476034	0.000125627	-3.78926	f3(Bodo;Ho,Gongduk)
Bodo	Juang	India_austroasiatic	Gongduk	Bhutan	-0.000761642	0.000146172	-5.21058	f3(Bodo;Juang,Gongduk)
Bodo	Juang	India_austroasiatic	Gongduk	Bhutan	-0.000761642	0.000146172	-5.21058	f3(Bodo;Juang,Gongduk)
Bodo	Kharia	India_austroasiatic	Gongduk	Bhutan	-0.00067301	0.000151081	-4.45463	f3(Bodo;Kharia,Gongduk)
Bodo	Kharia	India_austroasiatic	Gongduk	Bhutan	-0.00067301	0.000151081	-4.45463	f3(Bodo;Kharia,Gongduk)
Bodo	Kurumba	India_Dravidian	Gongduk	Bhutan	-0.000847618	0.000144261	-5.87559	f3(Bodo;Kurumba,Gongduk)
Bodo	Kurumba	India_Dravidian	Gongduk	Bhutan	-0.000847618	0.000144261	-5.87559	f3(Bodo;Kurumba,Gongduk)
Bodo	Makrani	Pakistan	Gongduk	Bhutan	-0.000959113	0.000132177	-7.25626	f3(Bodo;Makrani,Gongduk)
Bodo	Makrani	Pakistan	Gongduk	Bhutan	-0.000959113	0.000132177	-7.25626	f3(Bodo;Makrani,Gongduk)
Bodo	Mawasi	India_austroasiatic	Gongduk	Bhutan	-0.000570968	0.000183334	-3.11436	f3(Bodo;Mawasi,Gongduk)
Bodo	Mawasi	India_austroasiatic	Gongduk	Bhutan	-0.000570968	0.000183334	-3.11436	f3(Bodo;Mawasi,Gongduk)
Bodo	Meena	India_IEU	Gongduk	Bhutan	-0.000791168	0.000198256	-3.99064	f3(Bodo;Meena,Gongduk)
Bodo	Meena	India_IEU	Gongduk	Bhutan	-0.000791168	0.000198256	-3.99064	f3(Bodo;Meena,Gongduk)
Bodo	Meghawal	India_IEU	Gongduk	Bhutan	-0.000926083	0.000194222	-4.76816	f3(Bodo;Meghawal,Gongduk)
Bodo	Meghawal	India_IEU	Gongduk	Bhutan	-0.000926083	0.000194222	-4.76816	f3(Bodo;Meghawal,Gongduk)
Bodo	Muslim	India_IEU	Gongduk	Bhutan	-0.000789651	0.000138202	-5.71374	f3(Bodo;Muslim,Gongduk)
Bodo	Muslim	India_IEU	Gongduk	Bhutan	-0.000789651	0.000138202	-5.71374	f3(Bodo;Muslim,Gongduk)
Bodo	Nihali	India_Isolate	Gongduk	Bhutan	-0.000782131	0.000162628	-4.80933	f3(Bodo;Nihali,Gongduk)
Bodo	Nihali	India_Isolate	Gongduk	Bhutan	-0.000782131	0.000162628	-4.80933	f3(Bodo;Nihali,Gongduk)
Bodo	Pathan	Pakistan	Gongduk	Bhutan	-0.000774549	0.000122842	-6.30524	f3(Bodo;Pathan,Gongduk)
Bodo	Pathan	Pakistan	Gongduk	Bhutan	-0.000774549	0.000122842	-6.30524	f3(Bodo;Pathan,Gongduk)
Bodo	Pulliyar	India_Dravidian	Gongduk	Bhutan	-0.000876278	0.000145488	-6.02304	f3(Bodo;Pulliyar,Gongduk)
Bodo	Pulliyar	India_Dravidian	Gongduk	Bhutan	-0.000876278	0.000145488	-6.02304	f3(Bodo;Pulliyar,Gongduk)
Bodo	Tamil	India_Dravidian	Gongduk	Bhutan	-0.000948528	0.000163418	-5.80429	f3(Bodo;Tamil,Gongduk)
Bodo	Tamil	India_Dravidian	Gongduk	Bhutan	-0.000948528	0.000163418	-5.80429	f3(Bodo;Tamil,Gongduk)
Bodo	Bumthang	Bhutan	Hakkipikki	India_Dravidian	-0.000687976	0.000139841	-4.91969	f3(Bodo;Bumthang,Hakkipikki)
Bodo	Bumthang	Bhutan	Hakkipikki	India_Dravidian	-0.000687976	0.000139841	-4.91969	f3(Bodo;Bumthang,Hakkipikki)
Bodo	Dai	China	Hakkipikki	India_Dravidian	-0.000514832	0.000145815	-3.53072	f3(Bodo;Dai,Hakkipikki)
Bodo	Dai	China	Hakkipikki	India_Dravidian	-0.000514832	0.000145815	-3.53072	f3(Bodo;Dai,Hakkipikki)
Bodo	Han	China	Hakkipikki	India_Dravidian	-0.00123543	0.000121263	-10.188	f3(Bodo;Han,Hakkipikki)
Bodo	Han	China	Hakkipikki	India_Dravidian	-0.00123543	0.000121263	-10.188	f3(Bodo;Han,Hakkipikki)
Bodo	Kurtöp	Bhutan	Hakkipikki	India_Dravidian	-0.000568532	0.000124317	-4.57324	f3(Bodo;Kurtöp,Hakkipikki)
Bodo	Kurtöp	Bhutan	Hakkipikki	India_Dravidian	-0.000568532	0.000124317	-4.57324	f3(Bodo;Kurtöp,Hakkipikki)
Bodo	Miaozu	China	Hakkipikki	India_Dravidian	-0.00128722	0.000143279	-8.98401	f3(Bodo;Miaozu,Hakkipikki)
Bodo	Miaozu	China	Hakkipikki	India_Dravidian	-0.00128722	0.000143279	-8.98401	f3(Bodo;Miaozu,Hakkipikki)
Bodo	Nyingchi	Tibet	Hakkipikki	India_Dravidian	-0.000806491	0.000128585	-6.27207	f3(Bodo;Nyingchi,Hakkipikki)
Bodo	Nyingchi	Tibet	Hakkipikki	India_Dravidian	-0.000806491	0.000128585	-6.27207	f3(Bodo;Nyingchi,Hakkipikki)
Bodo	She	China	Hakkipikki	India_Dravidian	-0.00133029	0.000149761	-8.88279	f3(Bodo;She,Hakkipikki)
Bodo	She	China	Hakkipikki	India_Dravidian	-0.00133029	0.000149761	-8.88279	f3(Bodo;She,Hakkipikki)
Bodo	Mönpa	Bhutan	Hazara	Pakistan	-0.000641392	0.000106168	-6.04127	f3(Bodo;Mönpa,Hazara)
Bodo	Mönpa	Bhutan	Hazara	Pakistan	-0.000641392	0.000106168	-6.04127	f3(Bodo;Mönpa,Hazara)
Bodo	Brokpa	Bhutan	Ho	India_austroasiatic	-0.000635558	0.000129844	-4.89477	f3(Bodo;Brokpa,Ho)
Bodo	Brokpa	Bhutan	Ho	India_austroasiatic	-0.000635558	0.000129844	-4.89477	f3(Bodo;Brokpa,Ho)
Bodo	Bumthang	Bhutan	Ho	India_austroasiatic	-0.000514441	0.000113822	-4.51968	f3(Bodo;Bumthang,Ho)
Bodo	Bumthang	Bhutan	Ho	India_austroasiatic	-0.000514441	0.000113822	-4.51968	f3(Bodo;Bumthang,Ho)
Bodo	Kurtöp	Bhutan	Ho	India_austroasiatic	-0.000456847	0.000114901	-3.97601	f3(Bodo;Kurtöp,Ho)
Bodo	Kurtöp	Bhutan	Ho	India_austroasiatic	-0.000456847	0.000114901	-3.97601	f3(Bodo;Kurtöp,Ho)
Bodo	Naga	India_SinoTibetan	Ho	India_austroasiatic	-0.00147185	0.000154692	-9.51471	f3(Bodo;Naga,Ho)
Bodo	Naga	India_SinoTibetan	Ho	India_austroasiatic	-0.00147185	0.000154692	-9.51471	f3(Bodo;Naga,Ho)
Bodo	Nyingchi	Tibet	Ho	India_austroasiatic	-0.000543401	0.000115003	-4.7251	f3(Bodo;Nyingchi,Ho)
Bodo	Nyingchi	Tibet	Ho	India_austroasiatic	-0.000543401	0.000115003	-4.7251	f3(Bodo;Nyingchi,Ho)
Bodo	Brokpa	Bhutan	Juang	India_austroasiatic	-0.000541963	0.000147685	-3.66973	f3(Bodo;Brokpa,Juang)
Bodo	Brokpa	Bhutan	Juang	India_austroasiatic	-0.000541963	0.000147685	-3.66973	f3(Bodo;Brokpa,Juang)
Bodo	Bumthang	Bhutan	Juang	India_austroasiatic	-0.000585062	0.000132879	-4.40297	f3(Bodo;Bumthang,Juang)
Bodo	Bumthang	Bhutan	Juang	India_austroasiatic	-0.000585062	0.000132879	-4.40297	f3(Bodo;Bumthang,Juang)
Bodo	Naga	India_SinoTibetan	Juang	India_austroasiatic	-0.00126244	0.000191528	-6.59141	f3(Bodo;Naga,Juang)
Bodo	Naga	India_SinoTibetan	Juang	India_austroasiatic	-0.00126244	0.000191528	-6.59141	f3(Bodo;Naga,Juang)
Bodo	Nyingchi	Tibet	Juang	India_austroasiatic	-0.000583921	0.000136115	-4.2899	f3(Bodo;Nyingchi,Juang)
Bodo	Nyingchi	Tibet	Juang	India_austroasiatic	-0.000583921	0.000136115	-4.2899	f3(Bodo;Nyingchi,Juang)
Bodo	Brokkat	Bhutan	Kalash	Pakistan	-0.00058467	0.000142756	-4.09558	f3(Bodo;Brokkat,Kalash)
Bodo	Brokkat	Bhutan	Kalash	Pakistan	-0.00058467	0.000142756	-4.09558	f3(Bodo;Brokkat,Kalash)
Bodo	Brokpa	Bhutan	Kalash	Pakistan	-0.000495418	0.000145824	-3.39737	f3(Bodo;Brokpa,Kalash)
Bodo	Brokpa	Bhutan	Kalash	Pakistan	-0.000495418	0.000145824	-3.39737	f3(Bodo;Brokpa,Kalash)
Bodo	Bumthang	Bhutan	Kalash	Pakistan	-0.00041959	0.000131487	-3.19113	f3(Bodo;Bumthang,Kalash)
Bodo	Bumthang	Bhutan	Kalash	Pakistan	-0.00041959	0.000131487	-3.19113	f3(Bodo;Bumthang,Kalash)
Bodo	Dai	China	Kalash	Pakistan	-0.000628845	0.000144401	-4.35484	f3(Bodo;Dai,Kalash)
Bodo	Dai	China	Kalash	Pakistan	-0.000628845	0.000144401	-4.35484	f3(Bodo;Dai,Kalash)
Bodo	Dzala	Bhutan	Kalash	Pakistan	-0.000671339	0.000130577	-5.14133	f3(Bodo;Dzala,Kalash)
Bodo	Dzala	Bhutan	Kalash	Pakistan	-0.000671339	0.000130577	-5.14133	f3(Bodo;Dzala,Kalash)
Bodo	Gongduk	Bhutan	Kalash	Pakistan	-0.000677958	0.000138742	-4.88648	f3(Bodo;Gongduk,Kalash)
Bodo	Gongduk	Bhutan	Kalash	Pakistan	-0.000677958	0.000138742	-4.88648	f3(Bodo;Gongduk,Kalash)
Bodo	Han	China	Kalash	Pakistan	-0.00107847	0.000126501	-8.52539	f3(Bodo;Han,Kalash)
Bodo	Han	China	Kalash	Pakistan	-0.00107847	0.000126501	-8.52539	f3(Bodo;Han,Kalash)
Bodo	Lahu	China	Kalash	Pakistan	-0.000913842	0.00014533	-6.28804	f3(Bodo;Lahu,Kalash)
Bodo	Lahu	China	Kalash	Pakistan	-0.000913842	0.00014533	-6.28804	f3(Bodo;Lahu,Kalash)
Bodo	Limbu	Nepal	Kalash	Pakistan	-0.000893703	0.000135129	-6.61372	f3(Bodo;Limbu,Kalash)
Bodo	Limbu	Nepal	Kalash	Pakistan	-0.000893703	0.000135129	-6.61372	f3(Bodo;Limbu,Kalash)
Bodo	Miaozu	China	Kalash	Pakistan	-0.00127921	0.000137361	-9.31274	f3(Bodo;Miaozu,Kalash)
Bodo	Miaozu	China	Kalash	Pakistan	-0.00127921	0.000137361	-9.31274	f3(Bodo;Miaozu,Kalash)
Bodo	Mönpa	Bhutan	Kalash	Pakistan	-0.00214304	0.000149639	-14.3214	f3(Bodo;Mönpa,Kalash)
Bodo	Mönpa	Bhutan	Kalash	Pakistan	-0.00214304	0.000149639	-14.3214	f3(Bodo;Mönpa,Kalash)
Bodo	Naga	India_SinoTibetan	Kalash	Pakistan	-0.00229771	0.000158562	-14.4909	f3(Bodo;Naga,Kalash)
Bodo	Naga	India_SinoTibetan	Kalash	Pakistan	-0.00229771	0.000158562	-14.4909	f3(Bodo;Naga,Kalash)
Bodo	Nyingchi	Tibet	Kalash	Pakistan	-0.000465126	0.000130501	-3.56417	f3(Bodo;Nyingchi,Kalash)
Bodo	Nyingchi	Tibet	Kalash	Pakistan	-0.000465126	0.000130501	-3.56417	f3(Bodo;Nyingchi,Kalash)
Bodo	She	China	Kalash	Pakistan	-0.00125005	0.000148913	-8.39453	f3(Bodo;She,Kalash)
Bodo	She	China	Kalash	Pakistan	-0.00125005	0.000148913	-8.39453	f3(Bodo;She,Kalash)
Bodo	Yizu	China	Kalash	Pakistan	-0.00122861	0.00013428	-9.14964	f3(Bodo;Yizu,Kalash)
Bodo	Yizu	China	Kalash	Pakistan	-0.00122861	0.00013428	-9.14964	f3(Bodo;Yizu,Kalash)
Bodo	Brokkat	Bhutan	Kanjars	India_IEU	-0.000998313	0.000134377	-7.42919	f3(Bodo;Brokkat,Kanjars)
Bodo	Brokkat	Bhutan	Kanjars	India_IEU	-0.000998313	0.000134377	-7.42919	f3(Bodo;Brokkat,Kanjars)
Bodo	Brokpa	Bhutan	Kanjars	India_IEU	-0.000855403	0.00013607	-6.28651	f3(Bodo;Brokpa,Kanjars)
Bodo	Brokpa	Bhutan	Kanjars	India_IEU	-0.000855403	0.00013607	-6.28651	f3(Bodo;Brokpa,Kanjars)
Bodo	Bumthang	Bhutan	Kanjars	India_IEU	-0.000800054	0.000125409	-6.37958	f3(Bodo;Bumthang,Kanjars)
Bodo	Bumthang	Bhutan	Kanjars	India_IEU	-0.000800054	0.000125409	-6.37958	f3(Bodo;Bumthang,Kanjars)
Bodo	Dai	China	Kanjars	India_IEU	-0.000632598	0.000139462	-4.53599	f3(Bodo;Dai,Kanjars)
Bodo	Dai	China	Kanjars	India_IEU	-0.000632598	0.000139462	-4.53599	f3(Bodo;Dai,Kanjars)
Bodo	Dzala	Bhutan	Kanjars	India_IEU	-0.000854779	0.000129465	-6.60241	f3(Bodo;Dzala,Kanjars)
Bodo	Dzala	Bhutan	Kanjars	India_IEU	-0.000854779	0.000129465	-6.60241	f3(Bodo;Dzala,Kanjars)
Bodo	Gongduk	Bhutan	Kanjars	India_IEU	-0.000990473	0.000134733	-7.35135	f3(Bodo;Gongduk,Kanjars)
Bodo	Gongduk	Bhutan	Kanjars	India_IEU	-0.000990473	0.000134733	-7.35135	f3(Bodo;Gongduk,Kanjars)
Bodo	Han	China	Kanjars	India_IEU	-0.0013342	0.00011608	-11.4939	f3(Bodo;Han,Kanjars)
Bodo	Han	China	Kanjars	India_IEU	-0.0013342	0.00011608	-11.4939	f3(Bodo;Han,Kanjars)
Bodo	Kurtöp	Bhutan	Kanjars	India_IEU	-0.000649797	0.000115034	-5.64874	f3(Bodo;Kurtöp,Kanjars)
Bodo	Kurtöp	Bhutan	Kanjars	India_IEU	-0.000649797	0.000115034	-5.64874	f3(Bodo;Kurtöp,Kanjars)
Bodo	Lahu	China	Kanjars	India_IEU	-0.000898485	0.000137601	-6.52962	f3(Bodo;Lahu,Kanjars)
Bodo	Lahu	China	Kanjars	India_IEU	-0.000898485	0.000137601	-6.52962	f3(Bodo;Lahu,Kanjars)
Bodo	Limbu	Nepal	Kanjars	India_IEU	-0.00100999	0.000127857	-7.89939	f3(Bodo;Limbu,Kanjars)
Bodo	Limbu	Nepal	Kanjars	India_IEU	-0.00100999	0.000127857	-7.89939	f3(Bodo;Limbu,Kanjars)
Bodo	Mangde	Bhutan	Kanjars	India_IEU	-0.000682439	0.000132743	-5.14107	f3(Bodo;Mangde,Kanjars)
Bodo	Mangde	Bhutan	Kanjars	India_IEU	-0.000682439	0.000132743	-5.14107	f3(Bodo;Mangde,Kanjars)
Bodo	Miaozu	China	Kanjars	India_IEU	-0.00148418	0.000142692	-10.4013	f3(Bodo;Miaozu,Kanjars)
Bodo	Miaozu	China	Kanjars	India_IEU	-0.00148418	0.000142692	-10.4013	f3(Bodo;Miaozu,Kanjars)
Bodo	Mönpa	Bhutan	Kanjars	India_IEU	-0.00233383	0.000140509	-16.6098	f3(Bodo;Mönpa,Kanjars)
Bodo	Mönpa	Bhutan	Kanjars	India_IEU	-0.00233383	0.000140509	-16.6098	f3(Bodo;Mönpa,Kanjars)
Bodo	Naga	India_SinoTibetan	Kanjars	India_IEU	-0.00243724	0.000144894	-16.8209	f3(Bodo;Naga,Kanjars)
Bodo	Naga	India_SinoTibetan	Kanjars	India_IEU	-0.00243724	0.000144894	-16.8209	f3(Bodo;Naga,Kanjars)
Bodo	Naxi	China	Kanjars	India_IEU	-0.00130538	0.000131064	-9.95993	f3(Bodo;Naxi,Kanjars)
Bodo	Naxi	China	Kanjars	India_IEU	-0.00130538	0.000131064	-9.95993	f3(Bodo;Naxi,Kanjars)
Bodo	'Ngalop	Bhutan	Kanjars	India_IEU	-0.000382517	0.000127463	-3.001	f3(Bodo;'Ngalop,Kanjars)
Bodo	'Ngalop	Bhutan	Kanjars	India_IEU	-0.000382517	0.000127463	-3.001	f3(Bodo;'Ngalop,Kanjars)
Bodo	Nyingchi	Tibet	Kanjars	India_IEU	-0.000864567	0.000118443	-7.29941	f3(Bodo;Nyingchi,Kanjars)
Bodo	Nyingchi	Tibet	Kanjars	India_IEU	-0.000864567	0.000118443	-7.29941	f3(Bodo;Nyingchi,Kanjars)
Bodo	Shannan	Tibet	Kanjars	India_IEU	-0.000464547	0.000116945	-3.97236	f3(Bodo;Shannan,Kanjars)
Bodo	Shannan	Tibet	Kanjars	India_IEU	-0.000464547	0.000116945	-3.97236	f3(Bodo;Shannan,Kanjars)
Bodo	She	China	Kanjars	India_IEU	-0.00140787	0.000138728	-10.1484	f3(Bodo;She,Kanjars)
Bodo	She	China	Kanjars	India_IEU	-0.00140787	0.000138728	-10.1484	f3(Bodo;She,Kanjars)
Bodo	Tujia	China	Kanjars	India_IEU	-0.00141501	0.000141417	-10.0059	f3(Bodo;Tujia,Kanjars)
Bodo	Tujia	China	Kanjars	India_IEU	-0.00141501	0.000141417	-10.0059	f3(Bodo;Tujia,Kanjars)
Bodo	Yizu	China	Kanjars	India_IEU	-0.00142224	0.000130344	-10.9114	f3(Bodo;Yizu,Kanjars)
Bodo	Yizu	China	Kanjars	India_IEU	-0.00142224	0.000130344	-10.9114	f3(Bodo;Yizu,Kanjars)
Bodo	Bumthang	Bhutan	Kharia	India_austroasiatic	-0.00043267	0.000139444	-3.10283	f3(Bodo;Bumthang,Kharia)
Bodo	Bumthang	Bhutan	Kharia	India_austroasiatic	-0.00043267	0.000139444	-3.10283	f3(Bodo;Bumthang,Kharia)
Bodo	Asur	India_austroasiatic	Khengpa	Bhutan	-0.000832506	0.000135101	-6.16209	f3(Bodo;Asur,Khengpa)
Bodo	Asur	India_austroasiatic	Khengpa	Bhutan	-0.000832506	0.000135101	-6.16209	f3(Bodo;Asur,Khengpa)
Bodo	Balochi	Pakistan	Khengpa	Bhutan	-0.000770216	0.000123998	-6.21154	f3(Bodo;Balochi,Khengpa)
Bodo	Balochi	Pakistan	Khengpa	Bhutan	-0.000770216	0.000123998	-6.21154	f3(Bodo;Balochi,Khengpa)
Bodo	Bengali	India_IEU	Khengpa	Bhutan	-0.000955924	0.000166062	-5.75643	f3(Bodo;Bengali,Khengpa)
Bodo	Bengali	India_IEU	Khengpa	Bhutan	-0.000955924	0.000166062	-5.75643	f3(Bodo;Bengali,Khengpa)
Bodo	Bonda	India_austroasiatic	Khengpa	Bhutan	-0.00057172	0.00011123	-5.13996	f3(Bodo;Bonda,Khengpa)
Bodo	Bonda	India_austroasiatic	Khengpa	Bhutan	-0.00057172	0.00011123	-5.13996	f3(Bodo;Bonda,Khengpa)
Bodo	Brahui	Pakistan	Khengpa	Bhutan	-0.000786123	0.000122948	-6.39396	f3(Bodo;Brahui,Khengpa)
Bodo	Brahui	Pakistan	Khengpa	Bhutan	-0.000786123	0.000122948	-6.39396	f3(Bodo;Brahui,Khengpa)
Bodo	Chenchus	India_Dravidian	Khengpa	Bhutan	-0.000727941	0.00013344	-5.45518	f3(Bodo;Chenchus,Khengpa)
Bodo	Chenchus	India_Dravidian	Khengpa	Bhutan	-0.000727941	0.00013344	-5.45518	f3(Bodo;Chenchus,Khengpa)
Bodo	Dharkars	India_IEU	Khengpa	Bhutan	-0.000791682	0.000121953	-6.49167	f3(Bodo;Dharkars,Khengpa)
Bodo	Dharkars	India_IEU	Khengpa	Bhutan	-0.000791682	0.000121953	-6.49167	f3(Bodo;Dharkars,Khengpa)
Bodo	Druze	Israel (Carmel)	Khengpa	Bhutan	-0.00067164	0.000133871	-5.01708	f3(Bodo;Druze,Khengpa)
Bodo	Druze	Israel (Carmel)	Khengpa	Bhutan	-0.00067164	0.000133871	-5.01708	f3(Bodo;Druze,Khengpa)
Bodo	Dusadh	India_IEU	Khengpa	Bhutan	-0.000802182	0.000118402	-6.77507	f3(Bodo;Dusadh,Khengpa)
Bodo	Dusadh	India_IEU	Khengpa	Bhutan	-0.000802182	0.000118402	-6.77507	f3(Bodo;Dusadh,Khengpa)
Bodo	French	France	Khengpa	Bhutan	-0.000584169	0.000129574	-4.50839	f3(Bodo;French,Khengpa)
Bodo	French	France	Khengpa	Bhutan	-0.000584169	0.000129574	-4.50839	f3(Bodo;French,Khengpa)
Bodo	Gadaba	India_austroasiatic	Khengpa	Bhutan	-0.000548191	0.00016774	-3.2681	f3(Bodo;Gadaba,Khengpa)
Bodo	Gadaba	India_austroasiatic	Khengpa	Bhutan	-0.000548191	0.00016774	-3.2681	f3(Bodo;Gadaba,Khengpa)
Bodo	Gond	India_Dravidian	Khengpa	Bhutan	-0.000790356	0.000123279	-6.41111	f3(Bodo;Gond,Khengpa)
Bodo	Gond	India_Dravidian	Khengpa	Bhutan	-0.000790356	0.000123279	-6.41111	f3(Bodo;Gond,Khengpa)
Bodo	Hakkipikki	India_Dravidian	Khengpa	Bhutan	-0.00076568	0.000131005	-5.84466	f3(Bodo;Hakkipikki,Khengpa)
Bodo	Hakkipikki	India_Dravidian	Khengpa	Bhutan	-0.00076568	0.000131005	-5.84466	f3(Bodo;Hakkipikki,Khengpa)
Bodo	Ho	India_austroasiatic	Khengpa	Bhutan	-0.000472354	0.00011404	-4.14201	f3(Bodo;Ho,Khengpa)
Bodo	Ho	India_austroasiatic	Khengpa	Bhutan	-0.000472354	0.00011404	-4.14201	f3(Bodo;Ho,Khengpa)
Bodo	Juang	India_austroasiatic	Khengpa	Bhutan	-0.000557225	0.000130677	-4.26414	f3(Bodo;Juang,Khengpa)
Bodo	Juang	India_austroasiatic	Khengpa	Bhutan	-0.000557225	0.000130677	-4.26414	f3(Bodo;Juang,Khengpa)
Bodo	Kalash	Pakistan	Khengpa	Bhutan	-0.000619318	0.000125804	-4.92289	f3(Bodo;Kalash,Khengpa)
Bodo	Kalash	Pakistan	Khengpa	Bhutan	-0.000619318	0.000125804	-4.92289	f3(Bodo;Kalash,Khengpa)
Bodo	Kanjars	India_IEU	Khengpa	Bhutan	-0.000881	0.000126511	-6.96383	f3(Bodo;Kanjars,Khengpa)
Bodo	Kanjars	India_IEU	Khengpa	Bhutan	-0.000881	0.000126511	-6.96383	f3(Bodo;Kanjars,Khengpa)
Bodo	Kharia	India_austroasiatic	Khengpa	Bhutan	-0.000513605	0.000134096	-3.83012	f3(Bodo;Kharia,Khengpa)
Bodo	Kharia	India_austroasiatic	Khengpa	Bhutan	-0.000513605	0.000134096	-3.83012	f3(Bodo;Kharia,Khengpa)
Bodo	Kol	India_IEU	Khengpa	Bhutan	-0.000717172	0.000109598	-6.54364	f3(Bodo;Kol,Khengpa)
Bodo	Kol	India_IEU	Khengpa	Bhutan	-0.000717172	0.000109598	-6.54364	f3(Bodo;Kol,Khengpa)
Bodo	Kshatriya	India_IEU	Khengpa	Bhutan	-0.000778642	0.000125225	-6.21796	f3(Bodo;Kshatriya,Khengpa)
Bodo	Kshatriya	India_IEU	Khengpa	Bhutan	-0.000778642	0.000125225	-6.21796	f3(Bodo;Kshatriya,Khengpa)
Bodo	Kurumba	India_Dravidian	Khengpa	Bhutan	-0.000858419	0.000130585	-6.57364	f3(Bodo;Kurumba,Khengpa)
Bodo	Kurumba	India_Dravidian	Khengpa	Bhutan	-0.000858419	0.000130585	-6.57364	f3(Bodo;Kurumba,Khengpa)
Bodo	Lambadi	India_Dravidian	Khengpa	Bhutan	-0.00073313	0.000170914	-4.28947	f3(Bodo;Lambadi,Khengpa)
Bodo	Lambadi	India_Dravidian	Khengpa	Bhutan	-0.00073313	0.000170914	-4.28947	f3(Bodo;Lambadi,Khengpa)
Bodo	Makrani	Pakistan	Khengpa	Bhutan	-0.000801969	0.000122734	-6.53421	f3(Bodo;Makrani,Khengpa)
Bodo	Makrani	Pakistan	Khengpa	Bhutan	-0.000801969	0.000122734	-6.53421	f3(Bodo;Makrani,Khengpa)
Bodo	Meena	India_IEU	Khengpa	Bhutan	-0.000821564	0.000183234	-4.48369	f3(Bodo;Meena,Khengpa)
Bodo	Meena	India_IEU	Khengpa	Bhutan	-0.000821564	0.000183234	-4.48369	f3(Bodo;Meena,Khengpa)
Bodo	Meghawal	India_IEU	Khengpa	Bhutan	-0.000611722	0.000172464	-3.54695	f3(Bodo;Meghawal,Khengpa)
Bodo	Meghawal	India_IEU	Khengpa	Bhutan	-0.000611722	0.000172464	-3.54695	f3(Bodo;Meghawal,Khengpa)
Bodo	Muslim	India_IEU	Khengpa	Bhutan	-0.000676323	0.000129712	-5.21404	f3(Bodo;Muslim,Khengpa)
Bodo	Muslim	India_IEU	Khengpa	Bhutan	-0.000676323	0.000129712	-5.21404	f3(Bodo;Muslim,Khengpa)
Bodo	Nihali	India_Isolate	Khengpa	Bhutan	-0.000630607	0.000141356	-4.46113	f3(Bodo;Nihali,Khengpa)
Bodo	Nihali	India_Isolate	Khengpa	Bhutan	-0.000630607	0.000141356	-4.46113	f3(Bodo;Nihali,Khengpa)
Bodo	Pathan	Pakistan	Khengpa	Bhutan	-0.000602982	0.000116635	-5.16982	f3(Bodo;Pathan,Khengpa)
Bodo	Pathan	Pakistan	Khengpa	Bhutan	-0.000602982	0.000116635	-5.16982	f3(Bodo;Pathan,Khengpa)
Bodo	Piramalai	India_Dravidian	Khengpa	Bhutan	-0.000711623	0.000120368	-5.91208	f3(Bodo;Piramalai,Khengpa)
Bodo	Piramalai	India_Dravidian	Khengpa	Bhutan	-0.000711623	0.000120368	-5.91208	f3(Bodo;Piramalai,Khengpa)
Bodo	Pulliyar	India_Dravidian	Khengpa	Bhutan	-0.000698174	0.000133564	-5.22727	f3(Bodo;Pulliyar,Khengpa)
Bodo	Pulliyar	India_Dravidian	Khengpa	Bhutan	-0.000698174	0.000133564	-5.22727	f3(Bodo;Pulliyar,Khengpa)
Bodo	Santhal	India_austroasiatic	Khengpa	Bhutan	-0.00067987	0.000168389	-4.03751	f3(Bodo;Santhal,Khengpa)
Bodo	Santhal	India_austroasiatic	Khengpa	Bhutan	-0.00067987	0.000168389	-4.03751	f3(Bodo;Santhal,Khengpa)
Bodo	Sardinian	Italy	Khengpa	Bhutan	-0.000625409	0.000133089	-4.69918	f3(Bodo;Sardinian,Khengpa)
Bodo	Sardinian	Italy	Khengpa	Bhutan	-0.000625409	0.000133089	-4.69918	f3(Bodo;Sardinian,Khengpa)
Bodo	Savara	India_austroasiatic	Khengpa	Bhutan	-0.000570794	0.00013441	-4.24665	f3(Bodo;Savara,Khengpa)
Bodo	Savara	India_austroasiatic	Khengpa	Bhutan	-0.000570794	0.00013441	-4.24665	f3(Bodo;Savara,Khengpa)
Bodo	Sindhi	Pakistan	Khengpa	Bhutan	-0.000854159	0.000115145	-7.41811	f3(Bodo;Sindhi,Khengpa)
Bodo	Sindhi	Pakistan	Khengpa	Bhutan	-0.000854159	0.000115145	-7.41811	f3(Bodo;Sindhi,Khengpa)
Bodo	Tamil	India_Dravidian	Khengpa	Bhutan	-0.000722206	0.000151316	-4.77282	f3(Bodo;Tamil,Khengpa)
Bodo	Tamil	India_Dravidian	Khengpa	Bhutan	-0.000722206	0.000151316	-4.77282	f3(Bodo;Tamil,Khengpa)
Bodo	Tharus	India_IEU	Khengpa	Bhutan	-0.000644068	0.000146548	-4.39491	f3(Bodo;Tharus,Khengpa)
Bodo	Tharus	India_IEU	Khengpa	Bhutan	-0.000644068	0.000146548	-4.39491	f3(Bodo;Tharus,Khengpa)
Bodo	Brokpa	Bhutan	Kol	India_IEU	-0.000708724	0.000124977	-5.67084	f3(Bodo;Brokpa,Kol)
Bodo	Brokpa	Bhutan	Kol	India_IEU	-0.000708724	0.000124977	-5.67084	f3(Bodo;Brokpa,Kol)
Bodo	Bumthang	Bhutan	Kol	India_IEU	-0.000668361	0.000110704	-6.03737	f3(Bodo;Bumthang,Kol)
Bodo	Bumthang	Bhutan	Kol	India_IEU	-0.000668361	0.000110704	-6.03737	f3(Bodo;Bumthang,Kol)
Bodo	Dai	China	Kol	India_IEU	-0.000473841	0.000123085	-3.8497	f3(Bodo;Dai,Kol)
Bodo	Dai	China	Kol	India_IEU	-0.000473841	0.000123085	-3.8497	f3(Bodo;Dai,Kol)
Bodo	Gongduk	Bhutan	Kol	India_IEU	-0.000799755	0.000116743	-6.85058	f3(Bodo;Gongduk,Kol)
Bodo	Gongduk	Bhutan	Kol	India_IEU	-0.000799755	0.000116743	-6.85058	f3(Bodo;Gongduk,Kol)
Bodo	Han	China	Kol	India_IEU	-0.00116069	0.000104346	-11.1234	f3(Bodo;Han,Kol)
Bodo	Han	China	Kol	India_IEU	-0.00116069	0.000104346	-11.1234	f3(Bodo;Han,Kol)
Bodo	Kurtöp	Bhutan	Kol	India_IEU	-0.000508732	0.000103766	-4.90269	f3(Bodo;Kurtöp,Kol)
Bodo	Kurtöp	Bhutan	Kol	India_IEU	-0.000508732	0.000103766	-4.90269	f3(Bodo;Kurtöp,Kol)
Bodo	Lahu	China	Kol	India_IEU	-0.000784766	0.000120294	-6.52372	f3(Bodo;Lahu,Kol)
Bodo	Lahu	China	Kol	India_IEU	-0.000784766	0.000120294	-6.52372	f3(Bodo;Lahu,Kol)
Bodo	Limbu	Nepal	Kol	India_IEU	-0.000792161	0.000109509	-7.23372	f3(Bodo;Limbu,Kol)
Bodo	Limbu	Nepal	Kol	India_IEU	-0.000792161	0.000109509	-7.23372	f3(Bodo;Limbu,Kol)
Bodo	Mangde	Bhutan	Kol	India_IEU	-0.000605495	0.000112965	-5.36003	f3(Bodo;Mangde,Kol)
Bodo	Mangde	Bhutan	Kol	India_IEU	-0.000605495	0.000112965	-5.36003	f3(Bodo;Mangde,Kol)
Bodo	Miaozu	China	Kol	India_IEU	-0.00121834	0.000124056	-9.82088	f3(Bodo;Miaozu,Kol)
Bodo	Miaozu	China	Kol	India_IEU	-0.00121834	0.000124056	-9.82088	f3(Bodo;Miaozu,Kol)
Bodo	Naga	India_SinoTibetan	Kol	India_IEU	-0.00210669	0.000131693	-15.997	f3(Bodo;Naga,Kol)
Bodo	Naga	India_SinoTibetan	Kol	India_IEU	-0.00210669	0.000131693	-15.997	f3(Bodo;Naga,Kol)
Bodo	Nyingchi	Tibet	Kol	India_IEU	-0.000692885	0.000111049	-6.23945	f3(Bodo;Nyingchi,Kol)
Bodo	Nyingchi	Tibet	Kol	India_IEU	-0.000692885	0.000111049	-6.23945	f3(Bodo;Nyingchi,Kol)
Bodo	Shannan	Tibet	Kol	India_IEU	-0.000323532	0.000106745	-3.03088	f3(Bodo;Shannan,Kol)
Bodo	Shannan	Tibet	Kol	India_IEU	-0.000323532	0.000106745	-3.03088	f3(Bodo;Shannan,Kol)
Bodo	She	China	Kol	India_IEU	-0.00120639	0.000121483	-9.93054	f3(Bodo;She,Kol)
Bodo	She	China	Kol	India_IEU	-0.00120639	0.000121483	-9.93054	f3(Bodo;She,Kol)
Bodo	Yizu	China	Kol	India_IEU	-0.00121804	0.00010923	-11.1512	f3(Bodo;Yizu,Kol)
Bodo	Yizu	China	Kol	India_IEU	-0.00121804	0.00010923	-11.1512	f3(Bodo;Yizu,Kol)
Bodo	Brokkat	Bhutan	Kshatriya	India_IEU	-0.000765823	0.000136355	-5.61641	f3(Bodo;Brokkat,Kshatriya)
Bodo	Brokkat	Bhutan	Kshatriya	India_IEU	-0.000765823	0.000136355	-5.61641	f3(Bodo;Brokkat,Kshatriya)
Bodo	Brokpa	Bhutan	Kshatriya	India_IEU	-0.000707835	0.000138672	-5.10437	f3(Bodo;Brokpa,Kshatriya)
Bodo	Brokpa	Bhutan	Kshatriya	India_IEU	-0.000707835	0.000138672	-5.10437	f3(Bodo;Brokpa,Kshatriya)
Bodo	Bumthang	Bhutan	Kshatriya	India_IEU	-0.000646375	0.00012693	-5.09237	f3(Bodo;Bumthang,Kshatriya)
Bodo	Bumthang	Bhutan	Kshatriya	India_IEU	-0.000646375	0.00012693	-5.09237	f3(Bodo;Bumthang,Kshatriya)
Bodo	Cahli	Bhutan	Kshatriya	India_IEU	-0.000884999	0.000128463	-6.88915	f3(Bodo;Cahli,Kshatriya)
Bodo	Cahli	Bhutan	Kshatriya	India_IEU	-0.000884999	0.000128463	-6.88915	f3(Bodo;Cahli,Kshatriya)
Bodo	Chamling	Nepal	Kshatriya	India_IEU	-0.000523994	0.000143967	-3.63968	f3(Bodo;Chamling,Kshatriya)
Bodo	Chamling	Nepal	Kshatriya	India_IEU	-0.000523994	0.000143967	-3.63968	f3(Bodo;Chamling,Kshatriya)
Bodo	Dai	China	Kshatriya	India_IEU	-0.000641262	0.000139271	-4.60443	f3(Bodo;Dai,Kshatriya)
Bodo	Dai	China	Kshatriya	India_IEU	-0.000641262	0.000139271	-4.60443	f3(Bodo;Dai,Kshatriya)
Bodo	Dzala	Bhutan	Kshatriya	India_IEU	-0.000716862	0.000125067	-5.73182	f3(Bodo;Dzala,Kshatriya)
Bodo	Dzala	Bhutan	Kshatriya	India_IEU	-0.000716862	0.000125067	-5.73182	f3(Bodo;Dzala,Kshatriya)
Bodo	Gongduk	Bhutan	Kshatriya	India_IEU	-0.00085328	0.000136319	-6.25945	f3(Bodo;Gongduk,Kshatriya)
Bodo	Gongduk	Bhutan	Kshatriya	India_IEU	-0.00085328	0.000136319	-6.25945	f3(Bodo;Gongduk,Kshatriya)
Bodo	Han	China	Kshatriya	India_IEU	-0.00124959	0.000116383	-10.7369	f3(Bodo;Han,Kshatriya)
Bodo	Han	China	Kshatriya	India_IEU	-0.00124959	0.000116383	-10.7369	f3(Bodo;Han,Kshatriya)
Bodo	Kurtöp	Bhutan	Kshatriya	India_IEU	-0.000470091	0.000114125	-4.11909	f3(Bodo;Kurtöp,Kshatriya)
Bodo	Kurtöp	Bhutan	Kshatriya	India_IEU	-0.000470091	0.000114125	-4.11909	f3(Bodo;Kurtöp,Kshatriya)
Bodo	Lahu	China	Kshatriya	India_IEU	-0.000926674	0.000142883	-6.48554	f3(Bodo;Lahu,Kshatriya)
Bodo	Lahu	China	Kshatriya	India_IEU	-0.000926674	0.000142883	-6.48554	f3(Bodo;Lahu,Kshatriya)
Bodo	Lakha	Bhutan	Kshatriya	India_IEU	-0.000685197	0.000142778	-4.79902	f3(Bodo;Lakha,Kshatriya)
Bodo	Lakha	Bhutan	Kshatriya	India_IEU	-0.000685197	0.000142778	-4.79902	f3(Bodo;Lakha,Kshatriya)
Bodo	Layap	Bhutan	Kshatriya	India_IEU	-0.000432307	0.00014105	-3.06492	f3(Bodo;Layap,Kshatriya)
Bodo	Layap	Bhutan	Kshatriya	India_IEU	-0.000432307	0.00014105	-3.06492	f3(Bodo;Layap,Kshatriya)
Bodo	Lhasa	Tibet	Kshatriya	India_IEU	-0.000490653	0.000119457	-4.10735	f3(Bodo;Lhasa,Kshatriya)
Bodo	Lhasa	Tibet	Kshatriya	India_IEU	-0.000490653	0.000119457	-4.10735	f3(Bodo;Lhasa,Kshatriya)
Bodo	Limbu	Nepal	Kshatriya	India_IEU	-0.000945958	0.00013238	-7.14578	f3(Bodo;Limbu,Kshatriya)
Bodo	Limbu	Nepal	Kshatriya	India_IEU	-0.000945958	0.00013238	-7.14578	f3(Bodo;Limbu,Kshatriya)
Bodo	Mangde	Bhutan	Kshatriya	India_IEU	-0.000581912	0.000130632	-4.45461	f3(Bodo;Mangde,Kshatriya)
Bodo	Mangde	Bhutan	Kshatriya	India_IEU	-0.000581912	0.000130632	-4.45461	f3(Bodo;Mangde,Kshatriya)
Bodo	Miaozu	China	Kshatriya	India_IEU	-0.00137198	0.000135821	-10.1014	f3(Bodo;Miaozu,Kshatriya)
Bodo	Miaozu	China	Kshatriya	India_IEU	-0.00137198	0.000135821	-10.1014	f3(Bodo;Miaozu,Kshatriya)
Bodo	Mönpa	Bhutan	Kshatriya	India_IEU	-0.00220167	0.000138398	-15.9083	f3(Bodo;Mönpa,Kshatriya)
Bodo	Mönpa	Bhutan	Kshatriya	India_IEU	-0.00220167	0.000138398	-15.9083	f3(Bodo;Mönpa,Kshatriya)
Bodo	Naga	India_SinoTibetan	Kshatriya	India_IEU	-0.00233852	0.000146281	-15.9865	f3(Bodo;Naga,Kshatriya)
Bodo	Naga	India_SinoTibetan	Kshatriya	India_IEU	-0.00233852	0.000146281	-15.9865	f3(Bodo;Naga,Kshatriya)
Bodo	Nagqu	Tibet	Kshatriya	India_IEU	-0.000462824	0.000121716	-3.8025	f3(Bodo;Nagqu,Kshatriya)
Bodo	Nagqu	Tibet	Kshatriya	India_IEU	-0.000462824	0.000121716	-3.8025	f3(Bodo;Nagqu,Kshatriya)
Bodo	Naxi	China	Kshatriya	India_IEU	-0.00128395	0.000127785	-10.0478	f3(Bodo;Naxi,Kshatriya)
Bodo	Naxi	China	Kshatriya	India_IEU	-0.00128395	0.000127785	-10.0478	f3(Bodo;Naxi,Kshatriya)
Bodo	Nup	Bhutan	Kshatriya	India_IEU	-0.000882456	0.000130004	-6.7879	f3(Bodo;Nup,Kshatriya)
Bodo	Nup	Bhutan	Kshatriya	India_IEU	-0.000882456	0.000130004	-6.7879	f3(Bodo;Nup,Kshatriya)
Bodo	Nyingchi	Tibet	Kshatriya	India_IEU	-0.000743348	0.000121341	-6.12613	f3(Bodo;Nyingchi,Kshatriya)
Bodo	Nyingchi	Tibet	Kshatriya	India_IEU	-0.000743348	0.000121341	-6.12613	f3(Bodo;Nyingchi,Kshatriya)
Bodo	She	China	Kshatriya	India_IEU	-0.00137216	0.000134786	-10.1803	f3(Bodo;She,Kshatriya)
Bodo	She	China	Kshatriya	India_IEU	-0.00137216	0.000134786	-10.1803	f3(Bodo;She,Kshatriya)
Bodo	Tujia	China	Kshatriya	India_IEU	-0.00144952	0.000142766	-10.1532	f3(Bodo;Tujia,Kshatriya)
Bodo	Tujia	China	Kshatriya	India_IEU	-0.00144952	0.000142766	-10.1532	f3(Bodo;Tujia,Kshatriya)
Bodo	Wambule	Nepal	Kshatriya	India_IEU	-0.000965328	0.000133138	-7.25059	f3(Bodo;Wambule,Kshatriya)
Bodo	Wambule	Nepal	Kshatriya	India_IEU	-0.000965328	0.000133138	-7.25059	f3(Bodo;Wambule,Kshatriya)
Bodo	Yizu	China	Kshatriya	India_IEU	-0.00133874	0.000127367	-10.5109	f3(Bodo;Yizu,Kshatriya)
Bodo	Yizu	China	Kshatriya	India_IEU	-0.00133874	0.000127367	-10.5109	f3(Bodo;Yizu,Kshatriya)
Bodo	Brokkat	Bhutan	Kurmi	India_IEU	-0.000806638	0.000197306	-4.08826	f3(Bodo;Brokkat,Kurmi)
Bodo	Brokkat	Bhutan	Kurmi	India_IEU	-0.000806638	0.000197306	-4.08826	f3(Bodo;Brokkat,Kurmi)
Bodo	Brokpa	Bhutan	Kurmi	India_IEU	-0.000903693	0.000185455	-4.87283	f3(Bodo;Brokpa,Kurmi)
Bodo	Brokpa	Bhutan	Kurmi	India_IEU	-0.000903693	0.000185455	-4.87283	f3(Bodo;Brokpa,Kurmi)
Bodo	Bumthang	Bhutan	Kurmi	India_IEU	-0.000744395	0.000189962	-3.91866	f3(Bodo;Bumthang,Kurmi)
Bodo	Bumthang	Bhutan	Kurmi	India_IEU	-0.000744395	0.000189962	-3.91866	f3(Bodo;Bumthang,Kurmi)
Bodo	Cahli	Bhutan	Kurmi	India_IEU	-0.0011486	0.000189395	-6.06455	f3(Bodo;Cahli,Kurmi)
Bodo	Cahli	Bhutan	Kurmi	India_IEU	-0.0011486	0.000189395	-6.06455	f3(Bodo;Cahli,Kurmi)
Bodo	Chamling	Nepal	Kurmi	India_IEU	-0.000644133	0.000204541	-3.14917	f3(Bodo;Chamling,Kurmi)
Bodo	Chamling	Nepal	Kurmi	India_IEU	-0.000644133	0.000204541	-3.14917	f3(Bodo;Chamling,Kurmi)
Bodo	Dzala	Bhutan	Kurmi	India_IEU	-0.000703039	0.000182878	-3.8443	f3(Bodo;Dzala,Kurmi)
Bodo	Dzala	Bhutan	Kurmi	India_IEU	-0.000703039	0.000182878	-3.8443	f3(Bodo;Dzala,Kurmi)
Bodo	Gongduk	Bhutan	Kurmi	India_IEU	-0.000807199	0.000197455	-4.08802	f3(Bodo;Gongduk,Kurmi)
Bodo	Gongduk	Bhutan	Kurmi	India_IEU	-0.000807199	0.000197455	-4.08802	f3(Bodo;Gongduk,Kurmi)
Bodo	Han	China	Kurmi	India_IEU	-0.00114396	0.000155472	-7.35799	f3(Bodo;Han,Kurmi)
Bodo	Han	China	Kurmi	India_IEU	-0.00114396	0.000155472	-7.35799	f3(Bodo;Han,Kurmi)
Bodo	Khengpa	Bhutan	Kurmi	India_IEU	-0.000806741	0.000177124	-4.55467	f3(Bodo;Khengpa,Kurmi)
Bodo	Khengpa	Bhutan	Kurmi	India_IEU	-0.000806741	0.000177124	-4.55467	f3(Bodo;Khengpa,Kurmi)
Bodo	Kurtöp	Bhutan	Kurmi	India_IEU	-0.000665055	0.000176475	-3.76855	f3(Bodo;Kurtöp,Kurmi)
Bodo	Kurtöp	Bhutan	Kurmi	India_IEU	-0.000665055	0.000176475	-3.76855	f3(Bodo;Kurtöp,Kurmi)
Bodo	Lahu	China	Kurmi	India_IEU	-0.000720679	0.000196637	-3.66503	f3(Bodo;Lahu,Kurmi)
Bodo	Lahu	China	Kurmi	India_IEU	-0.000720679	0.000196637	-3.66503	f3(Bodo;Lahu,Kurmi)
Bodo	Lakha	Bhutan	Kurmi	India_IEU	-0.000780445	0.00021528	-3.62525	f3(Bodo;Lakha,Kurmi)
Bodo	Lakha	Bhutan	Kurmi	India_IEU	-0.000780445	0.00021528	-3.62525	f3(Bodo;Lakha,Kurmi)
Bodo	Layap	Bhutan	Kurmi	India_IEU	-0.000652094	0.000202978	-3.21263	f3(Bodo;Layap,Kurmi)
Bodo	Layap	Bhutan	Kurmi	India_IEU	-0.000652094	0.000202978	-3.21263	f3(Bodo;Layap,Kurmi)
Bodo	Lhasa	Tibet	Kurmi	India_IEU	-0.000569907	0.000165633	-3.44079	f3(Bodo;Lhasa,Kurmi)
Bodo	Lhasa	Tibet	Kurmi	India_IEU	-0.000569907	0.000165633	-3.44079	f3(Bodo;Lhasa,Kurmi)
Bodo	Limbu	Nepal	Kurmi	India_IEU	-0.00102223	0.000175558	-5.82277	f3(Bodo;Limbu,Kurmi)
Bodo	Limbu	Nepal	Kurmi	India_IEU	-0.00102223	0.000175558	-5.82277	f3(Bodo;Limbu,Kurmi)
Bodo	Miaozu	China	Kurmi	India_IEU	-0.00138058	0.000185339	-7.44893	f3(Bodo;Miaozu,Kurmi)
Bodo	Miaozu	China	Kurmi	India_IEU	-0.00138058	0.000185339	-7.44893	f3(Bodo;Miaozu,Kurmi)
Bodo	Mönpa	Bhutan	Kurmi	India_IEU	-0.00216657	0.000214906	-10.0814	f3(Bodo;Mönpa,Kurmi)
Bodo	Mönpa	Bhutan	Kurmi	India_IEU	-0.00216657	0.000214906	-10.0814	f3(Bodo;Mönpa,Kurmi)
Bodo	Naga	India_SinoTibetan	Kurmi	India_IEU	-0.00200882	0.000244004	-8.23271	f3(Bodo;Naga,Kurmi)
Bodo	Naga	India_SinoTibetan	Kurmi	India_IEU	-0.00200882	0.000244004	-8.23271	f3(Bodo;Naga,Kurmi)
Bodo	Nagqu	Tibet	Kurmi	India_IEU	-0.000619149	0.000171708	-3.60582	f3(Bodo;Nagqu,Kurmi)
Bodo	Nagqu	Tibet	Kurmi	India_IEU	-0.000619149	0.000171708	-3.60582	f3(Bodo;Nagqu,Kurmi)
Bodo	Naxi	China	Kurmi	India_IEU	-0.00108421	0.000202543	-5.35299	f3(Bodo;Naxi,Kurmi)
Bodo	Naxi	China	Kurmi	India_IEU	-0.00108421	0.000202543	-5.35299	f3(Bodo;Naxi,Kurmi)
Bodo	Nup	Bhutan	Kurmi	India_IEU	-0.000891647	0.00018953	-4.70453	f3(Bodo;Nup,Kurmi)
Bodo	Nup	Bhutan	Kurmi	India_IEU	-0.000891647	0.00018953	-4.70453	f3(Bodo;Nup,Kurmi)
Bodo	Nyingchi	Tibet	Kurmi	India_IEU	-0.000872064	0.000165548	-5.26775	f3(Bodo;Nyingchi,Kurmi)
Bodo	Nyingchi	Tibet	Kurmi	India_IEU	-0.000872064	0.000165548	-5.26775	f3(Bodo;Nyingchi,Kurmi)
Bodo	Shannan	Tibet	Kurmi	India_IEU	-0.000523718	0.000165679	-3.16105	f3(Bodo;Shannan,Kurmi)
Bodo	Shannan	Tibet	Kurmi	India_IEU	-0.000523718	0.000165679	-3.16105	f3(Bodo;Shannan,Kurmi)
Bodo	She	China	Kurmi	India_IEU	-0.00141766	0.000189977	-7.46226	f3(Bodo;She,Kurmi)
Bodo	She	China	Kurmi	India_IEU	-0.00141766	0.000189977	-7.46226	f3(Bodo;She,Kurmi)
Bodo	Tshangla	Bhutan	Kurmi	India_IEU	-0.000856666	0.000174879	-4.89861	f3(Bodo;Tshangla,Kurmi)
Bodo	Tshangla	Bhutan	Kurmi	India_IEU	-0.000856666	0.000174879	-4.89861	f3(Bodo;Tshangla,Kurmi)
Bodo	Tujia	China	Kurmi	India_IEU	-0.0012886	0.00018987	-6.78674	f3(Bodo;Tujia,Kurmi)
Bodo	Tujia	China	Kurmi	India_IEU	-0.0012886	0.00018987	-6.78674	f3(Bodo;Tujia,Kurmi)
Bodo	Wambule	Nepal	Kurmi	India_IEU	-0.000933761	0.00020302	-4.59937	f3(Bodo;Wambule,Kurmi)
Bodo	Wambule	Nepal	Kurmi	India_IEU	-0.000933761	0.00020302	-4.59937	f3(Bodo;Wambule,Kurmi)
Bodo	Yizu	China	Kurmi	India_IEU	-0.00130035	0.000194482	-6.68621	f3(Bodo;Yizu,Kurmi)
Bodo	Yizu	China	Kurmi	India_IEU	-0.00130035	0.000194482	-6.68621	f3(Bodo;Yizu,Kurmi)
Bodo	Bengali	India_IEU	Kurtöp	Bhutan	-0.000770021	0.000169115	-4.55325	f3(Bodo;Bengali,Kurtöp)
Bodo	Bengali	India_IEU	Kurtöp	Bhutan	-0.000770021	0.000169115	-4.55325	f3(Bodo;Bengali,Kurtöp)
Bodo	Kharia	India_austroasiatic	Kurtöp	Bhutan	-0.000411514	0.000124517	-3.3049	f3(Bodo;Kharia,Kurtöp)
Bodo	Kharia	India_austroasiatic	Kurtöp	Bhutan	-0.000411514	0.000124517	-3.3049	f3(Bodo;Kharia,Kurtöp)
Bodo	Muslim	India_IEU	Kurtöp	Bhutan	-0.000402009	0.000123726	-3.24917	f3(Bodo;Muslim,Kurtöp)
Bodo	Muslim	India_IEU	Kurtöp	Bhutan	-0.000402009	0.000123726	-3.24917	f3(Bodo;Muslim,Kurtöp)
Bodo	Pathan	Pakistan	Kurtöp	Bhutan	-0.000386377	0.000112819	-3.42476	f3(Bodo;Pathan,Kurtöp)
Bodo	Pathan	Pakistan	Kurtöp	Bhutan	-0.000386377	0.000112819	-3.42476	f3(Bodo;Pathan,Kurtöp)
Bodo	Pulliyar	India_Dravidian	Kurtöp	Bhutan	-0.000568953	0.000129722	-4.38594	f3(Bodo;Pulliyar,Kurtöp)
Bodo	Pulliyar	India_Dravidian	Kurtöp	Bhutan	-0.000568953	0.000129722	-4.38594	f3(Bodo;Pulliyar,Kurtöp)
Bodo	Tamil	India_Dravidian	Kurtöp	Bhutan	-0.000550661	0.000143262	-3.84374	f3(Bodo;Tamil,Kurtöp)
Bodo	Tamil	India_Dravidian	Kurtöp	Bhutan	-0.000550661	0.000143262	-3.84374	f3(Bodo;Tamil,Kurtöp)
Bodo	Brokpa	Bhutan	Kurumba	India_Dravidian	-0.00083469	0.000148392	-5.62491	f3(Bodo;Brokpa,Kurumba)
Bodo	Brokpa	Bhutan	Kurumba	India_Dravidian	-0.00083469	0.000148392	-5.62491	f3(Bodo;Brokpa,Kurumba)
Bodo	Bumthang	Bhutan	Kurumba	India_Dravidian	-0.000761016	0.000136735	-5.56564	f3(Bodo;Bumthang,Kurumba)
Bodo	Bumthang	Bhutan	Kurumba	India_Dravidian	-0.000761016	0.000136735	-5.56564	f3(Bodo;Bumthang,Kurumba)
Bodo	Dai	China	Kurumba	India_Dravidian	-0.000552398	0.000145514	-3.79619	f3(Bodo;Dai,Kurumba)
Bodo	Dai	China	Kurumba	India_Dravidian	-0.000552398	0.000145514	-3.79619	f3(Bodo;Dai,Kurumba)
Bodo	Han	China	Kurumba	India_Dravidian	-0.00129312	0.000121055	-10.6821	f3(Bodo;Han,Kurumba)
Bodo	Han	China	Kurumba	India_Dravidian	-0.00129312	0.000121055	-10.6821	f3(Bodo;Han,Kurumba)
Bodo	Kurtöp	Bhutan	Kurumba	India_Dravidian	-0.000610899	0.000126452	-4.83106	f3(Bodo;Kurtöp,Kurumba)
Bodo	Kurtöp	Bhutan	Kurumba	India_Dravidian	-0.000610899	0.000126452	-4.83106	f3(Bodo;Kurtöp,Kurumba)
Bodo	Miaozu	China	Kurumba	India_Dravidian	-0.00141862	0.000146811	-9.66286	f3(Bodo;Miaozu,Kurumba)
Bodo	Miaozu	China	Kurumba	India_Dravidian	-0.00141862	0.000146811	-9.66286	f3(Bodo;Miaozu,Kurumba)
Bodo	Naga	India_SinoTibetan	Kurumba	India_Dravidian	-0.00219454	0.000161809	-13.5625	f3(Bodo;Naga,Kurumba)
Bodo	Naga	India_SinoTibetan	Kurumba	India_Dravidian	-0.00219454	0.000161809	-13.5625	f3(Bodo;Naga,Kurumba)
Bodo	Nyingchi	Tibet	Kurumba	India_Dravidian	-0.000810369	0.000126221	-6.42024	f3(Bodo;Nyingchi,Kurumba)
Bodo	Nyingchi	Tibet	Kurumba	India_Dravidian	-0.000810369	0.000126221	-6.42024	f3(Bodo;Nyingchi,Kurumba)
Bodo	She	China	Kurumba	India_Dravidian	-0.00129722	0.00014892	-8.71086	f3(Bodo;She,Kurumba)
Bodo	She	China	Kurumba	India_Dravidian	-0.00129722	0.00014892	-8.71086	f3(Bodo;She,Kurumba)
Bodo	Bengali	India_IEU	Lahu	China	-0.000808162	0.000198538	-4.07057	f3(Bodo;Bengali,Lahu)
Bodo	Bengali	India_IEU	Lahu	China	-0.000808162	0.000198538	-4.07057	f3(Bodo;Bengali,Lahu)
Bodo	Brahui	Pakistan	Lahu	China	-0.00100517	0.000135696	-7.40747	f3(Bodo;Brahui,Lahu)
Bodo	Brahui	Pakistan	Lahu	China	-0.00100517	0.000135696	-7.40747	f3(Bodo;Brahui,Lahu)
Bodo	Burusho	Pakistan	Lahu	China	-0.00063192	0.00012142	-5.20441	f3(Bodo;Burusho,Lahu)
Bodo	Burusho	Pakistan	Lahu	China	-0.00063192	0.00012142	-5.20441	f3(Bodo;Burusho,Lahu)
Bodo	Chenchus	India_Dravidian	Lahu	China	-0.000750746	0.000149013	-5.03813	f3(Bodo;Chenchus,Lahu)
Bodo	Chenchus	India_Dravidian	Lahu	China	-0.000750746	0.000149013	-5.03813	f3(Bodo;Chenchus,Lahu)
Bodo	Druze	Israel (Carmel)	Lahu	China	-0.000807901	0.000145189	-5.56447	f3(Bodo;Druze,Lahu)
Bodo	Druze	Israel (Carmel)	Lahu	China	-0.000807901	0.000145189	-5.56447	f3(Bodo;Druze,Lahu)
Bodo	French	France	Lahu	China	-0.0008933	0.00015049	-5.93596	f3(Bodo;French,Lahu)
Bodo	French	France	Lahu	China	-0.0008933	0.00015049	-5.93596	f3(Bodo;French,Lahu)
Bodo	Hakkipikki	India_Dravidian	Lahu	China	-0.00080607	0.000155793	-5.174	f3(Bodo;Hakkipikki,Lahu)
Bodo	Hakkipikki	India_Dravidian	Lahu	China	-0.00080607	0.000155793	-5.174	f3(Bodo;Hakkipikki,Lahu)
Bodo	Kurumba	India_Dravidian	Lahu	China	-0.000770437	0.000153743	-5.01121	f3(Bodo;Kurumba,Lahu)
Bodo	Kurumba	India_Dravidian	Lahu	China	-0.000770437	0.000153743	-5.01121	f3(Bodo;Kurumba,Lahu)
Bodo	Makrani	Pakistan	Lahu	China	-0.000977549	0.000134764	-7.25381	f3(Bodo;Makrani,Lahu)
Bodo	Makrani	Pakistan	Lahu	China	-0.000977549	0.000134764	-7.25381	f3(Bodo;Makrani,Lahu)
Bodo	Meghawal	India_IEU	Lahu	China	-0.000901916	0.000210142	-4.29193	f3(Bodo;Meghawal,Lahu)
Bodo	Meghawal	India_IEU	Lahu	China	-0.000901916	0.000210142	-4.29193	f3(Bodo;Meghawal,Lahu)
Bodo	Muslim	India_IEU	Lahu	China	-0.000806133	0.000145021	-5.55873	f3(Bodo;Muslim,Lahu)
Bodo	Muslim	India_IEU	Lahu	China	-0.000806133	0.000145021	-5.55873	f3(Bodo;Muslim,Lahu)
Bodo	Nihali	India_Isolate	Lahu	China	-0.000519536	0.000164727	-3.15393	f3(Bodo;Nihali,Lahu)
Bodo	Nihali	India_Isolate	Lahu	China	-0.000519536	0.000164727	-3.15393	f3(Bodo;Nihali,Lahu)
Bodo	Pathan	Pakistan	Lahu	China	-0.000864876	0.000129083	-6.70014	f3(Bodo;Pathan,Lahu)
Bodo	Pathan	Pakistan	Lahu	China	-0.000864876	0.000129083	-6.70014	f3(Bodo;Pathan,Lahu)
Bodo	Pulliyar	India_Dravidian	Lahu	China	-0.000697003	0.000150639	-4.62697	f3(Bodo;Pulliyar,Lahu)
Bodo	Pulliyar	India_Dravidian	Lahu	China	-0.000697003	0.000150639	-4.62697	f3(Bodo;Pulliyar,Lahu)
Bodo	Tamil	India_Dravidian	Lahu	China	-0.000661	0.000169359	-3.90296	f3(Bodo;Tamil,Lahu)
Bodo	Tamil	India_Dravidian	Lahu	China	-0.000661	0.000169359	-3.90296	f3(Bodo;Tamil,Lahu)
Bodo	Asur	India_austroasiatic	Lakha	Bhutan	-0.000679515	0.000173754	-3.9108	f3(Bodo;Asur,Lakha)
Bodo	Asur	India_austroasiatic	Lakha	Bhutan	-0.000679515	0.000173754	-3.9108	f3(Bodo;Asur,Lakha)
Bodo	Bengali	India_IEU	Lakha	Bhutan	-0.000796468	0.000201433	-3.954	f3(Bodo;Bengali,Lakha)
Bodo	Bengali	India_IEU	Lakha	Bhutan	-0.000796468	0.000201433	-3.954	f3(Bodo;Bengali,Lakha)
Bodo	Bonda	India_austroasiatic	Lakha	Bhutan	-0.000667392	0.000149243	-4.47186	f3(Bodo;Bonda,Lakha)
Bodo	Bonda	India_austroasiatic	Lakha	Bhutan	-0.000667392	0.000149243	-4.47186	f3(Bodo;Bonda,Lakha)
Bodo	Brahui	Pakistan	Lakha	Bhutan	-0.000710937	0.000144046	-4.93549	f3(Bodo;Brahui,Lakha)
Bodo	Brahui	Pakistan	Lakha	Bhutan	-0.000710937	0.000144046	-4.93549	f3(Bodo;Brahui,Lakha)
Bodo	Chenchus	India_Dravidian	Lakha	Bhutan	-0.000842804	0.000156738	-5.37717	f3(Bodo;Chenchus,Lakha)
Bodo	Chenchus	India_Dravidian	Lakha	Bhutan	-0.000842804	0.000156738	-5.37717	f3(Bodo;Chenchus,Lakha)
Bodo	Dharkars	India_IEU	Lakha	Bhutan	-0.00080914	0.000139345	-5.80673	f3(Bodo;Dharkars,Lakha)
Bodo	Dharkars	India_IEU	Lakha	Bhutan	-0.00080914	0.000139345	-5.80673	f3(Bodo;Dharkars,Lakha)
Bodo	Druze	Israel (Carmel)	Lakha	Bhutan	-0.00053824	0.000159257	-3.3797	f3(Bodo;Druze,Lakha)
Bodo	Druze	Israel (Carmel)	Lakha	Bhutan	-0.00053824	0.000159257	-3.3797	f3(Bodo;Druze,Lakha)
Bodo	Dusadh	India_IEU	Lakha	Bhutan	-0.000812995	0.00013727	-5.92262	f3(Bodo;Dusadh,Lakha)
Bodo	Dusadh	India_IEU	Lakha	Bhutan	-0.000812995	0.00013727	-5.92262	f3(Bodo;Dusadh,Lakha)
Bodo	French	France	Lakha	Bhutan	-0.000525636	0.000157312	-3.34136	f3(Bodo;French,Lakha)
Bodo	French	France	Lakha	Bhutan	-0.000525636	0.000157312	-3.34136	f3(Bodo;French,Lakha)
Bodo	Gond	India_Dravidian	Lakha	Bhutan	-0.00084173	0.00014878	-5.65755	f3(Bodo;Gond,Lakha)
Bodo	Gond	India_Dravidian	Lakha	Bhutan	-0.00084173	0.00014878	-5.65755	f3(Bodo;Gond,Lakha)
Bodo	Hakkipikki	India_Dravidian	Lakha	Bhutan	-0.000740963	0.000151398	-4.89414	f3(Bodo;Hakkipikki,Lakha)
Bodo	Hakkipikki	India_Dravidian	Lakha	Bhutan	-0.000740963	0.000151398	-4.89414	f3(Bodo;Hakkipikki,Lakha)
Bodo	Ho	India_austroasiatic	Lakha	Bhutan	-0.00068824	0.000139298	-4.94077	f3(Bodo;Ho,Lakha)
Bodo	Ho	India_austroasiatic	Lakha	Bhutan	-0.00068824	0.000139298	-4.94077	f3(Bodo;Ho,Lakha)
Bodo	Juang	India_austroasiatic	Lakha	Bhutan	-0.000673378	0.000166715	-4.0391	f3(Bodo;Juang,Lakha)
Bodo	Juang	India_austroasiatic	Lakha	Bhutan	-0.000673378	0.000166715	-4.0391	f3(Bodo;Juang,Lakha)
Bodo	Kalash	Pakistan	Lakha	Bhutan	-0.000452032	0.000149762	-3.01833	f3(Bodo;Kalash,Lakha)
Bodo	Kalash	Pakistan	Lakha	Bhutan	-0.000452032	0.000149762	-3.01833	f3(Bodo;Kalash,Lakha)
Bodo	Kanjars	India_IEU	Lakha	Bhutan	-0.000901441	0.0001372	-6.57028	f3(Bodo;Kanjars,Lakha)
Bodo	Kanjars	India_IEU	Lakha	Bhutan	-0.000901441	0.0001372	-6.57028	f3(Bodo;Kanjars,Lakha)
Bodo	Kharia	India_austroasiatic	Lakha	Bhutan	-0.000775742	0.00016292	-4.76149	f3(Bodo;Kharia,Lakha)
Bodo	Kharia	India_austroasiatic	Lakha	Bhutan	-0.000775742	0.00016292	-4.76149	f3(Bodo;Kharia,Lakha)
Bodo	Kol	India_IEU	Lakha	Bhutan	-0.000706678	0.000125692	-5.6223	f3(Bodo;Kol,Lakha)
Bodo	Kol	India_IEU	Lakha	Bhutan	-0.000706678	0.000125692	-5.6223	f3(Bodo;Kol,Lakha)
Bodo	Kurumba	India_Dravidian	Lakha	Bhutan	-0.000715355	0.000150862	-4.74179	f3(Bodo;Kurumba,Lakha)
Bodo	Kurumba	India_Dravidian	Lakha	Bhutan	-0.000715355	0.000150862	-4.74179	f3(Bodo;Kurumba,Lakha)
Bodo	Lambadi	India_Dravidian	Lakha	Bhutan	-0.000825216	0.000210857	-3.91363	f3(Bodo;Lambadi,Lakha)
Bodo	Lambadi	India_Dravidian	Lakha	Bhutan	-0.000825216	0.000210857	-3.91363	f3(Bodo;Lambadi,Lakha)
Bodo	Makrani	Pakistan	Lakha	Bhutan	-0.000735275	0.000142422	-5.16264	f3(Bodo;Makrani,Lakha)
Bodo	Makrani	Pakistan	Lakha	Bhutan	-0.000735275	0.000142422	-5.16264	f3(Bodo;Makrani,Lakha)
Bodo	Meena	India_IEU	Lakha	Bhutan	-0.000752174	0.000217081	-3.46495	f3(Bodo;Meena,Lakha)
Bodo	Meena	India_IEU	Lakha	Bhutan	-0.000752174	0.000217081	-3.46495	f3(Bodo;Meena,Lakha)
Bodo	Meghawal	India_IEU	Lakha	Bhutan	-0.000785389	0.000216411	-3.62916	f3(Bodo;Meghawal,Lakha)
Bodo	Meghawal	India_IEU	Lakha	Bhutan	-0.000785389	0.000216411	-3.62916	f3(Bodo;Meghawal,Lakha)
Bodo	Muslim	India_IEU	Lakha	Bhutan	-0.000639405	0.000147085	-4.34719	f3(Bodo;Muslim,Lakha)
Bodo	Muslim	India_IEU	Lakha	Bhutan	-0.000639405	0.000147085	-4.34719	f3(Bodo;Muslim,Lakha)
Bodo	Nihali	India_Isolate	Lakha	Bhutan	-0.000668613	0.000172012	-3.88702	f3(Bodo;Nihali,Lakha)
Bodo	Nihali	India_Isolate	Lakha	Bhutan	-0.000668613	0.000172012	-3.88702	f3(Bodo;Nihali,Lakha)
Bodo	Pathan	Pakistan	Lakha	Bhutan	-0.000560913	0.0001367	-4.10325	f3(Bodo;Pathan,Lakha)
Bodo	Pathan	Pakistan	Lakha	Bhutan	-0.000560913	0.0001367	-4.10325	f3(Bodo;Pathan,Lakha)
Bodo	Piramalai	India_Dravidian	Lakha	Bhutan	-0.000676797	0.000138857	-4.87407	f3(Bodo;Piramalai,Lakha)
Bodo	Piramalai	India_Dravidian	Lakha	Bhutan	-0.000676797	0.000138857	-4.87407	f3(Bodo;Piramalai,Lakha)
Bodo	Pulliyar	India_Dravidian	Lakha	Bhutan	-0.00071357	0.000158751	-4.49489	f3(Bodo;Pulliyar,Lakha)
Bodo	Pulliyar	India_Dravidian	Lakha	Bhutan	-0.00071357	0.000158751	-4.49489	f3(Bodo;Pulliyar,Lakha)
Bodo	Santhal	India_austroasiatic	Lakha	Bhutan	-0.000863139	0.000214382	-4.02617	f3(Bodo;Santhal,Lakha)
Bodo	Santhal	India_austroasiatic	Lakha	Bhutan	-0.000863139	0.000214382	-4.02617	f3(Bodo;Santhal,Lakha)
Bodo	Savara	India_austroasiatic	Lakha	Bhutan	-0.000670392	0.000173074	-3.87345	f3(Bodo;Savara,Lakha)
Bodo	Savara	India_austroasiatic	Lakha	Bhutan	-0.000670392	0.000173074	-3.87345	f3(Bodo;Savara,Lakha)
Bodo	Sindhi	Pakistan	Lakha	Bhutan	-0.000787927	0.000133347	-5.90886	f3(Bodo;Sindhi,Lakha)
Bodo	Sindhi	Pakistan	Lakha	Bhutan	-0.000787927	0.000133347	-5.90886	f3(Bodo;Sindhi,Lakha)
Bodo	Tamil	India_Dravidian	Lakha	Bhutan	-0.000792189	0.000172782	-4.58491	f3(Bodo;Tamil,Lakha)
Bodo	Tamil	India_Dravidian	Lakha	Bhutan	-0.000792189	0.000172782	-4.58491	f3(Bodo;Tamil,Lakha)
Bodo	Tharus	India_IEU	Lakha	Bhutan	-0.000774926	0.000172062	-4.50377	f3(Bodo;Tharus,Lakha)
Bodo	Tharus	India_IEU	Lakha	Bhutan	-0.000774926	0.000172062	-4.50377	f3(Bodo;Tharus,Lakha)
Bodo	Brokpa	Bhutan	Lambadi	India_Dravidian	-0.000765481	0.000182991	-4.18316	f3(Bodo;Brokpa,Lambadi)
Bodo	Brokpa	Bhutan	Lambadi	India_Dravidian	-0.000765481	0.000182991	-4.18316	f3(Bodo;Brokpa,Lambadi)
Bodo	Bumthang	Bhutan	Lambadi	India_Dravidian	-0.00063562	0.000184838	-3.43879	f3(Bodo;Bumthang,Lambadi)
Bodo	Bumthang	Bhutan	Lambadi	India_Dravidian	-0.00063562	0.000184838	-3.43879	f3(Bodo;Bumthang,Lambadi)
Bodo	Gongduk	Bhutan	Lambadi	India_Dravidian	-0.000842753	0.000193344	-4.35883	f3(Bodo;Gongduk,Lambadi)
Bodo	Gongduk	Bhutan	Lambadi	India_Dravidian	-0.000842753	0.000193344	-4.35883	f3(Bodo;Gongduk,Lambadi)
Bodo	Han	China	Lambadi	India_Dravidian	-0.000944617	0.000171159	-5.51896	f3(Bodo;Han,Lambadi)
Bodo	Han	China	Lambadi	India_Dravidian	-0.000944617	0.000171159	-5.51896	f3(Bodo;Han,Lambadi)
Bodo	Kurtöp	Bhutan	Lambadi	India_Dravidian	-0.000612611	0.000172986	-3.54139	f3(Bodo;Kurtöp,Lambadi)
Bodo	Kurtöp	Bhutan	Lambadi	India_Dravidian	-0.000612611	0.000172986	-3.54139	f3(Bodo;Kurtöp,Lambadi)
Bodo	Lahu	China	Lambadi	India_Dravidian	-0.000898614	0.00021606	-4.1591	f3(Bodo;Lahu,Lambadi)
Bodo	Lahu	China	Lambadi	India_Dravidian	-0.000898614	0.00021606	-4.1591	f3(Bodo;Lahu,Lambadi)
Bodo	Limbu	Nepal	Lambadi	India_Dravidian	-0.00086099	0.000185262	-4.64741	f3(Bodo;Limbu,Lambadi)
Bodo	Limbu	Nepal	Lambadi	India_Dravidian	-0.00086099	0.000185262	-4.64741	f3(Bodo;Limbu,Lambadi)
Bodo	Mangde	Bhutan	Lambadi	India_Dravidian	-0.000753955	0.000191465	-3.93781	f3(Bodo;Mangde,Lambadi)
Bodo	Mangde	Bhutan	Lambadi	India_Dravidian	-0.000753955	0.000191465	-3.93781	f3(Bodo;Mangde,Lambadi)
Bodo	Miaozu	China	Lambadi	India_Dravidian	-0.00106638	0.000206107	-5.17389	f3(Bodo;Miaozu,Lambadi)
Bodo	Miaozu	China	Lambadi	India_Dravidian	-0.00106638	0.000206107	-5.17389	f3(Bodo;Miaozu,Lambadi)
Bodo	Naga	India_SinoTibetan	Lambadi	India_Dravidian	-0.00188978	0.000237198	-7.96711	f3(Bodo;Naga,Lambadi)
Bodo	Naga	India_SinoTibetan	Lambadi	India_Dravidian	-0.00188978	0.000237198	-7.96711	f3(Bodo;Naga,Lambadi)
Bodo	Nyingchi	Tibet	Lambadi	India_Dravidian	-0.000929389	0.000178147	-5.21699	f3(Bodo;Nyingchi,Lambadi)
Bodo	Nyingchi	Tibet	Lambadi	India_Dravidian	-0.000929389	0.000178147	-5.21699	f3(Bodo;Nyingchi,Lambadi)
Bodo	She	China	Lambadi	India_Dravidian	-0.00112952	0.000212726	-5.30974	f3(Bodo;She,Lambadi)
Bodo	She	China	Lambadi	India_Dravidian	-0.00112952	0.000212726	-5.30974	f3(Bodo;She,Lambadi)
Bodo	Yizu	China	Lambadi	India_Dravidian	-0.00117195	0.000189861	-6.17269	f3(Bodo;Yizu,Lambadi)
Bodo	Yizu	China	Lambadi	India_Dravidian	-0.00117195	0.000189861	-6.17269	f3(Bodo;Yizu,Lambadi)
Bodo	Asur	India_austroasiatic	Layap	Bhutan	-0.00058785	0.000162264	-3.6228	f3(Bodo;Asur,Layap)
Bodo	Asur	India_austroasiatic	Layap	Bhutan	-0.00058785	0.000162264	-3.6228	f3(Bodo;Asur,Layap)
Bodo	Bengali	India_IEU	Layap	Bhutan	-0.000686473	0.000199547	-3.44016	f3(Bodo;Bengali,Layap)
Bodo	Bengali	India_IEU	Layap	Bhutan	-0.000686473	0.000199547	-3.44016	f3(Bodo;Bengali,Layap)
Bodo	Dharkars	India_IEU	Layap	Bhutan	-0.000516966	0.000129995	-3.97682	f3(Bodo;Dharkars,Layap)
Bodo	Dharkars	India_IEU	Layap	Bhutan	-0.000516966	0.000129995	-3.97682	f3(Bodo;Dharkars,Layap)
Bodo	Dusadh	India_IEU	Layap	Bhutan	-0.000573448	0.000134006	-4.27926	f3(Bodo;Dusadh,Layap)
Bodo	Dusadh	India_IEU	Layap	Bhutan	-0.000573448	0.000134006	-4.27926	f3(Bodo;Dusadh,Layap)
Bodo	Gond	India_Dravidian	Layap	Bhutan	-0.000511919	0.000141882	-3.60806	f3(Bodo;Gond,Layap)
Bodo	Gond	India_Dravidian	Layap	Bhutan	-0.000511919	0.000141882	-3.60806	f3(Bodo;Gond,Layap)
Bodo	Hakkipikki	India_Dravidian	Layap	Bhutan	-0.000526019	0.000147119	-3.57546	f3(Bodo;Hakkipikki,Layap)
Bodo	Hakkipikki	India_Dravidian	Layap	Bhutan	-0.000526019	0.000147119	-3.57546	f3(Bodo;Hakkipikki,Layap)
Bodo	Ho	India_austroasiatic	Layap	Bhutan	-0.000420379	0.000132767	-3.16629	f3(Bodo;Ho,Layap)
Bodo	Ho	India_austroasiatic	Layap	Bhutan	-0.000420379	0.000132767	-3.16629	f3(Bodo;Ho,Layap)
Bodo	Juang	India_austroasiatic	Layap	Bhutan	-0.000518503	0.0001595	-3.2508	f3(Bodo;Juang,Layap)
Bodo	Juang	India_austroasiatic	Layap	Bhutan	-0.000518503	0.0001595	-3.2508	f3(Bodo;Juang,Layap)
Bodo	Kanjars	India_IEU	Layap	Bhutan	-0.000634157	0.000135113	-4.69354	f3(Bodo;Kanjars,Layap)
Bodo	Kanjars	India_IEU	Layap	Bhutan	-0.000634157	0.000135113	-4.69354	f3(Bodo;Kanjars,Layap)
Bodo	Kol	India_IEU	Layap	Bhutan	-0.000533233	0.000124432	-4.28533	f3(Bodo;Kol,Layap)
Bodo	Kol	India_IEU	Layap	Bhutan	-0.000533233	0.000124432	-4.28533	f3(Bodo;Kol,Layap)
Bodo	Kurumba	India_Dravidian	Layap	Bhutan	-0.000565463	0.00014681	-3.85166	f3(Bodo;Kurumba,Layap)
Bodo	Kurumba	India_Dravidian	Layap	Bhutan	-0.000565463	0.00014681	-3.85166	f3(Bodo;Kurumba,Layap)
Bodo	Muslim	India_IEU	Layap	Bhutan	-0.00045034	0.000145141	-3.10277	f3(Bodo;Muslim,Layap)
Bodo	Muslim	India_IEU	Layap	Bhutan	-0.00045034	0.000145141	-3.10277	f3(Bodo;Muslim,Layap)
Bodo	Nihali	India_Isolate	Layap	Bhutan	-0.000515385	0.000159986	-3.22144	f3(Bodo;Nihali,Layap)
Bodo	Nihali	India_Isolate	Layap	Bhutan	-0.000515385	0.000159986	-3.22144	f3(Bodo;Nihali,Layap)
Bodo	Piramalai	India_Dravidian	Layap	Bhutan	-0.000498508	0.00013777	-3.61841	f3(Bodo;Piramalai,Layap)
Bodo	Piramalai	India_Dravidian	Layap	Bhutan	-0.000498508	0.00013777	-3.61841	f3(Bodo;Piramalai,Layap)
Bodo	Pulliyar	India_Dravidian	Layap	Bhutan	-0.00050122	0.000153545	-3.26432	f3(Bodo;Pulliyar,Layap)
Bodo	Pulliyar	India_Dravidian	Layap	Bhutan	-0.00050122	0.000153545	-3.26432	f3(Bodo;Pulliyar,Layap)
Bodo	Sindhi	Pakistan	Layap	Bhutan	-0.000524995	0.000130573	-4.0207	f3(Bodo;Sindhi,Layap)
Bodo	Sindhi	Pakistan	Layap	Bhutan	-0.000524995	0.000130573	-4.0207	f3(Bodo;Sindhi,Layap)
Bodo	Tamil	India_Dravidian	Layap	Bhutan	-0.000648591	0.000163989	-3.9551	f3(Bodo;Tamil,Layap)
Bodo	Tamil	India_Dravidian	Layap	Bhutan	-0.000648591	0.000163989	-3.9551	f3(Bodo;Tamil,Layap)
Bodo	Tharus	India_IEU	Layap	Bhutan	-0.000585906	0.000162384	-3.60816	f3(Bodo;Tharus,Layap)
Bodo	Tharus	India_IEU	Layap	Bhutan	-0.000585906	0.000162384	-3.60816	f3(Bodo;Tharus,Layap)
Bodo	Asur	India_austroasiatic	Lhasa	Tibet	-0.000665154	0.000132223	-5.03056	f3(Bodo;Asur,Lhasa)
Bodo	Asur	India_austroasiatic	Lhasa	Tibet	-0.000665154	0.000132223	-5.03056	f3(Bodo;Asur,Lhasa)
Bodo	Bonda	India_austroasiatic	Lhasa	Tibet	-0.000427128	0.000115964	-3.68327	f3(Bodo;Bonda,Lhasa)
Bodo	Bonda	India_austroasiatic	Lhasa	Tibet	-0.000427128	0.000115964	-3.68327	f3(Bodo;Bonda,Lhasa)
Bodo	Brahui	Pakistan	Lhasa	Tibet	-0.000425364	0.000121856	-3.4907	f3(Bodo;Brahui,Lhasa)
Bodo	Brahui	Pakistan	Lhasa	Tibet	-0.000425364	0.000121856	-3.4907	f3(Bodo;Brahui,Lhasa)
Bodo	Chenchus	India_Dravidian	Lhasa	Tibet	-0.000471067	0.000130133	-3.6199	f3(Bodo;Chenchus,Lhasa)
Bodo	Chenchus	India_Dravidian	Lhasa	Tibet	-0.000471067	0.000130133	-3.6199	f3(Bodo;Chenchus,Lhasa)
Bodo	Dharkars	India_IEU	Lhasa	Tibet	-0.000534836	0.000112928	-4.73608	f3(Bodo;Dharkars,Lhasa)
Bodo	Dharkars	India_IEU	Lhasa	Tibet	-0.000534836	0.000112928	-4.73608	f3(Bodo;Dharkars,Lhasa)
Bodo	Dusadh	India_IEU	Lhasa	Tibet	-0.000498536	0.000114507	-4.35375	f3(Bodo;Dusadh,Lhasa)
Bodo	Dusadh	India_IEU	Lhasa	Tibet	-0.000498536	0.000114507	-4.35375	f3(Bodo;Dusadh,Lhasa)
Bodo	Gadaba	India_austroasiatic	Lhasa	Tibet	-0.000584872	0.000160782	-3.63768	f3(Bodo;Gadaba,Lhasa)
Bodo	Gadaba	India_austroasiatic	Lhasa	Tibet	-0.000584872	0.000160782	-3.63768	f3(Bodo;Gadaba,Lhasa)
Bodo	Gond	India_Dravidian	Lhasa	Tibet	-0.000575572	0.000124204	-4.63409	f3(Bodo;Gond,Lhasa)
Bodo	Gond	India_Dravidian	Lhasa	Tibet	-0.000575572	0.000124204	-4.63409	f3(Bodo;Gond,Lhasa)
Bodo	Hakkipikki	India_Dravidian	Lhasa	Tibet	-0.000506174	0.000123848	-4.08707	f3(Bodo;Hakkipikki,Lhasa)
Bodo	Hakkipikki	India_Dravidian	Lhasa	Tibet	-0.000506174	0.000123848	-4.08707	f3(Bodo;Hakkipikki,Lhasa)
Bodo	Ho	India_austroasiatic	Lhasa	Tibet	-0.000407724	0.000108498	-3.75789	f3(Bodo;Ho,Lhasa)
Bodo	Ho	India_austroasiatic	Lhasa	Tibet	-0.000407724	0.000108498	-3.75789	f3(Bodo;Ho,Lhasa)
Bodo	Kanjars	India_IEU	Lhasa	Tibet	-0.000616216	0.000116435	-5.29235	f3(Bodo;Kanjars,Lhasa)
Bodo	Kanjars	India_IEU	Lhasa	Tibet	-0.000616216	0.000116435	-5.29235	f3(Bodo;Kanjars,Lhasa)
Bodo	Kharia	India_austroasiatic	Lhasa	Tibet	-0.000391217	0.000129224	-3.02743	f3(Bodo;Kharia,Lhasa)
Bodo	Kharia	India_austroasiatic	Lhasa	Tibet	-0.000391217	0.000129224	-3.02743	f3(Bodo;Kharia,Lhasa)
Bodo	Kol	India_IEU	Lhasa	Tibet	-0.000461941	0.000107388	-4.30159	f3(Bodo;Kol,Lhasa)
Bodo	Kol	India_IEU	Lhasa	Tibet	-0.000461941	0.000107388	-4.30159	f3(Bodo;Kol,Lhasa)
Bodo	Kurumba	India_Dravidian	Lhasa	Tibet	-0.000581203	0.00011813	-4.92003	f3(Bodo;Kurumba,Lhasa)
Bodo	Kurumba	India_Dravidian	Lhasa	Tibet	-0.000581203	0.00011813	-4.92003	f3(Bodo;Kurumba,Lhasa)
Bodo	Lambadi	India_Dravidian	Lhasa	Tibet	-0.000635856	0.000168593	-3.77154	f3(Bodo;Lambadi,Lhasa)
Bodo	Lambadi	India_Dravidian	Lhasa	Tibet	-0.000635856	0.000168593	-3.77154	f3(Bodo;Lambadi,Lhasa)
Bodo	Makrani	Pakistan	Lhasa	Tibet	-0.000431325	0.000119685	-3.60384	f3(Bodo;Makrani,Lhasa)
Bodo	Makrani	Pakistan	Lhasa	Tibet	-0.000431325	0.000119685	-3.60384	f3(Bodo;Makrani,Lhasa)
Bodo	Mawasi	India_austroasiatic	Lhasa	Tibet	-0.000506734	0.000156175	-3.24466	f3(Bodo;Mawasi,Lhasa)
Bodo	Mawasi	India_austroasiatic	Lhasa	Tibet	-0.000506734	0.000156175	-3.24466	f3(Bodo;Mawasi,Lhasa)
Bodo	Meena	India_IEU	Lhasa	Tibet	-0.000521524	0.000168811	-3.0894	f3(Bodo;Meena,Lhasa)
Bodo	Meena	India_IEU	Lhasa	Tibet	-0.000521524	0.000168811	-3.0894	f3(Bodo;Meena,Lhasa)
Bodo	Meghawal	India_IEU	Lhasa	Tibet	-0.000606585	0.000170545	-3.55674	f3(Bodo;Meghawal,Lhasa)
Bodo	Meghawal	India_IEU	Lhasa	Tibet	-0.000606585	0.000170545	-3.55674	f3(Bodo;Meghawal,Lhasa)
Bodo	Muslim	India_IEU	Lhasa	Tibet	-0.000423306	0.000119411	-3.54495	f3(Bodo;Muslim,Lhasa)
Bodo	Muslim	India_IEU	Lhasa	Tibet	-0.000423306	0.000119411	-3.54495	f3(Bodo;Muslim,Lhasa)
Bodo	Nihali	India_Isolate	Lhasa	Tibet	-0.000593059	0.000138813	-4.27235	f3(Bodo;Nihali,Lhasa)
Bodo	Nihali	India_Isolate	Lhasa	Tibet	-0.000593059	0.000138813	-4.27235	f3(Bodo;Nihali,Lhasa)
Bodo	Piramalai	India_Dravidian	Lhasa	Tibet	-0.000538353	0.00011556	-4.65865	f3(Bodo;Piramalai,Lhasa)
Bodo	Piramalai	India_Dravidian	Lhasa	Tibet	-0.000538353	0.00011556	-4.65865	f3(Bodo;Piramalai,Lhasa)
Bodo	Pulliyar	India_Dravidian	Lhasa	Tibet	-0.000465047	0.000125048	-3.71894	f3(Bodo;Pulliyar,Lhasa)
Bodo	Pulliyar	India_Dravidian	Lhasa	Tibet	-0.000465047	0.000125048	-3.71894	f3(Bodo;Pulliyar,Lhasa)
Bodo	Savara	India_austroasiatic	Lhasa	Tibet	-0.000431837	0.000138518	-3.11755	f3(Bodo;Savara,Lhasa)
Bodo	Savara	India_austroasiatic	Lhasa	Tibet	-0.000431837	0.000138518	-3.11755	f3(Bodo;Savara,Lhasa)
Bodo	Sindhi	Pakistan	Lhasa	Tibet	-0.000497696	0.000110169	-4.51755	f3(Bodo;Sindhi,Lhasa)
Bodo	Sindhi	Pakistan	Lhasa	Tibet	-0.000497696	0.000110169	-4.51755	f3(Bodo;Sindhi,Lhasa)
Bodo	Tamil	India_Dravidian	Lhasa	Tibet	-0.000520292	0.000140978	-3.69059	f3(Bodo;Tamil,Lhasa)
Bodo	Tamil	India_Dravidian	Lhasa	Tibet	-0.000520292	0.000140978	-3.69059	f3(Bodo;Tamil,Lhasa)
Bodo	Tharus	India_IEU	Lhasa	Tibet	-0.000515768	0.000135478	-3.80702	f3(Bodo;Tharus,Lhasa)
Bodo	Tharus	India_IEU	Lhasa	Tibet	-0.000515768	0.000135478	-3.80702	f3(Bodo;Tharus,Lhasa)
Bodo	Asur	India_austroasiatic	Limbu	Nepal	-0.000687144	0.000149198	-4.60559	f3(Bodo;Asur,Limbu)
Bodo	Asur	India_austroasiatic	Limbu	Nepal	-0.000687144	0.000149198	-4.60559	f3(Bodo;Asur,Limbu)
Bodo	Bengali	India_IEU	Limbu	Nepal	-0.000867718	0.000184034	-4.71499	f3(Bodo;Bengali,Limbu)
Bodo	Bengali	India_IEU	Limbu	Nepal	-0.000867718	0.000184034	-4.71499	f3(Bodo;Bengali,Limbu)
Bodo	Brahui	Pakistan	Limbu	Nepal	-0.00112766	0.000130043	-8.67144	f3(Bodo;Brahui,Limbu)
Bodo	Brahui	Pakistan	Limbu	Nepal	-0.00112766	0.000130043	-8.67144	f3(Bodo;Brahui,Limbu)
Bodo	Burusho	Pakistan	Limbu	Nepal	-0.000595654	0.000115529	-5.1559	f3(Bodo;Burusho,Limbu)
Bodo	Burusho	Pakistan	Limbu	Nepal	-0.000595654	0.000115529	-5.1559	f3(Bodo;Burusho,Limbu)
Bodo	Chenchus	India_Dravidian	Limbu	Nepal	-0.000804476	0.000145474	-5.53002	f3(Bodo;Chenchus,Limbu)
Bodo	Chenchus	India_Dravidian	Limbu	Nepal	-0.000804476	0.000145474	-5.53002	f3(Bodo;Chenchus,Limbu)
Bodo	Druze	Israel (Carmel)	Limbu	Nepal	-0.00106328	0.000137955	-7.70744	f3(Bodo;Druze,Limbu)
Bodo	Druze	Israel (Carmel)	Limbu	Nepal	-0.00106328	0.000137955	-7.70744	f3(Bodo;Druze,Limbu)
Bodo	French	France	Limbu	Nepal	-0.00103823	0.000138669	-7.4871	f3(Bodo;French,Limbu)
Bodo	French	France	Limbu	Nepal	-0.00103823	0.000138669	-7.4871	f3(Bodo;French,Limbu)
Bodo	Gond	India_Dravidian	Limbu	Nepal	-0.000807637	0.00012376	-6.52582	f3(Bodo;Gond,Limbu)
Bodo	Gond	India_Dravidian	Limbu	Nepal	-0.000807637	0.00012376	-6.52582	f3(Bodo;Gond,Limbu)
Bodo	Hakkipikki	India_Dravidian	Limbu	Nepal	-0.000873651	0.00013491	-6.47581	f3(Bodo;Hakkipikki,Limbu)
Bodo	Hakkipikki	India_Dravidian	Limbu	Nepal	-0.000873651	0.00013491	-6.47581	f3(Bodo;Hakkipikki,Limbu)
Bodo	Ho	India_austroasiatic	Limbu	Nepal	-0.000507836	0.00012106	-4.1949	f3(Bodo;Ho,Limbu)
Bodo	Ho	India_austroasiatic	Limbu	Nepal	-0.000507836	0.00012106	-4.1949	f3(Bodo;Ho,Limbu)
Bodo	Juang	India_austroasiatic	Limbu	Nepal	-0.000442749	0.000129312	-3.42388	f3(Bodo;Juang,Limbu)
Bodo	Juang	India_austroasiatic	Limbu	Nepal	-0.000442749	0.000129312	-3.42388	f3(Bodo;Juang,Limbu)
Bodo	Kharia	India_austroasiatic	Limbu	Nepal	-0.000486903	0.000138772	-3.50867	f3(Bodo;Kharia,Limbu)
Bodo	Kharia	India_austroasiatic	Limbu	Nepal	-0.000486903	0.000138772	-3.50867	f3(Bodo;Kharia,Limbu)
Bodo	Kurumba	India_Dravidian	Limbu	Nepal	-0.000928295	0.000139161	-6.67067	f3(Bodo;Kurumba,Limbu)
Bodo	Kurumba	India_Dravidian	Limbu	Nepal	-0.000928295	0.000139161	-6.67067	f3(Bodo;Kurumba,Limbu)
Bodo	Makrani	Pakistan	Limbu	Nepal	-0.00112045	0.000127091	-8.81606	f3(Bodo;Makrani,Limbu)
Bodo	Makrani	Pakistan	Limbu	Nepal	-0.00112045	0.000127091	-8.81606	f3(Bodo;Makrani,Limbu)
Bodo	Mawasi	India_austroasiatic	Limbu	Nepal	-0.000576502	0.00017001	-3.39098	f3(Bodo;Mawasi,Limbu)
Bodo	Mawasi	India_austroasiatic	Limbu	Nepal	-0.000576502	0.00017001	-3.39098	f3(Bodo;Mawasi,Limbu)
Bodo	Meena	India_IEU	Limbu	Nepal	-0.000865191	0.000200093	-4.32394	f3(Bodo;Meena,Limbu)
Bodo	Meena	India_IEU	Limbu	Nepal	-0.000865191	0.000200093	-4.32394	f3(Bodo;Meena,Limbu)
Bodo	Meghawal	India_IEU	Limbu	Nepal	-0.000947427	0.000178811	-5.29847	f3(Bodo;Meghawal,Limbu)
Bodo	Meghawal	India_IEU	Limbu	Nepal	-0.000947427	0.000178811	-5.29847	f3(Bodo;Meghawal,Limbu)
Bodo	Muslim	India_IEU	Limbu	Nepal	-0.000851381	0.000133677	-6.36895	f3(Bodo;Muslim,Limbu)
Bodo	Muslim	India_IEU	Limbu	Nepal	-0.000851381	0.000133677	-6.36895	f3(Bodo;Muslim,Limbu)
Bodo	Nihali	India_Isolate	Limbu	Nepal	-0.000730517	0.000150553	-4.85224	f3(Bodo;Nihali,Limbu)
Bodo	Nihali	India_Isolate	Limbu	Nepal	-0.000730517	0.000150553	-4.85224	f3(Bodo;Nihali,Limbu)
Bodo	Pathan	Pakistan	Limbu	Nepal	-0.00089867	0.000123911	-7.25254	f3(Bodo;Pathan,Limbu)
Bodo	Pathan	Pakistan	Limbu	Nepal	-0.00089867	0.000123911	-7.25254	f3(Bodo;Pathan,Limbu)
Bodo	Pulliyar	India_Dravidian	Limbu	Nepal	-0.000753743	0.000136576	-5.51887	f3(Bodo;Pulliyar,Limbu)
Bodo	Pulliyar	India_Dravidian	Limbu	Nepal	-0.000753743	0.000136576	-5.51887	f3(Bodo;Pulliyar,Limbu)
Bodo	Tamil	India_Dravidian	Limbu	Nepal	-0.000989555	0.000148412	-6.66764	f3(Bodo;Tamil,Limbu)
Bodo	Tamil	India_Dravidian	Limbu	Nepal	-0.000989555	0.000148412	-6.66764	f3(Bodo;Tamil,Limbu)
Bodo	Tharus	India_IEU	Limbu	Nepal	-0.000816728	0.000160931	-5.07502	f3(Bodo;Tharus,Limbu)
Bodo	Tharus	India_IEU	Limbu	Nepal	-0.000816728	0.000160931	-5.07502	f3(Bodo;Tharus,Limbu)
Bodo	Yoruba	Nigeria	Limbu	Nepal	-0.00061122	0.000147269	-4.15037	f3(Bodo;Yoruba,Limbu)
Bodo	Yoruba	Nigeria	Limbu	Nepal	-0.00061122	0.000147269	-4.15037	f3(Bodo;Yoruba,Limbu)
Bodo	Brokpa	Bhutan	Makrani	Pakistan	-0.000730854	0.000139512	-5.23864	f3(Bodo;Brokpa,Makrani)
Bodo	Brokpa	Bhutan	Makrani	Pakistan	-0.000730854	0.000139512	-5.23864	f3(Bodo;Brokpa,Makrani)
Bodo	Bumthang	Bhutan	Makrani	Pakistan	-0.000625784	0.000128694	-4.86257	f3(Bodo;Bumthang,Makrani)
Bodo	Bumthang	Bhutan	Makrani	Pakistan	-0.000625784	0.000128694	-4.86257	f3(Bodo;Bumthang,Makrani)
Bodo	Dai	China	Makrani	Pakistan	-0.000664845	0.000136953	-4.85455	f3(Bodo;Dai,Makrani)
Bodo	Dai	China	Makrani	Pakistan	-0.000664845	0.000136953	-4.85455	f3(Bodo;Dai,Makrani)
Bodo	Han	China	Makrani	Pakistan	-0.00128796	0.000118612	-10.8585	f3(Bodo;Han,Makrani)
Bodo	Han	China	Makrani	Pakistan	-0.00128796	0.000118612	-10.8585	f3(Bodo;Han,Makrani)
Bodo	Kurtöp	Bhutan	Makrani	Pakistan	-0.00051322	0.00012143	-4.22646	f3(Bodo;Kurtöp,Makrani)
Bodo	Kurtöp	Bhutan	Makrani	Pakistan	-0.00051322	0.00012143	-4.22646	f3(Bodo;Kurtöp,Makrani)
Bodo	Miaozu	China	Makrani	Pakistan	-0.00147775	0.000134022	-11.0262	f3(Bodo;Miaozu,Makrani)
Bodo	Miaozu	China	Makrani	Pakistan	-0.00147775	0.000134022	-11.0262	f3(Bodo;Miaozu,Makrani)
Bodo	Naga	India_SinoTibetan	Makrani	Pakistan	-0.00230049	0.000150615	-15.274	f3(Bodo;Naga,Makrani)
Bodo	Naga	India_SinoTibetan	Makrani	Pakistan	-0.00230049	0.000150615	-15.274	f3(Bodo;Naga,Makrani)
Bodo	Nyingchi	Tibet	Makrani	Pakistan	-0.000701718	0.000123533	-5.68041	f3(Bodo;Nyingchi,Makrani)
Bodo	Nyingchi	Tibet	Makrani	Pakistan	-0.000701718	0.000123533	-5.68041	f3(Bodo;Nyingchi,Makrani)
Bodo	She	China	Makrani	Pakistan	-0.00137873	0.000136159	-10.1259	f3(Bodo;She,Makrani)
Bodo	She	China	Makrani	Pakistan	-0.00137873	0.000136159	-10.1259	f3(Bodo;She,Makrani)
Bodo	Asur	India_austroasiatic	Mangde	Bhutan	-0.000713182	0.000155106	-4.59802	f3(Bodo;Asur,Mangde)
Bodo	Asur	India_austroasiatic	Mangde	Bhutan	-0.000713182	0.000155106	-4.59802	f3(Bodo;Asur,Mangde)
Bodo	Bengali	India_IEU	Mangde	Bhutan	-0.000967537	0.000180829	-5.35057	f3(Bodo;Bengali,Mangde)
Bodo	Bengali	India_IEU	Mangde	Bhutan	-0.000967537	0.000180829	-5.35057	f3(Bodo;Bengali,Mangde)
Bodo	Brahui	Pakistan	Mangde	Bhutan	-0.000511783	0.000132048	-3.87574	f3(Bodo;Brahui,Mangde)
Bodo	Brahui	Pakistan	Mangde	Bhutan	-0.000511783	0.000132048	-3.87574	f3(Bodo;Brahui,Mangde)
Bodo	Chenchus	India_Dravidian	Mangde	Bhutan	-0.000610027	0.000147891	-4.12484	f3(Bodo;Chenchus,Mangde)
Bodo	Chenchus	India_Dravidian	Mangde	Bhutan	-0.000610027	0.000147891	-4.12484	f3(Bodo;Chenchus,Mangde)
Bodo	Gond	India_Dravidian	Mangde	Bhutan	-0.000674264	0.000133162	-5.0635	f3(Bodo;Gond,Mangde)
Bodo	Gond	India_Dravidian	Mangde	Bhutan	-0.000674264	0.000133162	-5.0635	f3(Bodo;Gond,Mangde)
Bodo	Hakkipikki	India_Dravidian	Mangde	Bhutan	-0.000595763	0.000142992	-4.16642	f3(Bodo;Hakkipikki,Mangde)
Bodo	Hakkipikki	India_Dravidian	Mangde	Bhutan	-0.000595763	0.000142992	-4.16642	f3(Bodo;Hakkipikki,Mangde)
Bodo	Ho	India_austroasiatic	Mangde	Bhutan	-0.000466486	0.000126008	-3.70204	f3(Bodo;Ho,Mangde)
Bodo	Ho	India_austroasiatic	Mangde	Bhutan	-0.000466486	0.000126008	-3.70204	f3(Bodo;Ho,Mangde)
Bodo	Juang	India_austroasiatic	Mangde	Bhutan	-0.000572154	0.000145919	-3.92104	f3(Bodo;Juang,Mangde)
Bodo	Juang	India_austroasiatic	Mangde	Bhutan	-0.000572154	0.000145919	-3.92104	f3(Bodo;Juang,Mangde)
Bodo	Kharia	India_austroasiatic	Mangde	Bhutan	-0.000474663	0.000146361	-3.24309	f3(Bodo;Kharia,Mangde)
Bodo	Kharia	India_austroasiatic	Mangde	Bhutan	-0.000474663	0.000146361	-3.24309	f3(Bodo;Kharia,Mangde)
Bodo	Kurumba	India_Dravidian	Mangde	Bhutan	-0.000702169	0.000141447	-4.96417	f3(Bodo;Kurumba,Mangde)
Bodo	Kurumba	India_Dravidian	Mangde	Bhutan	-0.000702169	0.000141447	-4.96417	f3(Bodo;Kurumba,Mangde)
Bodo	Makrani	Pakistan	Mangde	Bhutan	-0.000555889	0.000129312	-4.29881	f3(Bodo;Makrani,Mangde)
Bodo	Makrani	Pakistan	Mangde	Bhutan	-0.000555889	0.000129312	-4.29881	f3(Bodo;Makrani,Mangde)
Bodo	Muslim	India_IEU	Mangde	Bhutan	-0.000532294	0.000134502	-3.95753	f3(Bodo;Muslim,Mangde)
Bodo	Muslim	India_IEU	Mangde	Bhutan	-0.000532294	0.000134502	-3.95753	f3(Bodo;Muslim,Mangde)
Bodo	Nihali	India_Isolate	Mangde	Bhutan	-0.000636983	0.000154927	-4.11151	f3(Bodo;Nihali,Mangde)
Bodo	Nihali	India_Isolate	Mangde	Bhutan	-0.000636983	0.000154927	-4.11151	f3(Bodo;Nihali,Mangde)
Bodo	Pathan	Pakistan	Mangde	Bhutan	-0.000411885	0.000124593	-3.30585	f3(Bodo;Pathan,Mangde)
Bodo	Pathan	Pakistan	Mangde	Bhutan	-0.000411885	0.000124593	-3.30585	f3(Bodo;Pathan,Mangde)
Bodo	Pulliyar	India_Dravidian	Mangde	Bhutan	-0.000689958	0.000141157	-4.88787	f3(Bodo;Pulliyar,Mangde)
Bodo	Pulliyar	India_Dravidian	Mangde	Bhutan	-0.000689958	0.000141157	-4.88787	f3(Bodo;Pulliyar,Mangde)
Bodo	Tamil	India_Dravidian	Mangde	Bhutan	-0.000745521	0.000153208	-4.86606	f3(Bodo;Tamil,Mangde)
Bodo	Tamil	India_Dravidian	Mangde	Bhutan	-0.000745521	0.000153208	-4.86606	f3(Bodo;Tamil,Mangde)
Bodo	Bumthang	Bhutan	Mawasi	India_austroasiatic	-0.000791161	0.000173279	-4.56583	f3(Bodo;Bumthang,Mawasi)
Bodo	Bumthang	Bhutan	Mawasi	India_austroasiatic	-0.000791161	0.000173279	-4.56583	f3(Bodo;Bumthang,Mawasi)
Bodo	Naga	India_SinoTibetan	Mawasi	India_austroasiatic	-0.00164641	0.000247216	-6.6598	f3(Bodo;Naga,Mawasi)
Bodo	Naga	India_SinoTibetan	Mawasi	India_austroasiatic	-0.00164641	0.000247216	-6.6598	f3(Bodo;Naga,Mawasi)
Bodo	Nyingchi	Tibet	Mawasi	India_austroasiatic	-0.000622636	0.000174358	-3.57103	f3(Bodo;Nyingchi,Mawasi)
Bodo	Nyingchi	Tibet	Mawasi	India_austroasiatic	-0.000622636	0.000174358	-3.57103	f3(Bodo;Nyingchi,Mawasi)
Bodo	Yizu	China	Mawasi	India_austroasiatic	-0.000902245	0.000187852	-4.80295	f3(Bodo;Yizu,Mawasi)
Bodo	Yizu	China	Mawasi	India_austroasiatic	-0.000902245	0.000187852	-4.80295	f3(Bodo;Yizu,Mawasi)
Bodo	Han	China	Meena	India_IEU	-0.00107359	0.000170068	-6.31272	f3(Bodo;Han,Meena)
Bodo	Han	China	Meena	India_IEU	-0.00107359	0.000170068	-6.31272	f3(Bodo;Han,Meena)
Bodo	Miaozu	China	Meena	India_IEU	-0.00139681	0.000199685	-6.99505	f3(Bodo;Miaozu,Meena)
Bodo	Miaozu	China	Meena	India_IEU	-0.00139681	0.000199685	-6.99505	f3(Bodo;Miaozu,Meena)
Bodo	Nyingchi	Tibet	Meena	India_IEU	-0.000737765	0.000180978	-4.07654	f3(Bodo;Nyingchi,Meena)
Bodo	Nyingchi	Tibet	Meena	India_IEU	-0.000737765	0.000180978	-4.07654	f3(Bodo;Nyingchi,Meena)
Bodo	She	China	Meena	India_IEU	-0.00117934	0.000204564	-5.76513	f3(Bodo;She,Meena)
Bodo	She	China	Meena	India_IEU	-0.00117934	0.000204564	-5.76513	f3(Bodo;She,Meena)
Bodo	Bumthang	Bhutan	Meghawal	India_IEU	-0.000591271	0.000178018	-3.3214	f3(Bodo;Bumthang,Meghawal)
Bodo	Bumthang	Bhutan	Meghawal	India_IEU	-0.000591271	0.000178018	-3.3214	f3(Bodo;Bumthang,Meghawal)
Bodo	Han	China	Meghawal	India_IEU	-0.00111216	0.000160893	-6.91238	f3(Bodo;Han,Meghawal)
Bodo	Han	China	Meghawal	India_IEU	-0.00111216	0.000160893	-6.91238	f3(Bodo;Han,Meghawal)
Bodo	Miaozu	China	Meghawal	India_IEU	-0.00151501	0.000186518	-8.12259	f3(Bodo;Miaozu,Meghawal)
Bodo	Miaozu	China	Meghawal	India_IEU	-0.00151501	0.000186518	-8.12259	f3(Bodo;Miaozu,Meghawal)
Bodo	Nyingchi	Tibet	Meghawal	India_IEU	-0.000721749	0.000172736	-4.17833	f3(Bodo;Nyingchi,Meghawal)
Bodo	Nyingchi	Tibet	Meghawal	India_IEU	-0.000721749	0.000172736	-4.17833	f3(Bodo;Nyingchi,Meghawal)
Bodo	She	China	Meghawal	India_IEU	-0.00144495	0.000200009	-7.2244	f3(Bodo;She,Meghawal)
Bodo	She	China	Meghawal	India_IEU	-0.00144495	0.000200009	-7.2244	f3(Bodo;She,Meghawal)
Bodo	Asur	India_austroasiatic	Mönpa	Bhutan	-0.00212692	0.00016465	-12.9178	f3(Bodo;Asur,Mönpa)
Bodo	Asur	India_austroasiatic	Mönpa	Bhutan	-0.00212692	0.00016465	-12.9178	f3(Bodo;Asur,Mönpa)
Bodo	Bengali	India_IEU	Mönpa	Bhutan	-0.00226498	0.000207265	-10.928	f3(Bodo;Bengali,Mönpa)
Bodo	Bengali	India_IEU	Mönpa	Bhutan	-0.00226498	0.000207265	-10.928	f3(Bodo;Bengali,Mönpa)
Bodo	Brahui	Pakistan	Mönpa	Bhutan	-0.00226338	0.000138655	-16.3237	f3(Bodo;Brahui,Mönpa)
Bodo	Brahui	Pakistan	Mönpa	Bhutan	-0.00226338	0.000138655	-16.3237	f3(Bodo;Brahui,Mönpa)
Bodo	Burusho	Pakistan	Mönpa	Bhutan	-0.00180651	0.00012357	-14.6193	f3(Bodo;Burusho,Mönpa)
Bodo	Burusho	Pakistan	Mönpa	Bhutan	-0.00180651	0.00012357	-14.6193	f3(Bodo;Burusho,Mönpa)
Bodo	Chenchus	India_Dravidian	Mönpa	Bhutan	-0.00210588	0.000151175	-13.9301	f3(Bodo;Chenchus,Mönpa)
Bodo	Chenchus	India_Dravidian	Mönpa	Bhutan	-0.00210588	0.000151175	-13.9301	f3(Bodo;Chenchus,Mönpa)
Bodo	Druze	Israel (Carmel)	Mönpa	Bhutan	-0.00218607	0.00014732	-14.8389	f3(Bodo;Druze,Mönpa)
Bodo	Druze	Israel (Carmel)	Mönpa	Bhutan	-0.00218607	0.00014732	-14.8389	f3(Bodo;Druze,Mönpa)
Bodo	French	France	Mönpa	Bhutan	-0.00213	0.000148504	-14.343	f3(Bodo;French,Mönpa)
Bodo	French	France	Mönpa	Bhutan	-0.00213	0.000148504	-14.343	f3(Bodo;French,Mönpa)
Bodo	Gond	India_Dravidian	Mönpa	Bhutan	-0.00215113	0.000142465	-15.0994	f3(Bodo;Gond,Mönpa)
Bodo	Gond	India_Dravidian	Mönpa	Bhutan	-0.00215113	0.000142465	-15.0994	f3(Bodo;Gond,Mönpa)
Bodo	Hakkipikki	India_Dravidian	Mönpa	Bhutan	-0.00234057	0.000148638	-15.7468	f3(Bodo;Hakkipikki,Mönpa)
Bodo	Hakkipikki	India_Dravidian	Mönpa	Bhutan	-0.00234057	0.000148638	-15.7468	f3(Bodo;Hakkipikki,Mönpa)
Bodo	Ho	India_austroasiatic	Mönpa	Bhutan	-0.00193529	0.000135146	-14.32	f3(Bodo;Ho,Mönpa)
Bodo	Ho	India_austroasiatic	Mönpa	Bhutan	-0.00193529	0.000135146	-14.32	f3(Bodo;Ho,Mönpa)
Bodo	Juang	India_austroasiatic	Mönpa	Bhutan	-0.00195103	0.000157027	-12.4249	f3(Bodo;Juang,Mönpa)
Bodo	Juang	India_austroasiatic	Mönpa	Bhutan	-0.00195103	0.000157027	-12.4249	f3(Bodo;Juang,Mönpa)
Bodo	Kharia	India_austroasiatic	Mönpa	Bhutan	-0.0019028	0.000162114	-11.7374	f3(Bodo;Kharia,Mönpa)
Bodo	Kharia	India_austroasiatic	Mönpa	Bhutan	-0.0019028	0.000162114	-11.7374	f3(Bodo;Kharia,Mönpa)
Bodo	Khasi	India_austroasiatic	Mönpa	Bhutan	-0.000774874	0.000140794	-5.5036	f3(Bodo;Khasi,Mönpa)
Bodo	Khasi	India_austroasiatic	Mönpa	Bhutan	-0.000774874	0.000140794	-5.5036	f3(Bodo;Khasi,Mönpa)
Bodo	Kol	India_IEU	Mönpa	Bhutan	-0.00209068	0.000122598	-17.0531	f3(Bodo;Kol,Mönpa)
Bodo	Kol	India_IEU	Mönpa	Bhutan	-0.00209068	0.000122598	-17.0531	f3(Bodo;Kol,Mönpa)
Bodo	Kurumba	India_Dravidian	Mönpa	Bhutan	-0.00218381	0.000143836	-15.1826	f3(Bodo;Kurumba,Mönpa)
Bodo	Kurumba	India_Dravidian	Mönpa	Bhutan	-0.00218381	0.000143836	-15.1826	f3(Bodo;Kurumba,Mönpa)
Bodo	Lambadi	India_Dravidian	Mönpa	Bhutan	-0.00224711	0.000197019	-11.4055	f3(Bodo;Lambadi,Mönpa)
Bodo	Lambadi	India_Dravidian	Mönpa	Bhutan	-0.00224711	0.000197019	-11.4055	f3(Bodo;Lambadi,Mönpa)
Bodo	Makrani	Pakistan	Mönpa	Bhutan	-0.00232884	0.00013874	-16.7857	f3(Bodo;Makrani,Mönpa)
Bodo	Makrani	Pakistan	Mönpa	Bhutan	-0.00232884	0.00013874	-16.7857	f3(Bodo;Makrani,Mönpa)
Bodo	Mawasi	India_austroasiatic	Mönpa	Bhutan	-0.00190145	0.000202358	-9.39648	f3(Bodo;Mawasi,Mönpa)
Bodo	Mawasi	India_austroasiatic	Mönpa	Bhutan	-0.00190145	0.000202358	-9.39648	f3(Bodo;Mawasi,Mönpa)
Bodo	Meena	India_IEU	Mönpa	Bhutan	-0.00241808	0.000208735	-11.5844	f3(Bodo;Meena,Mönpa)
Bodo	Meena	India_IEU	Mönpa	Bhutan	-0.00241808	0.000208735	-11.5844	f3(Bodo;Meena,Mönpa)
Bodo	Meghawal	India_IEU	Mönpa	Bhutan	-0.00220265	0.00020663	-10.6599	f3(Bodo;Meghawal,Mönpa)
Bodo	Meghawal	India_IEU	Mönpa	Bhutan	-0.00220265	0.00020663	-10.6599	f3(Bodo;Meghawal,Mönpa)
Bodo	Muslim	India_IEU	Mönpa	Bhutan	-0.00207365	0.000139776	-14.8355	f3(Bodo;Muslim,Mönpa)
Bodo	Muslim	India_IEU	Mönpa	Bhutan	-0.00207365	0.000139776	-14.8355	f3(Bodo;Muslim,Mönpa)
Bodo	Nihali	India_Isolate	Mönpa	Bhutan	-0.00208394	0.000164452	-12.672	f3(Bodo;Nihali,Mönpa)
Bodo	Nihali	India_Isolate	Mönpa	Bhutan	-0.00208394	0.000164452	-12.672	f3(Bodo;Nihali,Mönpa)
Bodo	Pathan	Pakistan	Mönpa	Bhutan	-0.00212073	0.000132621	-15.9909	f3(Bodo;Pathan,Mönpa)
Bodo	Pathan	Pakistan	Mönpa	Bhutan	-0.00212073	0.000132621	-15.9909	f3(Bodo;Pathan,Mönpa)
Bodo	Pulliyar	India_Dravidian	Mönpa	Bhutan	-0.00214133	0.000149746	-14.2998	f3(Bodo;Pulliyar,Mönpa)
Bodo	Pulliyar	India_Dravidian	Mönpa	Bhutan	-0.00214133	0.000149746	-14.2998	f3(Bodo;Pulliyar,Mönpa)
Bodo	Savara	India_austroasiatic	Mönpa	Bhutan	-0.00196067	0.000157353	-12.4604	f3(Bodo;Savara,Mönpa)
Bodo	Savara	India_austroasiatic	Mönpa	Bhutan	-0.00196067	0.000157353	-12.4604	f3(Bodo;Savara,Mönpa)
Bodo	Tamil	India_Dravidian	Mönpa	Bhutan	-0.00236016	0.00016446	-14.3509	f3(Bodo;Tamil,Mönpa)
Bodo	Tamil	India_Dravidian	Mönpa	Bhutan	-0.00236016	0.00016446	-14.3509	f3(Bodo;Tamil,Mönpa)
Bodo	Tharus	India_IEU	Mönpa	Bhutan	-0.00233762	0.000159952	-14.6145	f3(Bodo;Tharus,Mönpa)
Bodo	Tharus	India_IEU	Mönpa	Bhutan	-0.00233762	0.000159952	-14.6145	f3(Bodo;Tharus,Mönpa)
Bodo	Uygur	China	Mönpa	Bhutan	-0.000531771	0.000113489	-4.68566	f3(Bodo;Uygur,Mönpa)
Bodo	Uygur	China	Mönpa	Bhutan	-0.000531771	0.000113489	-4.68566	f3(Bodo;Uygur,Mönpa)
Bodo	Yoruba	Nigeria	Mönpa	Bhutan	-0.00176892	0.00015777	-11.212	f3(Bodo;Yoruba,Mönpa)
Bodo	Yoruba	Nigeria	Mönpa	Bhutan	-0.00176892	0.00015777	-11.212	f3(Bodo;Yoruba,Mönpa)
Bodo	Bumthang	Bhutan	Muslim	India_IEU	-0.000661348	0.000131768	-5.01904	f3(Bodo;Bumthang,Muslim)
Bodo	Bumthang	Bhutan	Muslim	India_IEU	-0.000661348	0.000131768	-5.01904	f3(Bodo;Bumthang,Muslim)
Bodo	Han	China	Muslim	India_IEU	-0.00114885	0.000119435	-9.61905	f3(Bodo;Han,Muslim)
Bodo	Han	China	Muslim	India_IEU	-0.00114885	0.000119435	-9.61905	f3(Bodo;Han,Muslim)
Bodo	Miaozu	China	Muslim	India_IEU	-0.00136713	0.000137859	-9.91686	f3(Bodo;Miaozu,Muslim)
Bodo	Miaozu	China	Muslim	India_IEU	-0.00136713	0.000137859	-9.91686	f3(Bodo;Miaozu,Muslim)
Bodo	Asur	India_austroasiatic	Naga	India_SinoTibetan	-0.00172485	0.000182295	-9.46187	f3(Bodo;Asur,Naga)
Bodo	Asur	India_austroasiatic	Naga	India_SinoTibetan	-0.00172485	0.000182295	-9.46187	f3(Bodo;Asur,Naga)
Bodo	Bengali	India_IEU	Naga	India_SinoTibetan	-0.00235373	0.000229151	-10.2715	f3(Bodo;Bengali,Naga)
Bodo	Bengali	India_IEU	Naga	India_SinoTibetan	-0.00235373	0.000229151	-10.2715	f3(Bodo;Bengali,Naga)
Bodo	French	France	Naga	India_SinoTibetan	-0.00234605	0.000161467	-14.5296	f3(Bodo;French,Naga)
Bodo	French	France	Naga	India_SinoTibetan	-0.00234605	0.000161467	-14.5296	f3(Bodo;French,Naga)
Bodo	Hakkipikki	India_Dravidian	Naga	India_SinoTibetan	-0.00214287	0.00017039	-12.5762	f3(Bodo;Hakkipikki,Naga)
Bodo	Hakkipikki	India_Dravidian	Naga	India_SinoTibetan	-0.00214287	0.00017039	-12.5762	f3(Bodo;Hakkipikki,Naga)
Bodo	Kharia	India_austroasiatic	Naga	India_SinoTibetan	-0.00130019	0.000184038	-7.06482	f3(Bodo;Kharia,Naga)
Bodo	Kharia	India_austroasiatic	Naga	India_SinoTibetan	-0.00130019	0.000184038	-7.06482	f3(Bodo;Kharia,Naga)
Bodo	Meena	India_IEU	Naga	India_SinoTibetan	-0.00209583	0.000240274	-8.72267	f3(Bodo;Meena,Naga)
Bodo	Meena	India_IEU	Naga	India_SinoTibetan	-0.00209583	0.000240274	-8.72267	f3(Bodo;Meena,Naga)
Bodo	Meghawal	India_IEU	Naga	India_SinoTibetan	-0.00249186	0.00024463	-10.1863	f3(Bodo;Meghawal,Naga)
Bodo	Meghawal	India_IEU	Naga	India_SinoTibetan	-0.00249186	0.00024463	-10.1863	f3(Bodo;Meghawal,Naga)
Bodo	Muslim	India_IEU	Naga	India_SinoTibetan	-0.00227087	0.000159685	-14.2209	f3(Bodo;Muslim,Naga)
Bodo	Muslim	India_IEU	Naga	India_SinoTibetan	-0.00227087	0.000159685	-14.2209	f3(Bodo;Muslim,Naga)
Bodo	Pathan	Pakistan	Naga	India_SinoTibetan	-0.00216176	0.000140651	-15.3697	f3(Bodo;Pathan,Naga)
Bodo	Pathan	Pakistan	Naga	India_SinoTibetan	-0.00216176	0.000140651	-15.3697	f3(Bodo;Pathan,Naga)
Bodo	Pulliyar	India_Dravidian	Naga	India_SinoTibetan	-0.00194295	0.000167305	-11.6132	f3(Bodo;Pulliyar,Naga)
Bodo	Pulliyar	India_Dravidian	Naga	India_SinoTibetan	-0.00194295	0.000167305	-11.6132	f3(Bodo;Pulliyar,Naga)
Bodo	Tamil	India_Dravidian	Naga	India_SinoTibetan	-0.00249364	0.000184169	-13.54	f3(Bodo;Tamil,Naga)
Bodo	Tamil	India_Dravidian	Naga	India_SinoTibetan	-0.00249364	0.000184169	-13.54	f3(Bodo;Tamil,Naga)
Bodo	Asur	India_austroasiatic	Nagqu	Tibet	-0.000569696	0.000141859	-4.01594	f3(Bodo;Asur,Nagqu)
Bodo	Asur	India_austroasiatic	Nagqu	Tibet	-0.000569696	0.000141859	-4.01594	f3(Bodo;Asur,Nagqu)
Bodo	Bengali	India_IEU	Nagqu	Tibet	-0.000608953	0.00016438	-3.70454	f3(Bodo;Bengali,Nagqu)
Bodo	Bengali	India_IEU	Nagqu	Tibet	-0.000608953	0.00016438	-3.70454	f3(Bodo;Bengali,Nagqu)
Bodo	Bonda	India_austroasiatic	Nagqu	Tibet	-0.000405911	0.000125757	-3.22773	f3(Bodo;Bonda,Nagqu)
Bodo	Bonda	India_austroasiatic	Nagqu	Tibet	-0.000405911	0.000125757	-3.22773	f3(Bodo;Bonda,Nagqu)
Bodo	Chenchus	India_Dravidian	Nagqu	Tibet	-0.000421122	0.000131726	-3.19696	f3(Bodo;Chenchus,Nagqu)
Bodo	Chenchus	India_Dravidian	Nagqu	Tibet	-0.000421122	0.000131726	-3.19696	f3(Bodo;Chenchus,Nagqu)
Bodo	Dharkars	India_IEU	Nagqu	Tibet	-0.000507715	0.00011854	-4.28309	f3(Bodo;Dharkars,Nagqu)
Bodo	Dharkars	India_IEU	Nagqu	Tibet	-0.000507715	0.00011854	-4.28309	f3(Bodo;Dharkars,Nagqu)
Bodo	Dusadh	India_IEU	Nagqu	Tibet	-0.000540753	0.000119227	-4.53551	f3(Bodo;Dusadh,Nagqu)
Bodo	Dusadh	India_IEU	Nagqu	Tibet	-0.000540753	0.000119227	-4.53551	f3(Bodo;Dusadh,Nagqu)
Bodo	Gadaba	India_austroasiatic	Nagqu	Tibet	-0.000599861	0.000169349	-3.54215	f3(Bodo;Gadaba,Nagqu)
Bodo	Gadaba	India_austroasiatic	Nagqu	Tibet	-0.000599861	0.000169349	-3.54215	f3(Bodo;Gadaba,Nagqu)
Bodo	Gond	India_Dravidian	Nagqu	Tibet	-0.00057335	0.000126653	-4.52693	f3(Bodo;Gond,Nagqu)
Bodo	Gond	India_Dravidian	Nagqu	Tibet	-0.00057335	0.000126653	-4.52693	f3(Bodo;Gond,Nagqu)
Bodo	Hakkipikki	India_Dravidian	Nagqu	Tibet	-0.000633425	0.000128845	-4.91618	f3(Bodo;Hakkipikki,Nagqu)
Bodo	Hakkipikki	India_Dravidian	Nagqu	Tibet	-0.000633425	0.000128845	-4.91618	f3(Bodo;Hakkipikki,Nagqu)
Bodo	Ho	India_austroasiatic	Nagqu	Tibet	-0.000451741	0.000112708	-4.00806	f3(Bodo;Ho,Nagqu)
Bodo	Ho	India_austroasiatic	Nagqu	Tibet	-0.000451741	0.000112708	-4.00806	f3(Bodo;Ho,Nagqu)
Bodo	Juang	India_austroasiatic	Nagqu	Tibet	-0.000450395	0.000135266	-3.32969	f3(Bodo;Juang,Nagqu)
Bodo	Juang	India_austroasiatic	Nagqu	Tibet	-0.000450395	0.000135266	-3.32969	f3(Bodo;Juang,Nagqu)
Bodo	Kanjars	India_IEU	Nagqu	Tibet	-0.000621371	0.00011875	-5.23262	f3(Bodo;Kanjars,Nagqu)
Bodo	Kanjars	India_IEU	Nagqu	Tibet	-0.000621371	0.00011875	-5.23262	f3(Bodo;Kanjars,Nagqu)
Bodo	Kol	India_IEU	Nagqu	Tibet	-0.000457862	0.000110752	-4.13413	f3(Bodo;Kol,Nagqu)
Bodo	Kol	India_IEU	Nagqu	Tibet	-0.000457862	0.000110752	-4.13413	f3(Bodo;Kol,Nagqu)
Bodo	Kurumba	India_Dravidian	Nagqu	Tibet	-0.000561722	0.000124032	-4.52885	f3(Bodo;Kurumba,Nagqu)
Bodo	Kurumba	India_Dravidian	Nagqu	Tibet	-0.000561722	0.000124032	-4.52885	f3(Bodo;Kurumba,Nagqu)
Bodo	Lambadi	India_Dravidian	Nagqu	Tibet	-0.000560333	0.000165498	-3.38573	f3(Bodo;Lambadi,Nagqu)
Bodo	Lambadi	India_Dravidian	Nagqu	Tibet	-0.000560333	0.000165498	-3.38573	f3(Bodo;Lambadi,Nagqu)
Bodo	Muslim	India_IEU	Nagqu	Tibet	-0.000439674	0.000123389	-3.56332	f3(Bodo;Muslim,Nagqu)
Bodo	Muslim	India_IEU	Nagqu	Tibet	-0.000439674	0.000123389	-3.56332	f3(Bodo;Muslim,Nagqu)
Bodo	Nihali	India_Isolate	Nagqu	Tibet	-0.000659836	0.000136565	-4.83167	f3(Bodo;Nihali,Nagqu)
Bodo	Nihali	India_Isolate	Nagqu	Tibet	-0.000659836	0.000136565	-4.83167	f3(Bodo;Nihali,Nagqu)
Bodo	Piramalai	India_Dravidian	Nagqu	Tibet	-0.0004898	0.000120216	-4.07435	f3(Bodo;Piramalai,Nagqu)
Bodo	Piramalai	India_Dravidian	Nagqu	Tibet	-0.0004898	0.000120216	-4.07435	f3(Bodo;Piramalai,Nagqu)
Bodo	Pulliyar	India_Dravidian	Nagqu	Tibet	-0.000543076	0.000133753	-4.06029	f3(Bodo;Pulliyar,Nagqu)
Bodo	Pulliyar	India_Dravidian	Nagqu	Tibet	-0.000543076	0.000133753	-4.06029	f3(Bodo;Pulliyar,Nagqu)
Bodo	Santhal	India_austroasiatic	Nagqu	Tibet	-0.00051474	0.000164928	-3.12101	f3(Bodo;Santhal,Nagqu)
Bodo	Santhal	India_austroasiatic	Nagqu	Tibet	-0.00051474	0.000164928	-3.12101	f3(Bodo;Santhal,Nagqu)
Bodo	Sindhi	Pakistan	Nagqu	Tibet	-0.000472771	0.000113444	-4.16745	f3(Bodo;Sindhi,Nagqu)
Bodo	Sindhi	Pakistan	Nagqu	Tibet	-0.000472771	0.000113444	-4.16745	f3(Bodo;Sindhi,Nagqu)
Bodo	Tamil	India_Dravidian	Nagqu	Tibet	-0.000488452	0.000147299	-3.31605	f3(Bodo;Tamil,Nagqu)
Bodo	Tamil	India_Dravidian	Nagqu	Tibet	-0.000488452	0.000147299	-3.31605	f3(Bodo;Tamil,Nagqu)
Bodo	Tharus	India_IEU	Nagqu	Tibet	-0.000480475	0.000145113	-3.31103	f3(Bodo;Tharus,Nagqu)
Bodo	Tharus	India_IEU	Nagqu	Tibet	-0.000480475	0.000145113	-3.31103	f3(Bodo;Tharus,Nagqu)
Bodo	Asur	India_austroasiatic	Naxi	China	-0.000997413	0.000155007	-6.43464	f3(Bodo;Asur,Naxi)
Bodo	Asur	India_austroasiatic	Naxi	China	-0.000997413	0.000155007	-6.43464	f3(Bodo;Asur,Naxi)
Bodo	Bengali	India_IEU	Naxi	China	-0.00142633	0.000184103	-7.74748	f3(Bodo;Bengali,Naxi)
Bodo	Bengali	India_IEU	Naxi	China	-0.00142633	0.000184103	-7.74748	f3(Bodo;Bengali,Naxi)
Bodo	Brahui	Pakistan	Naxi	China	-0.00129847	0.000129881	-9.99735	f3(Bodo;Brahui,Naxi)
Bodo	Brahui	Pakistan	Naxi	China	-0.00129847	0.000129881	-9.99735	f3(Bodo;Brahui,Naxi)
Bodo	Burusho	Pakistan	Naxi	China	-0.000783826	0.000120512	-6.50413	f3(Bodo;Burusho,Naxi)
Bodo	Burusho	Pakistan	Naxi	China	-0.000783826	0.000120512	-6.50413	f3(Bodo;Burusho,Naxi)
Bodo	Chenchus	India_Dravidian	Naxi	China	-0.00120447	0.000140107	-8.59679	f3(Bodo;Chenchus,Naxi)
Bodo	Chenchus	India_Dravidian	Naxi	China	-0.00120447	0.000140107	-8.59679	f3(Bodo;Chenchus,Naxi)
Bodo	Dharkars	India_IEU	Naxi	China	-0.00121059	0.000122641	-9.87105	f3(Bodo;Dharkars,Naxi)
Bodo	Dharkars	India_IEU	Naxi	China	-0.00121059	0.000122641	-9.87105	f3(Bodo;Dharkars,Naxi)
Bodo	Druze	Israel (Carmel)	Naxi	China	-0.00117754	0.000139621	-8.43383	f3(Bodo;Druze,Naxi)
Bodo	Druze	Israel (Carmel)	Naxi	China	-0.00117754	0.000139621	-8.43383	f3(Bodo;Druze,Naxi)
Bodo	Dusadh	India_IEU	Naxi	China	-0.00119011	0.000131399	-9.05717	f3(Bodo;Dusadh,Naxi)
Bodo	Dusadh	India_IEU	Naxi	China	-0.00119011	0.000131399	-9.05717	f3(Bodo;Dusadh,Naxi)
Bodo	French	France	Naxi	China	-0.00113816	0.000142239	-8.00174	f3(Bodo;French,Naxi)
Bodo	French	France	Naxi	China	-0.00113816	0.000142239	-8.00174	f3(Bodo;French,Naxi)
Bodo	Gond	India_Dravidian	Naxi	China	-0.0009948	0.000133038	-7.47757	f3(Bodo;Gond,Naxi)
Bodo	Gond	India_Dravidian	Naxi	China	-0.0009948	0.000133038	-7.47757	f3(Bodo;Gond,Naxi)
Bodo	Hakkipikki	India_Dravidian	Naxi	China	-0.00131399	0.000140147	-9.37578	f3(Bodo;Hakkipikki,Naxi)
Bodo	Hakkipikki	India_Dravidian	Naxi	China	-0.00131399	0.000140147	-9.37578	f3(Bodo;Hakkipikki,Naxi)
Bodo	Ho	India_austroasiatic	Naxi	China	-0.000641542	0.000126378	-5.07638	f3(Bodo;Ho,Naxi)
Bodo	Ho	India_austroasiatic	Naxi	China	-0.000641542	0.000126378	-5.07638	f3(Bodo;Ho,Naxi)
Bodo	Kalash	Pakistan	Naxi	China	-0.00106463	0.000145603	-7.31186	f3(Bodo;Kalash,Naxi)
Bodo	Kalash	Pakistan	Naxi	China	-0.00106463	0.000145603	-7.31186	f3(Bodo;Kalash,Naxi)
Bodo	Kharia	India_austroasiatic	Naxi	China	-0.000707304	0.000154826	-4.56838	f3(Bodo;Kharia,Naxi)
Bodo	Kharia	India_austroasiatic	Naxi	China	-0.000707304	0.000154826	-4.56838	f3(Bodo;Kharia,Naxi)
Bodo	Kol	India_IEU	Naxi	China	-0.00114751	0.000114648	-10.009	f3(Bodo;Kol,Naxi)
Bodo	Kol	India_IEU	Naxi	China	-0.00114751	0.000114648	-10.009	f3(Bodo;Kol,Naxi)
Bodo	Kurumba	India_Dravidian	Naxi	China	-0.00130907	0.000142944	-9.15791	f3(Bodo;Kurumba,Naxi)
Bodo	Kurumba	India_Dravidian	Naxi	China	-0.00130907	0.000142944	-9.15791	f3(Bodo;Kurumba,Naxi)
Bodo	Lambadi	India_Dravidian	Naxi	China	-0.00110902	0.000195488	-5.67309	f3(Bodo;Lambadi,Naxi)
Bodo	Lambadi	India_Dravidian	Naxi	China	-0.00110902	0.000195488	-5.67309	f3(Bodo;Lambadi,Naxi)
Bodo	Makrani	Pakistan	Naxi	China	-0.00131074	0.000131523	-9.9659	f3(Bodo;Makrani,Naxi)
Bodo	Makrani	Pakistan	Naxi	China	-0.00131074	0.000131523	-9.9659	f3(Bodo;Makrani,Naxi)
Bodo	Meena	India_IEU	Naxi	China	-0.00109244	0.000198834	-5.49422	f3(Bodo;Meena,Naxi)
Bodo	Meena	India_IEU	Naxi	China	-0.00109244	0.000198834	-5.49422	f3(Bodo;Meena,Naxi)
Bodo	Meghawal	India_IEU	Naxi	China	-0.00129558	0.000198453	-6.52839	f3(Bodo;Meghawal,Naxi)
Bodo	Meghawal	India_IEU	Naxi	China	-0.00129558	0.000198453	-6.52839	f3(Bodo;Meghawal,Naxi)
Bodo	Muslim	India_IEU	Naxi	China	-0.00122062	0.000140108	-8.71204	f3(Bodo;Muslim,Naxi)
Bodo	Muslim	India_IEU	Naxi	China	-0.00122062	0.000140108	-8.71204	f3(Bodo;Muslim,Naxi)
Bodo	Nihali	India_Isolate	Naxi	China	-0.00106454	0.000154026	-6.91145	f3(Bodo;Nihali,Naxi)
Bodo	Nihali	India_Isolate	Naxi	China	-0.00106454	0.000154026	-6.91145	f3(Bodo;Nihali,Naxi)
Bodo	Pathan	Pakistan	Naxi	China	-0.00117819	0.000121815	-9.672	f3(Bodo;Pathan,Naxi)
Bodo	Pathan	Pakistan	Naxi	China	-0.00117819	0.000121815	-9.672	f3(Bodo;Pathan,Naxi)
Bodo	Piramalai	India_Dravidian	Naxi	China	-0.0011947	0.000131298	-9.09916	f3(Bodo;Piramalai,Naxi)
Bodo	Piramalai	India_Dravidian	Naxi	China	-0.0011947	0.000131298	-9.09916	f3(Bodo;Piramalai,Naxi)
Bodo	Pulliyar	India_Dravidian	Naxi	China	-0.00108204	0.000142029	-7.61845	f3(Bodo;Pulliyar,Naxi)
Bodo	Pulliyar	India_Dravidian	Naxi	China	-0.00108204	0.000142029	-7.61845	f3(Bodo;Pulliyar,Naxi)
Bodo	Santhal	India_austroasiatic	Naxi	China	-0.00093517	0.000189021	-4.94744	f3(Bodo;Santhal,Naxi)
Bodo	Santhal	India_austroasiatic	Naxi	China	-0.00093517	0.000189021	-4.94744	f3(Bodo;Santhal,Naxi)
Bodo	Sindhi	Pakistan	Naxi	China	-0.00138423	0.000120414	-11.4955	f3(Bodo;Sindhi,Naxi)
Bodo	Sindhi	Pakistan	Naxi	China	-0.00138423	0.000120414	-11.4955	f3(Bodo;Sindhi,Naxi)
Bodo	Tamil	India_Dravidian	Naxi	China	-0.00110756	0.000163285	-6.78298	f3(Bodo;Tamil,Naxi)
Bodo	Tamil	India_Dravidian	Naxi	China	-0.00110756	0.000163285	-6.78298	f3(Bodo;Tamil,Naxi)
Bodo	Tharus	India_IEU	Naxi	China	-0.00129654	0.000156819	-8.26771	f3(Bodo;Tharus,Naxi)
Bodo	Tharus	India_IEU	Naxi	China	-0.00129654	0.000156819	-8.26771	f3(Bodo;Tharus,Naxi)
Bodo	Yoruba	Nigeria	Naxi	China	-0.000702824	0.000157288	-4.4684	f3(Bodo;Yoruba,Naxi)
Bodo	Yoruba	Nigeria	Naxi	China	-0.000702824	0.000157288	-4.4684	f3(Bodo;Yoruba,Naxi)
Bodo	Bumthang	Bhutan	Nihali	India_Isolate	-0.000753536	0.000143563	-5.24882	f3(Bodo;Bumthang,Nihali)
Bodo	Bumthang	Bhutan	Nihali	India_Isolate	-0.000753536	0.000143563	-5.24882	f3(Bodo;Bumthang,Nihali)
Bodo	Han	China	Nihali	India_Isolate	-0.000895764	0.00012981	-6.90057	f3(Bodo;Han,Nihali)
Bodo	Han	China	Nihali	India_Isolate	-0.000895764	0.00012981	-6.90057	f3(Bodo;Han,Nihali)
Bodo	Kurtöp	Bhutan	Nihali	India_Isolate	-0.000551373	0.000140313	-3.92959	f3(Bodo;Kurtöp,Nihali)
Bodo	Kurtöp	Bhutan	Nihali	India_Isolate	-0.000551373	0.000140313	-3.92959	f3(Bodo;Kurtöp,Nihali)
Bodo	Miaozu	China	Nihali	India_Isolate	-0.00110642	0.00016276	-6.79784	f3(Bodo;Miaozu,Nihali)
Bodo	Miaozu	China	Nihali	India_Isolate	-0.00110642	0.00016276	-6.79784	f3(Bodo;Miaozu,Nihali)
Bodo	Naga	India_SinoTibetan	Nihali	India_Isolate	-0.00194237	0.000192133	-10.1095	f3(Bodo;Naga,Nihali)
Bodo	Naga	India_SinoTibetan	Nihali	India_Isolate	-0.00194237	0.000192133	-10.1095	f3(Bodo;Naga,Nihali)
Bodo	Nyingchi	Tibet	Nihali	India_Isolate	-0.000680558	0.000140552	-4.84205	f3(Bodo;Nyingchi,Nihali)
Bodo	Nyingchi	Tibet	Nihali	India_Isolate	-0.000680558	0.000140552	-4.84205	f3(Bodo;Nyingchi,Nihali)
Bodo	She	China	Nihali	India_Isolate	-0.00108467	0.000173409	-6.25498	f3(Bodo;She,Nihali)
Bodo	She	China	Nihali	India_Isolate	-0.00108467	0.000173409	-6.25498	f3(Bodo;She,Nihali)
Bodo	Asur	India_austroasiatic	Nup	Bhutan	-0.00117375	0.000147858	-7.93834	f3(Bodo;Asur,Nup)
Bodo	Asur	India_austroasiatic	Nup	Bhutan	-0.00117375	0.000147858	-7.93834	f3(Bodo;Asur,Nup)
Bodo	Bengali	India_IEU	Nup	Bhutan	-0.00125393	0.00018555	-6.75788	f3(Bodo;Bengali,Nup)
Bodo	Bengali	India_IEU	Nup	Bhutan	-0.00125393	0.00018555	-6.75788	f3(Bodo;Bengali,Nup)
Bodo	Bonda	India_austroasiatic	Nup	Bhutan	-0.000896287	0.000132755	-6.75143	f3(Bodo;Bonda,Nup)
Bodo	Bonda	India_austroasiatic	Nup	Bhutan	-0.000896287	0.000132755	-6.75143	f3(Bodo;Bonda,Nup)
Bodo	Brahui	Pakistan	Nup	Bhutan	-0.000935744	0.000132653	-7.05406	f3(Bodo;Brahui,Nup)
Bodo	Brahui	Pakistan	Nup	Bhutan	-0.000935744	0.000132653	-7.05406	f3(Bodo;Brahui,Nup)
Bodo	Burusho	Pakistan	Nup	Bhutan	-0.000439105	0.000118973	-3.69081	f3(Bodo;Burusho,Nup)
Bodo	Burusho	Pakistan	Nup	Bhutan	-0.000439105	0.000118973	-3.69081	f3(Bodo;Burusho,Nup)
Bodo	Chenchus	India_Dravidian	Nup	Bhutan	-0.000959796	0.000143705	-6.67894	f3(Bodo;Chenchus,Nup)
Bodo	Chenchus	India_Dravidian	Nup	Bhutan	-0.000959796	0.000143705	-6.67894	f3(Bodo;Chenchus,Nup)
Bodo	Dharkars	India_IEU	Nup	Bhutan	-0.000959338	0.000123468	-7.76994	f3(Bodo;Dharkars,Nup)
Bodo	Dharkars	India_IEU	Nup	Bhutan	-0.000959338	0.000123468	-7.76994	f3(Bodo;Dharkars,Nup)
Bodo	Druze	Israel (Carmel)	Nup	Bhutan	-0.000694672	0.000145133	-4.78645	f3(Bodo;Druze,Nup)
Bodo	Druze	Israel (Carmel)	Nup	Bhutan	-0.000694672	0.000145133	-4.78645	f3(Bodo;Druze,Nup)
Bodo	Dusadh	India_IEU	Nup	Bhutan	-0.000997017	0.000125279	-7.95837	f3(Bodo;Dusadh,Nup)
Bodo	Dusadh	India_IEU	Nup	Bhutan	-0.000997017	0.000125279	-7.95837	f3(Bodo;Dusadh,Nup)
Bodo	French	France	Nup	Bhutan	-0.000626514	0.000142181	-4.40646	f3(Bodo;French,Nup)
Bodo	French	France	Nup	Bhutan	-0.000626514	0.000142181	-4.40646	f3(Bodo;French,Nup)
Bodo	Gadaba	India_austroasiatic	Nup	Bhutan	-0.00101682	0.000183142	-5.55207	f3(Bodo;Gadaba,Nup)
Bodo	Gadaba	India_austroasiatic	Nup	Bhutan	-0.00101682	0.000183142	-5.55207	f3(Bodo;Gadaba,Nup)
Bodo	Gond	India_Dravidian	Nup	Bhutan	-0.00101689	0.000131679	-7.72248	f3(Bodo;Gond,Nup)
Bodo	Gond	India_Dravidian	Nup	Bhutan	-0.00101689	0.000131679	-7.72248	f3(Bodo;Gond,Nup)
Bodo	Hakkipikki	India_Dravidian	Nup	Bhutan	-0.00099316	0.000144893	-6.85444	f3(Bodo;Hakkipikki,Nup)
Bodo	Hakkipikki	India_Dravidian	Nup	Bhutan	-0.00099316	0.000144893	-6.85444	f3(Bodo;Hakkipikki,Nup)
Bodo	Ho	India_austroasiatic	Nup	Bhutan	-0.000793755	0.000115769	-6.8564	f3(Bodo;Ho,Nup)
Bodo	Ho	India_austroasiatic	Nup	Bhutan	-0.000793755	0.000115769	-6.8564	f3(Bodo;Ho,Nup)
Bodo	Juang	India_austroasiatic	Nup	Bhutan	-0.000706883	0.000141187	-5.00671	f3(Bodo;Juang,Nup)
Bodo	Juang	India_austroasiatic	Nup	Bhutan	-0.000706883	0.000141187	-5.00671	f3(Bodo;Juang,Nup)
Bodo	Kalash	Pakistan	Nup	Bhutan	-0.000709981	0.000138871	-5.11254	f3(Bodo;Kalash,Nup)
Bodo	Kalash	Pakistan	Nup	Bhutan	-0.000709981	0.000138871	-5.11254	f3(Bodo;Kalash,Nup)
Bodo	Kanjars	India_IEU	Nup	Bhutan	-0.00104485	0.000128178	-8.15157	f3(Bodo;Kanjars,Nup)
Bodo	Kanjars	India_IEU	Nup	Bhutan	-0.00104485	0.000128178	-8.15157	f3(Bodo;Kanjars,Nup)
Bodo	Kharia	India_austroasiatic	Nup	Bhutan	-0.000774382	0.000144435	-5.36148	f3(Bodo;Kharia,Nup)
Bodo	Kharia	India_austroasiatic	Nup	Bhutan	-0.000774382	0.000144435	-5.36148	f3(Bodo;Kharia,Nup)
Bodo	Kol	India_IEU	Nup	Bhutan	-0.000971348	0.000113674	-8.54505	f3(Bodo;Kol,Nup)
Bodo	Kol	India_IEU	Nup	Bhutan	-0.000971348	0.000113674	-8.54505	f3(Bodo;Kol,Nup)
Bodo	Kurumba	India_Dravidian	Nup	Bhutan	-0.00102213	0.000136812	-7.47101	f3(Bodo;Kurumba,Nup)
Bodo	Kurumba	India_Dravidian	Nup	Bhutan	-0.00102213	0.000136812	-7.47101	f3(Bodo;Kurumba,Nup)
Bodo	Lambadi	India_Dravidian	Nup	Bhutan	-0.00106473	0.000189996	-5.60394	f3(Bodo;Lambadi,Nup)
Bodo	Lambadi	India_Dravidian	Nup	Bhutan	-0.00106473	0.000189996	-5.60394	f3(Bodo;Lambadi,Nup)
Bodo	Makrani	Pakistan	Nup	Bhutan	-0.000908181	0.000131404	-6.91135	f3(Bodo;Makrani,Nup)
Bodo	Makrani	Pakistan	Nup	Bhutan	-0.000908181	0.000131404	-6.91135	f3(Bodo;Makrani,Nup)
Bodo	Mawasi	India_austroasiatic	Nup	Bhutan	-0.000838309	0.000184795	-4.53644	f3(Bodo;Mawasi,Nup)
Bodo	Mawasi	India_austroasiatic	Nup	Bhutan	-0.000838309	0.000184795	-4.53644	f3(Bodo;Mawasi,Nup)
Bodo	Meena	India_IEU	Nup	Bhutan	-0.000876447	0.00019765	-4.43435	f3(Bodo;Meena,Nup)
Bodo	Meena	India_IEU	Nup	Bhutan	-0.000876447	0.00019765	-4.43435	f3(Bodo;Meena,Nup)
Bodo	Meghawal	India_IEU	Nup	Bhutan	-0.000927051	0.00018349	-5.05233	f3(Bodo;Meghawal,Nup)
Bodo	Meghawal	India_IEU	Nup	Bhutan	-0.000927051	0.00018349	-5.05233	f3(Bodo;Meghawal,Nup)
Bodo	Muslim	India_IEU	Nup	Bhutan	-0.00095075	0.000134628	-7.06204	f3(Bodo;Muslim,Nup)
Bodo	Muslim	India_IEU	Nup	Bhutan	-0.00095075	0.000134628	-7.06204	f3(Bodo;Muslim,Nup)
Bodo	Nihali	India_Isolate	Nup	Bhutan	-0.000963398	0.000157646	-6.11113	f3(Bodo;Nihali,Nup)
Bodo	Nihali	India_Isolate	Nup	Bhutan	-0.000963398	0.000157646	-6.11113	f3(Bodo;Nihali,Nup)
Bodo	Pathan	Pakistan	Nup	Bhutan	-0.000751639	0.000124203	-6.05168	f3(Bodo;Pathan,Nup)
Bodo	Pathan	Pakistan	Nup	Bhutan	-0.000751639	0.000124203	-6.05168	f3(Bodo;Pathan,Nup)
Bodo	Piramalai	India_Dravidian	Nup	Bhutan	-0.00100049	0.000126751	-7.89337	f3(Bodo;Piramalai,Nup)
Bodo	Piramalai	India_Dravidian	Nup	Bhutan	-0.00100049	0.000126751	-7.89337	f3(Bodo;Piramalai,Nup)
Bodo	Pulliyar	India_Dravidian	Nup	Bhutan	-0.000978421	0.000142079	-6.88647	f3(Bodo;Pulliyar,Nup)
Bodo	Pulliyar	India_Dravidian	Nup	Bhutan	-0.000978421	0.000142079	-6.88647	f3(Bodo;Pulliyar,Nup)
Bodo	Santhal	India_austroasiatic	Nup	Bhutan	-0.000991624	0.000178056	-5.56917	f3(Bodo;Santhal,Nup)
Bodo	Santhal	India_austroasiatic	Nup	Bhutan	-0.000991624	0.000178056	-5.56917	f3(Bodo;Santhal,Nup)
Bodo	Savara	India_austroasiatic	Nup	Bhutan	-0.000908204	0.000153755	-5.90682	f3(Bodo;Savara,Nup)
Bodo	Savara	India_austroasiatic	Nup	Bhutan	-0.000908204	0.000153755	-5.90682	f3(Bodo;Savara,Nup)
Bodo	Sindhi	Pakistan	Nup	Bhutan	-0.00103536	0.000120602	-8.58495	f3(Bodo;Sindhi,Nup)
Bodo	Sindhi	Pakistan	Nup	Bhutan	-0.00103536	0.000120602	-8.58495	f3(Bodo;Sindhi,Nup)
Bodo	Tamil	India_Dravidian	Nup	Bhutan	-0.000998227	0.000149966	-6.65635	f3(Bodo;Tamil,Nup)
Bodo	Tamil	India_Dravidian	Nup	Bhutan	-0.000998227	0.000149966	-6.65635	f3(Bodo;Tamil,Nup)
Bodo	Tharus	India_IEU	Nup	Bhutan	-0.0008953	0.000150432	-5.95152	f3(Bodo;Tharus,Nup)
Bodo	Tharus	India_IEU	Nup	Bhutan	-0.0008953	0.000150432	-5.95152	f3(Bodo;Tharus,Nup)
Bodo	Asur	India_austroasiatic	Nyingchi	Tibet	-0.000775556	0.000145884	-5.31627	f3(Bodo;Asur,Nyingchi)
Bodo	Asur	India_austroasiatic	Nyingchi	Tibet	-0.000775556	0.000145884	-5.31627	f3(Bodo;Asur,Nyingchi)
Bodo	Bengali	India_IEU	Nyingchi	Tibet	-0.000778992	0.000167746	-4.64389	f3(Bodo;Bengali,Nyingchi)
Bodo	Bengali	India_IEU	Nyingchi	Tibet	-0.000778992	0.000167746	-4.64389	f3(Bodo;Bengali,Nyingchi)
Bodo	French	France	Nyingchi	Tibet	-0.000515858	0.000128585	-4.01179	f3(Bodo;French,Nyingchi)
Bodo	French	France	Nyingchi	Tibet	-0.000515858	0.000128585	-4.01179	f3(Bodo;French,Nyingchi)
Bodo	Kharia	India_austroasiatic	Nyingchi	Tibet	-0.000613857	0.000144993	-4.2337	f3(Bodo;Kharia,Nyingchi)
Bodo	Kharia	India_austroasiatic	Nyingchi	Tibet	-0.000613857	0.000144993	-4.2337	f3(Bodo;Kharia,Nyingchi)
Bodo	Muslim	India_IEU	Nyingchi	Tibet	-0.000743686	0.000126555	-5.8764	f3(Bodo;Muslim,Nyingchi)
Bodo	Muslim	India_IEU	Nyingchi	Tibet	-0.000743686	0.000126555	-5.8764	f3(Bodo;Muslim,Nyingchi)
Bodo	Pathan	Pakistan	Nyingchi	Tibet	-0.000558435	0.000115105	-4.85155	f3(Bodo;Pathan,Nyingchi)
Bodo	Pathan	Pakistan	Nyingchi	Tibet	-0.000558435	0.000115105	-4.85155	f3(Bodo;Pathan,Nyingchi)
Bodo	Pulliyar	India_Dravidian	Nyingchi	Tibet	-0.000827378	0.000131772	-6.27887	f3(Bodo;Pulliyar,Nyingchi)
Bodo	Pulliyar	India_Dravidian	Nyingchi	Tibet	-0.000827378	0.000131772	-6.27887	f3(Bodo;Pulliyar,Nyingchi)
Bodo	Tamil	India_Dravidian	Nyingchi	Tibet	-0.000808268	0.000145716	-5.54687	f3(Bodo;Tamil,Nyingchi)
Bodo	Tamil	India_Dravidian	Nyingchi	Tibet	-0.000808268	0.000145716	-5.54687	f3(Bodo;Tamil,Nyingchi)
Bodo	Bumthang	Bhutan	Pathan	Pakistan	-0.000480402	0.000120965	-3.9714	f3(Bodo;Bumthang,Pathan)
Bodo	Bumthang	Bhutan	Pathan	Pakistan	-0.000480402	0.000120965	-3.9714	f3(Bodo;Bumthang,Pathan)
Bodo	Han	China	Pathan	Pakistan	-0.00108226	0.000111337	-9.72061	f3(Bodo;Han,Pathan)
Bodo	Han	China	Pathan	Pakistan	-0.00108226	0.000111337	-9.72061	f3(Bodo;Han,Pathan)
Bodo	Miaozu	China	Pathan	Pakistan	-0.00126065	0.000129967	-9.69979	f3(Bodo;Miaozu,Pathan)
Bodo	Miaozu	China	Pathan	Pakistan	-0.00126065	0.000129967	-9.69979	f3(Bodo;Miaozu,Pathan)
Bodo	Brokpa	Bhutan	Piramalai	India_Dravidian	-0.000768193	0.000127558	-6.02232	f3(Bodo;Brokpa,Piramalai)
Bodo	Brokpa	Bhutan	Piramalai	India_Dravidian	-0.000768193	0.000127558	-6.02232	f3(Bodo;Brokpa,Piramalai)
Bodo	Bumthang	Bhutan	Piramalai	India_Dravidian	-0.000666471	0.000120637	-5.52458	f3(Bodo;Bumthang,Piramalai)
Bodo	Bumthang	Bhutan	Piramalai	India_Dravidian	-0.000666471	0.000120637	-5.52458	f3(Bodo;Bumthang,Piramalai)
Bodo	Dai	China	Piramalai	India_Dravidian	-0.00047497	0.000138692	-3.42463	f3(Bodo;Dai,Piramalai)
Bodo	Dai	China	Piramalai	India_Dravidian	-0.00047497	0.000138692	-3.42463	f3(Bodo;Dai,Piramalai)
Bodo	Dzala	Bhutan	Piramalai	India_Dravidian	-0.000770041	0.000125415	-6.13993	f3(Bodo;Dzala,Piramalai)
Bodo	Dzala	Bhutan	Piramalai	India_Dravidian	-0.000770041	0.000125415	-6.13993	f3(Bodo;Dzala,Piramalai)
Bodo	Gongduk	Bhutan	Piramalai	India_Dravidian	-0.000836347	0.00013311	-6.28313	f3(Bodo;Gongduk,Piramalai)
Bodo	Gongduk	Bhutan	Piramalai	India_Dravidian	-0.000836347	0.00013311	-6.28313	f3(Bodo;Gongduk,Piramalai)
Bodo	Han	China	Piramalai	India_Dravidian	-0.00114724	0.000113411	-10.1158	f3(Bodo;Han,Piramalai)
Bodo	Han	China	Piramalai	India_Dravidian	-0.00114724	0.000113411	-10.1158	f3(Bodo;Han,Piramalai)
Bodo	Kurtöp	Bhutan	Piramalai	India_Dravidian	-0.000472204	0.000113188	-4.17185	f3(Bodo;Kurtöp,Piramalai)
Bodo	Kurtöp	Bhutan	Piramalai	India_Dravidian	-0.000472204	0.000113188	-4.17185	f3(Bodo;Kurtöp,Piramalai)
Bodo	Lahu	China	Piramalai	India_Dravidian	-0.000823611	0.000140272	-5.87154	f3(Bodo;Lahu,Piramalai)
Bodo	Lahu	China	Piramalai	India_Dravidian	-0.000823611	0.000140272	-5.87154	f3(Bodo;Lahu,Piramalai)
Bodo	Limbu	Nepal	Piramalai	India_Dravidian	-0.000838813	0.000125577	-6.67967	f3(Bodo;Limbu,Piramalai)
Bodo	Limbu	Nepal	Piramalai	India_Dravidian	-0.000838813	0.000125577	-6.67967	f3(Bodo;Limbu,Piramalai)
Bodo	Mangde	Bhutan	Piramalai	India_Dravidian	-0.000605624	0.00012986	-4.66367	f3(Bodo;Mangde,Piramalai)
Bodo	Mangde	Bhutan	Piramalai	India_Dravidian	-0.000605624	0.00012986	-4.66367	f3(Bodo;Mangde,Piramalai)
Bodo	Miaozu	China	Piramalai	India_Dravidian	-0.00122397	0.000131988	-9.27339	f3(Bodo;Miaozu,Piramalai)
Bodo	Miaozu	China	Piramalai	India_Dravidian	-0.00122397	0.000131988	-9.27339	f3(Bodo;Miaozu,Piramalai)
Bodo	Mönpa	Bhutan	Piramalai	India_Dravidian	-0.00216922	0.000135811	-15.9723	f3(Bodo;Mönpa,Piramalai)
Bodo	Mönpa	Bhutan	Piramalai	India_Dravidian	-0.00216922	0.000135811	-15.9723	f3(Bodo;Mönpa,Piramalai)
Bodo	Naga	India_SinoTibetan	Piramalai	India_Dravidian	-0.00223785	0.000152938	-14.6324	f3(Bodo;Naga,Piramalai)
Bodo	Naga	India_SinoTibetan	Piramalai	India_Dravidian	-0.00223785	0.000152938	-14.6324	f3(Bodo;Naga,Piramalai)
Bodo	Nyingchi	Tibet	Piramalai	India_Dravidian	-0.000707327	0.00011859	-5.96446	f3(Bodo;Nyingchi,Piramalai)
Bodo	Nyingchi	Tibet	Piramalai	India_Dravidian	-0.000707327	0.00011859	-5.96446	f3(Bodo;Nyingchi,Piramalai)
Bodo	Shannan	Tibet	Piramalai	India_Dravidian	-0.000388273	0.000114551	-3.38953	f3(Bodo;Shannan,Piramalai)
Bodo	Shannan	Tibet	Piramalai	India_Dravidian	-0.000388273	0.000114551	-3.38953	f3(Bodo;Shannan,Piramalai)
Bodo	She	China	Piramalai	India_Dravidian	-0.00126636	0.000137119	-9.23549	f3(Bodo;She,Piramalai)
Bodo	She	China	Piramalai	India_Dravidian	-0.00126636	0.000137119	-9.23549	f3(Bodo;She,Piramalai)
Bodo	Yizu	China	Piramalai	India_Dravidian	-0.00123345	0.000128374	-9.6083	f3(Bodo;Yizu,Piramalai)
Bodo	Yizu	China	Piramalai	India_Dravidian	-0.00123345	0.000128374	-9.6083	f3(Bodo;Yizu,Piramalai)
Bodo	Bumthang	Bhutan	Pulliyar	India_Dravidian	-0.000704375	0.00013372	-5.26755	f3(Bodo;Bumthang,Pulliyar)
Bodo	Bumthang	Bhutan	Pulliyar	India_Dravidian	-0.000704375	0.00013372	-5.26755	f3(Bodo;Bumthang,Pulliyar)
Bodo	Han	China	Pulliyar	India_Dravidian	-0.00113129	0.000123717	-9.14413	f3(Bodo;Han,Pulliyar)
Bodo	Han	China	Pulliyar	India_Dravidian	-0.00113129	0.000123717	-9.14413	f3(Bodo;Han,Pulliyar)
Bodo	Miaozu	China	Pulliyar	India_Dravidian	-0.00120034	0.000144869	-8.28569	f3(Bodo;Miaozu,Pulliyar)
Bodo	Miaozu	China	Pulliyar	India_Dravidian	-0.00120034	0.000144869	-8.28569	f3(Bodo;Miaozu,Pulliyar)
Bodo	Brokkat	Bhutan	Santhal	India_austroasiatic	-0.00081158	0.000201981	-4.0181	f3(Bodo;Brokkat,Santhal)
Bodo	Brokkat	Bhutan	Santhal	India_austroasiatic	-0.00081158	0.000201981	-4.0181	f3(Bodo;Brokkat,Santhal)
Bodo	Brokpa	Bhutan	Santhal	India_austroasiatic	-0.00088088	0.00018642	-4.72525	f3(Bodo;Brokpa,Santhal)
Bodo	Brokpa	Bhutan	Santhal	India_austroasiatic	-0.00088088	0.00018642	-4.72525	f3(Bodo;Brokpa,Santhal)
Bodo	Bumthang	Bhutan	Santhal	India_austroasiatic	-0.000630084	0.000173546	-3.63064	f3(Bodo;Bumthang,Santhal)
Bodo	Bumthang	Bhutan	Santhal	India_austroasiatic	-0.000630084	0.000173546	-3.63064	f3(Bodo;Bumthang,Santhal)
Bodo	Dzala	Bhutan	Santhal	India_austroasiatic	-0.000593145	0.000179482	-3.30475	f3(Bodo;Dzala,Santhal)
Bodo	Dzala	Bhutan	Santhal	India_austroasiatic	-0.000593145	0.000179482	-3.30475	f3(Bodo;Dzala,Santhal)
Bodo	Gongduk	Bhutan	Santhal	India_austroasiatic	-0.000699882	0.000188748	-3.70802	f3(Bodo;Gongduk,Santhal)
Bodo	Gongduk	Bhutan	Santhal	India_austroasiatic	-0.000699882	0.000188748	-3.70802	f3(Bodo;Gongduk,Santhal)
Bodo	Han	China	Santhal	India_austroasiatic	-0.000563723	0.000153074	-3.68267	f3(Bodo;Han,Santhal)
Bodo	Han	China	Santhal	India_austroasiatic	-0.000563723	0.000153074	-3.68267	f3(Bodo;Han,Santhal)
Bodo	Mangde	Bhutan	Santhal	India_austroasiatic	-0.000585518	0.000181956	-3.2179	f3(Bodo;Mangde,Santhal)
Bodo	Mangde	Bhutan	Santhal	India_austroasiatic	-0.000585518	0.000181956	-3.2179	f3(Bodo;Mangde,Santhal)
Bodo	Mönpa	Bhutan	Santhal	India_austroasiatic	-0.00187004	0.000193868	-9.64595	f3(Bodo;Mönpa,Santhal)
Bodo	Mönpa	Bhutan	Santhal	India_austroasiatic	-0.00187004	0.000193868	-9.64595	f3(Bodo;Mönpa,Santhal)
Bodo	Naga	India_SinoTibetan	Santhal	India_austroasiatic	-0.00166446	0.000234316	-7.10349	f3(Bodo;Naga,Santhal)
Bodo	Naga	India_SinoTibetan	Santhal	India_austroasiatic	-0.00166446	0.000234316	-7.10349	f3(Bodo;Naga,Santhal)
Bodo	Nyingchi	Tibet	Santhal	India_austroasiatic	-0.000692853	0.00017157	-4.0383	f3(Bodo;Nyingchi,Santhal)
Bodo	Nyingchi	Tibet	Santhal	India_austroasiatic	-0.000692853	0.00017157	-4.0383	f3(Bodo;Nyingchi,Santhal)
Bodo	Yizu	China	Santhal	India_austroasiatic	-0.000767385	0.000184498	-4.15931	f3(Bodo;Yizu,Santhal)
Bodo	Yizu	China	Santhal	India_austroasiatic	-0.000767385	0.000184498	-4.15931	f3(Bodo;Yizu,Santhal)
Bodo	Brokkat	Bhutan	Sardinian	Italy	-0.000650475	0.000152266	-4.27197	f3(Bodo;Brokkat,Sardinian)
Bodo	Brokkat	Bhutan	Sardinian	Italy	-0.000650475	0.000152266	-4.27197	f3(Bodo;Brokkat,Sardinian)
Bodo	Brokpa	Bhutan	Sardinian	Italy	-0.000603103	0.000151624	-3.97761	f3(Bodo;Brokpa,Sardinian)
Bodo	Brokpa	Bhutan	Sardinian	Italy	-0.000603103	0.000151624	-3.97761	f3(Bodo;Brokpa,Sardinian)
Bodo	Bumthang	Bhutan	Sardinian	Italy	-0.000481004	0.000138416	-3.47506	f3(Bodo;Bumthang,Sardinian)
Bodo	Bumthang	Bhutan	Sardinian	Italy	-0.000481004	0.000138416	-3.47506	f3(Bodo;Bumthang,Sardinian)
Bodo	Chamling	Nepal	Sardinian	Italy	-0.000621961	0.000156468	-3.975	f3(Bodo;Chamling,Sardinian)
Bodo	Chamling	Nepal	Sardinian	Italy	-0.000621961	0.000156468	-3.975	f3(Bodo;Chamling,Sardinian)
Bodo	Dai	China	Sardinian	Italy	-0.000620736	0.000151574	-4.09526	f3(Bodo;Dai,Sardinian)
Bodo	Dai	China	Sardinian	Italy	-0.000620736	0.000151574	-4.09526	f3(Bodo;Dai,Sardinian)
Bodo	Dzala	Bhutan	Sardinian	Italy	-0.000655346	0.000140173	-4.67527	f3(Bodo;Dzala,Sardinian)
Bodo	Dzala	Bhutan	Sardinian	Italy	-0.000655346	0.000140173	-4.67527	f3(Bodo;Dzala,Sardinian)
Bodo	Gongduk	Bhutan	Sardinian	Italy	-0.000781925	0.00014551	-5.37368	f3(Bodo;Gongduk,Sardinian)
Bodo	Gongduk	Bhutan	Sardinian	Italy	-0.000781925	0.00014551	-5.37368	f3(Bodo;Gongduk,Sardinian)
Bodo	Han	China	Sardinian	Italy	-0.00114556	0.0001289	-8.88725	f3(Bodo;Han,Sardinian)
Bodo	Han	China	Sardinian	Italy	-0.00114556	0.0001289	-8.88725	f3(Bodo;Han,Sardinian)
Bodo	Kurtöp	Bhutan	Sardinian	Italy	-0.00042428	0.000133449	-3.17934	f3(Bodo;Kurtöp,Sardinian)
Bodo	Kurtöp	Bhutan	Sardinian	Italy	-0.00042428	0.000133449	-3.17934	f3(Bodo;Kurtöp,Sardinian)
Bodo	Lahu	China	Sardinian	Italy	-0.000841447	0.000152938	-5.50189	f3(Bodo;Lahu,Sardinian)
Bodo	Lahu	China	Sardinian	Italy	-0.000841447	0.000152938	-5.50189	f3(Bodo;Lahu,Sardinian)
Bodo	Lakha	Bhutan	Sardinian	Italy	-0.000581202	0.00016051	-3.62096	f3(Bodo;Lakha,Sardinian)
Bodo	Lakha	Bhutan	Sardinian	Italy	-0.000581202	0.00016051	-3.62096	f3(Bodo;Lakha,Sardinian)
Bodo	Limbu	Nepal	Sardinian	Italy	-0.00104383	0.000141279	-7.38844	f3(Bodo;Limbu,Sardinian)
Bodo	Limbu	Nepal	Sardinian	Italy	-0.00104383	0.000141279	-7.38844	f3(Bodo;Limbu,Sardinian)
Bodo	Miaozu	China	Sardinian	Italy	-0.00135466	0.000144385	-9.38234	f3(Bodo;Miaozu,Sardinian)
Bodo	Miaozu	China	Sardinian	Italy	-0.00135466	0.000144385	-9.38234	f3(Bodo;Miaozu,Sardinian)
Bodo	Mönpa	Bhutan	Sardinian	Italy	-0.00217709	0.000153356	-14.1963	f3(Bodo;Mönpa,Sardinian)
Bodo	Mönpa	Bhutan	Sardinian	Italy	-0.00217709	0.000153356	-14.1963	f3(Bodo;Mönpa,Sardinian)
Bodo	Naga	India_SinoTibetan	Sardinian	Italy	-0.0023405	0.000167297	-13.9901	f3(Bodo;Naga,Sardinian)
Bodo	Naga	India_SinoTibetan	Sardinian	Italy	-0.0023405	0.000167297	-13.9901	f3(Bodo;Naga,Sardinian)
Bodo	Naxi	China	Sardinian	Italy	-0.00117721	0.000145333	-8.10008	f3(Bodo;Naxi,Sardinian)
Bodo	Naxi	China	Sardinian	Italy	-0.00117721	0.000145333	-8.10008	f3(Bodo;Naxi,Sardinian)
Bodo	Nup	Bhutan	Sardinian	Italy	-0.000637507	0.000147466	-4.32307	f3(Bodo;Nup,Sardinian)
Bodo	Nup	Bhutan	Sardinian	Italy	-0.000637507	0.000147466	-4.32307	f3(Bodo;Nup,Sardinian)
Bodo	Nyingchi	Tibet	Sardinian	Italy	-0.000564067	0.000132215	-4.26627	f3(Bodo;Nyingchi,Sardinian)
Bodo	Nyingchi	Tibet	Sardinian	Italy	-0.000564067	0.000132215	-4.26627	f3(Bodo;Nyingchi,Sardinian)
Bodo	She	China	Sardinian	Italy	-0.00124371	0.000150735	-8.25098	f3(Bodo;She,Sardinian)
Bodo	She	China	Sardinian	Italy	-0.00124371	0.000150735	-8.25098	f3(Bodo;She,Sardinian)
Bodo	Tujia	China	Sardinian	Italy	-0.00133703	0.000150527	-8.88233	f3(Bodo;Tujia,Sardinian)
Bodo	Tujia	China	Sardinian	Italy	-0.00133703	0.000150527	-8.88233	f3(Bodo;Tujia,Sardinian)
Bodo	Yizu	China	Sardinian	Italy	-0.00137337	0.00013495	-10.1768	f3(Bodo;Yizu,Sardinian)
Bodo	Yizu	China	Sardinian	Italy	-0.00137337	0.00013495	-10.1768	f3(Bodo;Yizu,Sardinian)
Bodo	Mönpa	Bhutan	Sarki	Nepal	-0.000885309	0.000121258	-7.30104	f3(Bodo;Mönpa,Sarki)
Bodo	Mönpa	Bhutan	Sarki	Nepal	-0.000885309	0.000121258	-7.30104	f3(Bodo;Mönpa,Sarki)
Bodo	Brokpa	Bhutan	Savara	India_austroasiatic	-0.00071087	0.000157594	-4.51075	f3(Bodo;Brokpa,Savara)
Bodo	Brokpa	Bhutan	Savara	India_austroasiatic	-0.00071087	0.000157594	-4.51075	f3(Bodo;Brokpa,Savara)
Bodo	Bumthang	Bhutan	Savara	India_austroasiatic	-0.000592175	0.000141528	-4.18414	f3(Bodo;Bumthang,Savara)
Bodo	Bumthang	Bhutan	Savara	India_austroasiatic	-0.000592175	0.000141528	-4.18414	f3(Bodo;Bumthang,Savara)
Bodo	Dzala	Bhutan	Savara	India_austroasiatic	-0.000788875	0.000146009	-5.40292	f3(Bodo;Dzala,Savara)
Bodo	Dzala	Bhutan	Savara	India_austroasiatic	-0.000788875	0.000146009	-5.40292	f3(Bodo;Dzala,Savara)
Bodo	Gongduk	Bhutan	Savara	India_austroasiatic	-0.000635239	0.000159366	-3.98603	f3(Bodo;Gongduk,Savara)
Bodo	Gongduk	Bhutan	Savara	India_austroasiatic	-0.000635239	0.000159366	-3.98603	f3(Bodo;Gongduk,Savara)
Bodo	Kurtöp	Bhutan	Savara	India_austroasiatic	-0.000484699	0.000136068	-3.56217	f3(Bodo;Kurtöp,Savara)
Bodo	Kurtöp	Bhutan	Savara	India_austroasiatic	-0.000484699	0.000136068	-3.56217	f3(Bodo;Kurtöp,Savara)
Bodo	Limbu	Nepal	Savara	India_austroasiatic	-0.00056991	0.000161396	-3.53112	f3(Bodo;Limbu,Savara)
Bodo	Limbu	Nepal	Savara	India_austroasiatic	-0.00056991	0.000161396	-3.53112	f3(Bodo;Limbu,Savara)
Bodo	Naga	India_SinoTibetan	Savara	India_austroasiatic	-0.00135526	0.000180351	-7.51459	f3(Bodo;Naga,Savara)
Bodo	Naga	India_SinoTibetan	Savara	India_austroasiatic	-0.00135526	0.000180351	-7.51459	f3(Bodo;Naga,Savara)
Bodo	'Ngalop	Bhutan	Savara	India_austroasiatic	-0.000406483	0.000134442	-3.02349	f3(Bodo;'Ngalop,Savara)
Bodo	'Ngalop	Bhutan	Savara	India_austroasiatic	-0.000406483	0.000134442	-3.02349	f3(Bodo;'Ngalop,Savara)
Bodo	Nyingchi	Tibet	Savara	India_austroasiatic	-0.000651832	0.000148131	-4.40039	f3(Bodo;Nyingchi,Savara)
Bodo	Nyingchi	Tibet	Savara	India_austroasiatic	-0.000651832	0.000148131	-4.40039	f3(Bodo;Nyingchi,Savara)
Bodo	Yizu	China	Savara	India_austroasiatic	-0.000509933	0.000152768	-3.33796	f3(Bodo;Yizu,Savara)
Bodo	Yizu	China	Savara	India_austroasiatic	-0.000509933	0.000152768	-3.33796	f3(Bodo;Yizu,Savara)
Bodo	Asur	India_austroasiatic	Shannan	Tibet	-0.000445209	0.000132291	-3.36537	f3(Bodo;Asur,Shannan)
Bodo	Asur	India_austroasiatic	Shannan	Tibet	-0.000445209	0.000132291	-3.36537	f3(Bodo;Asur,Shannan)
Bodo	Hakkipikki	India_Dravidian	Shannan	Tibet	-0.000416316	0.000124883	-3.33364	f3(Bodo;Hakkipikki,Shannan)
Bodo	Hakkipikki	India_Dravidian	Shannan	Tibet	-0.000416316	0.000124883	-3.33364	f3(Bodo;Hakkipikki,Shannan)
Bodo	Kurumba	India_Dravidian	Shannan	Tibet	-0.000408725	0.000125821	-3.24847	f3(Bodo;Kurumba,Shannan)
Bodo	Kurumba	India_Dravidian	Shannan	Tibet	-0.000408725	0.000125821	-3.24847	f3(Bodo;Kurumba,Shannan)
Bodo	Nihali	India_Isolate	Shannan	Tibet	-0.000450951	0.000137783	-3.27291	f3(Bodo;Nihali,Shannan)
Bodo	Nihali	India_Isolate	Shannan	Tibet	-0.000450951	0.000137783	-3.27291	f3(Bodo;Nihali,Shannan)
Bodo	Bengali	India_IEU	She	China	-0.00106576	0.000195626	-5.44796	f3(Bodo;Bengali,She)
Bodo	Bengali	India_IEU	She	China	-0.00106576	0.000195626	-5.44796	f3(Bodo;Bengali,She)
Bodo	French	France	She	China	-0.00124885	0.000146057	-8.55047	f3(Bodo;French,She)
Bodo	French	France	She	China	-0.00124885	0.000146057	-8.55047	f3(Bodo;French,She)
Bodo	Muslim	India_IEU	She	China	-0.00122776	0.000142521	-8.61456	f3(Bodo;Muslim,She)
Bodo	Muslim	India_IEU	She	China	-0.00122776	0.000142521	-8.61456	f3(Bodo;Muslim,She)
Bodo	Pathan	Pakistan	She	China	-0.00120576	0.000131865	-9.14386	f3(Bodo;Pathan,She)
Bodo	Pathan	Pakistan	She	China	-0.00120576	0.000131865	-9.14386	f3(Bodo;Pathan,She)
Bodo	Pulliyar	India_Dravidian	She	China	-0.0011001	0.000157637	-6.97868	f3(Bodo;Pulliyar,She)
Bodo	Pulliyar	India_Dravidian	She	China	-0.0011001	0.000157637	-6.97868	f3(Bodo;Pulliyar,She)
Bodo	Tamil	India_Dravidian	She	China	-0.00127429	0.000167106	-7.62564	f3(Bodo;Tamil,She)
Bodo	Tamil	India_Dravidian	She	China	-0.00127429	0.000167106	-7.62564	f3(Bodo;Tamil,She)
Bodo	Bengali	India_IEU	Sherpa	Nepal	-0.000662106	0.000215678	-3.06988	f3(Bodo;Bengali,Sherpa)
Bodo	Bengali	India_IEU	Sherpa	Nepal	-0.000662106	0.000215678	-3.06988	f3(Bodo;Bengali,Sherpa)
Bodo	Brokpa	Bhutan	Sindhi	Pakistan	-0.00080195	0.000128291	-6.25102	f3(Bodo;Brokpa,Sindhi)
Bodo	Brokpa	Bhutan	Sindhi	Pakistan	-0.00080195	0.000128291	-6.25102	f3(Bodo;Brokpa,Sindhi)
Bodo	Bumthang	Bhutan	Sindhi	Pakistan	-0.000725491	0.000115598	-6.27597	f3(Bodo;Bumthang,Sindhi)
Bodo	Bumthang	Bhutan	Sindhi	Pakistan	-0.000725491	0.000115598	-6.27597	f3(Bodo;Bumthang,Sindhi)
Bodo	Dai	China	Sindhi	Pakistan	-0.00069489	0.000127272	-5.45986	f3(Bodo;Dai,Sindhi)
Bodo	Dai	China	Sindhi	Pakistan	-0.00069489	0.000127272	-5.45986	f3(Bodo;Dai,Sindhi)
Bodo	Dzala	Bhutan	Sindhi	Pakistan	-0.000905678	0.000117159	-7.73033	f3(Bodo;Dzala,Sindhi)
Bodo	Dzala	Bhutan	Sindhi	Pakistan	-0.000905678	0.000117159	-7.73033	f3(Bodo;Dzala,Sindhi)
Bodo	Gongduk	Bhutan	Sindhi	Pakistan	-0.00099982	0.00012337	-8.10423	f3(Bodo;Gongduk,Sindhi)
Bodo	Gongduk	Bhutan	Sindhi	Pakistan	-0.00099982	0.00012337	-8.10423	f3(Bodo;Gongduk,Sindhi)
Bodo	Han	China	Sindhi	Pakistan	-0.00133281	0.000107648	-12.3811	f3(Bodo;Han,Sindhi)
Bodo	Han	China	Sindhi	Pakistan	-0.00133281	0.000107648	-12.3811	f3(Bodo;Han,Sindhi)
Bodo	Kurtöp	Bhutan	Sindhi	Pakistan	-0.000567015	0.000110536	-5.12967	f3(Bodo;Kurtöp,Sindhi)
Bodo	Kurtöp	Bhutan	Sindhi	Pakistan	-0.000567015	0.000110536	-5.12967	f3(Bodo;Kurtöp,Sindhi)
Bodo	Lahu	China	Sindhi	Pakistan	-0.00103444	0.000124391	-8.31601	f3(Bodo;Lahu,Sindhi)
Bodo	Lahu	China	Sindhi	Pakistan	-0.00103444	0.000124391	-8.31601	f3(Bodo;Lahu,Sindhi)
Bodo	Limbu	Nepal	Sindhi	Pakistan	-0.00111571	0.000118746	-9.39571	f3(Bodo;Limbu,Sindhi)
Bodo	Limbu	Nepal	Sindhi	Pakistan	-0.00111571	0.000118746	-9.39571	f3(Bodo;Limbu,Sindhi)
Bodo	Mangde	Bhutan	Sindhi	Pakistan	-0.000648773	0.000122335	-5.30324	f3(Bodo;Mangde,Sindhi)
Bodo	Mangde	Bhutan	Sindhi	Pakistan	-0.000648773	0.000122335	-5.30324	f3(Bodo;Mangde,Sindhi)
Bodo	Miaozu	China	Sindhi	Pakistan	-0.00150251	0.000122324	-12.2831	f3(Bodo;Miaozu,Sindhi)
Bodo	Miaozu	China	Sindhi	Pakistan	-0.00150251	0.000122324	-12.2831	f3(Bodo;Miaozu,Sindhi)
Bodo	Mönpa	Bhutan	Sindhi	Pakistan	-0.00138316	0.000132957	-17.292	f3(Bodo;Mönpa,Sindhi)
Bodo	Mönpa	Bhutan	Sindhi	Pakistan	-0.00229909	0.000132957	-17.292	f3(Bodo;Mönpa,Sindhi)
Bodo	Naga	India_SinoTibetan	Sindhi	Pakistan	-0.00237157	0.000137953	-17.1912	f3(Bodo;Naga,Sindhi)
Bodo	Naga	India_SinoTibetan	Sindhi	Pakistan	-0.00237157	0.000137953	-17.1912	f3(Bodo;Naga,Sindhi)
Bodo	Nyingchi	Tibet	Sindhi	Pakistan	-0.000787211	0.000109086	-7.21644	f3(Bodo;Nyingchi,Sindhi)
Bodo	Nyingchi	Tibet	Sindhi	Pakistan	-0.000787211	0.000109086	-7.21644	f3(Bodo;Nyingchi,Sindhi)
Bodo	She	China	Sindhi	Pakistan	-0.00146377	0.000126439	-11.5769	f3(Bodo;She,Sindhi)
Bodo	She	China	Sindhi	Pakistan	-0.00146377	0.000126439	-11.5769	f3(Bodo;She,Sindhi)
Bodo	Yizu	China	Sindhi	Pakistan	-0.0014693	0.000116334	-12.6299	f3(Bodo;Yizu,Sindhi)
Bodo	Yizu	China	Sindhi	Pakistan	-0.0014693	0.000116334	-12.6299	f3(Bodo;Yizu,Sindhi)
Bodo	Bumthang	Bhutan	Tamil	India_Dravidian	-0.000569009	0.000152443	-3.73261	f3(Bodo;Bumthang,Tamil)
Bodo	Bumthang	Bhutan	Tamil	India_Dravidian	-0.000569009	0.000152443	-3.73261	f3(Bodo;Bumthang,Tamil)
Bodo	Han	China	Tamil	India_Dravidian	-0.00114623	0.000138831	-8.25629	f3(Bodo;Han,Tamil)
Bodo	Han	China	Tamil	India_Dravidian	-0.00114623	0.000138831	-8.25629	f3(Bodo;Han,Tamil)
Bodo	Miaozu	China	Tamil	India_Dravidian	-0.00110235	0.000159673	-6.90377	f3(Bodo;Miaozu,Tamil)
Bodo	Miaozu	China	Tamil	India_Dravidian	-0.00110235	0.000159673	-6.90377	f3(Bodo;Miaozu,Tamil)
Bodo	Brokpa	Bhutan	Tharus	India_IEU	-0.000757492	0.00016211	-4.6727	f3(Bodo;Brokpa,Tharus)
Bodo	Brokpa	Bhutan	Tharus	India_IEU	-0.000757492	0.00016211	-4.6727	f3(Bodo;Brokpa,Tharus)
Bodo	Bumthang	Bhutan	Tharus	India_IEU	-0.000751429	0.000148858	-5.04796	f3(Bodo;Bumthang,Tharus)
Bodo	Bumthang	Bhutan	Tharus	India_IEU	-0.000751429	0.000148858	-5.04796	f3(Bodo;Bumthang,Tharus)
Bodo	Dai	China	Tharus	India_IEU	-0.000580122	0.000166296	-3.48848	f3(Bodo;Dai,Tharus)
Bodo	Dai	China	Tharus	India_IEU	-0.000580122	0.000166296	-3.48848	f3(Bodo;Dai,Tharus)
Bodo	Gongduk	Bhutan	Tharus	India_IEU	-0.00088392	0.000159066	-5.55695	f3(Bodo;Gongduk,Tharus)
Bodo	Gongduk	Bhutan	Tharus	India_IEU	-0.00088392	0.000159066	-5.55695	f3(Bodo;Gongduk,Tharus)
Bodo	Han	China	Tharus	India_IEU	-0.00118683	0.000132847	-8.9338	f3(Bodo;Han,Tharus)
Bodo	Han	China	Tharus	India_IEU	-0.00118683	0.000132847	-8.9338	f3(Bodo;Han,Tharus)
Bodo	Lahu	China	Tharus	India_IEU	-0.000981816	0.000172524	-5.69088	f3(Bodo;Lahu,Tharus)
Bodo	Lahu	China	Tharus	India_IEU	-0.000981816	0.000172524	-5.69088	f3(Bodo;Lahu,Tharus)
Bodo	Mangde	Bhutan	Tharus	India_IEU	-0.000606282	0.000160258	-3.78316	f3(Bodo;Mangde,Tharus)
Bodo	Mangde	Bhutan	Tharus	India_IEU	-0.000606282	0.000160258	-3.78316	f3(Bodo;Mangde,Tharus)
Bodo	Miaozu	China	Tharus	India_IEU	-0.00144942	0.000151782	-9.54936	f3(Bodo;Miaozu,Tharus)
Bodo	Miaozu	China	Tharus	India_IEU	-0.00144942	0.000151782	-9.54936	f3(Bodo;Miaozu,Tharus)
Bodo	Naga	India_SinoTibetan	Tharus	India_IEU	-0.00225568	0.000194485	-11.5982	f3(Bodo;Naga,Tharus)
Bodo	Naga	India_SinoTibetan	Tharus	India_IEU	-0.00225568	0.000194485	-11.5982	f3(Bodo;Naga,Tharus)
Bodo	Nyingchi	Tibet	Tharus	India_IEU	-0.00081088	0.000143533	-5.64945	f3(Bodo;Nyingchi,Tharus)
Bodo	Nyingchi	Tibet	Tharus	India_IEU	-0.00081088	0.000143533	-5.64945	f3(Bodo;Nyingchi,Tharus)
Bodo	She	China	Tharus	India_IEU	-0.00131486	0.000165971	-7.92222	f3(Bodo;She,Tharus)
Bodo	She	China	Tharus	India_IEU	-0.00131486	0.000165971	-7.92222	f3(Bodo;She,Tharus)
Bodo	Yizu	China	Tharus	India_IEU	-0.00120683	0.000154222	-7.82532	f3(Bodo;Yizu,Tharus)
Bodo	Yizu	China	Tharus	India_IEU	-0.00120683	0.000154222	-7.82532	f3(Bodo;Yizu,Tharus)
Bodo	Asur	India_austroasiatic	Tingri	Tibet	-0.000513977	0.000142259	-3.61297	f3(Bodo;Asur,Tingri)
Bodo	Asur	India_austroasiatic	Tingri	Tibet	-0.000513977	0.000142259	-3.61297	f3(Bodo;Asur,Tingri)
Bodo	Bonda	India_austroasiatic	Tingri	Tibet	-0.000471885	0.000130063	-3.62812	f3(Bodo;Bonda,Tingri)
Bodo	Bonda	India_austroasiatic	Tingri	Tibet	-0.000471885	0.000130063	-3.62812	f3(Bodo;Bonda,Tingri)
Bodo	Gond	India_Dravidian	Tingri	Tibet	-0.000506568	0.000134406	-3.76893	f3(Bodo;Gond,Tingri)
Bodo	Gond	India_Dravidian	Tingri	Tibet	-0.000506568	0.000134406	-3.76893	f3(Bodo;Gond,Tingri)
Bodo	Hakkipikki	India_Dravidian	Tingri	Tibet	-0.000462875	0.000134127	-3.45103	f3(Bodo;Hakkipikki,Tingri)
Bodo	Hakkipikki	India_Dravidian	Tingri	Tibet	-0.000462875	0.000134127	-3.45103	f3(Bodo;Hakkipikki,Tingri)
Bodo	Kanjars	India_IEU	Tingri	Tibet	-0.000493051	0.00013011	-3.7895	f3(Bodo;Kanjars,Tingri)
Bodo	Kanjars	India_IEU	Tingri	Tibet	-0.000493051	0.00013011	-3.7895	f3(Bodo;Kanjars,Tingri)
Bodo	Lambadi	India_Dravidian	Tingri	Tibet	-0.000622023	0.000190505	-3.26512	f3(Bodo;Lambadi,Tingri)
Bodo	Lambadi	India_Dravidian	Tingri	Tibet	-0.000622023	0.000190505	-3.26512	f3(Bodo;Lambadi,Tingri)
Bodo	Nihali	India_Isolate	Tingri	Tibet	-0.000483698	0.000147303	-3.28369	f3(Bodo;Nihali,Tingri)
Bodo	Nihali	India_Isolate	Tingri	Tibet	-0.000483698	0.000147303	-3.28369	f3(Bodo;Nihali,Tingri)
Bodo	Asur	India_austroasiatic	Tshangla	Bhutan	-0.000895066	0.000135665	-6.59763	f3(Bodo;Asur,Tshangla)
Bodo	Asur	India_austroasiatic	Tshangla	Bhutan	-0.000895066	0.000135665	-6.59763	f3(Bodo;Asur,Tshangla)
Bodo	Balochi	Pakistan	Tshangla	Bhutan	-0.000815563	0.000119785	-6.80857	f3(Bodo;Balochi,Tshangla)
Bodo	Balochi	Pakistan	Tshangla	Bhutan	-0.000815563	0.000119785	-6.80857	f3(Bodo;Balochi,Tshangla)
Bodo	Bengali	India_IEU	Tshangla	Bhutan	-0.00101277	0.000167917	-6.03136	f3(Bodo;Bengali,Tshangla)
Bodo	Bengali	India_IEU	Tshangla	Bhutan	-0.00101277	0.000167917	-6.03136	f3(Bodo;Bengali,Tshangla)
Bodo	Bonda	India_austroasiatic	Tshangla	Bhutan	-0.000737231	0.00010591	-6.96091	f3(Bodo;Bonda,Tshangla)
Bodo	Bonda	India_austroasiatic	Tshangla	Bhutan	-0.000737231	0.00010591	-6.96091	f3(Bodo;Bonda,Tshangla)
Bodo	Brahui	Pakistan	Tshangla	Bhutan	-0.000833054	0.000122457	-6.80283	f3(Bodo;Brahui,Tshangla)
Bodo	Brahui	Pakistan	Tshangla	Bhutan	-0.000833054	0.000122457	-6.80283	f3(Bodo;Brahui,Tshangla)
Bodo	Burusho	Pakistan	Tshangla	Bhutan	-0.000420902	0.000106917	-3.93672	f3(Bodo;Burusho,Tshangla)
Bodo	Burusho	Pakistan	Tshangla	Bhutan	-0.000420902	0.000106917	-3.93672	f3(Bodo;Burusho,Tshangla)
Bodo	Chenchus	India_Dravidian	Tshangla	Bhutan	-0.00077757	0.000125345	-6.20347	f3(Bodo;Chenchus,Tshangla)
Bodo	Chenchus	India_Dravidian	Tshangla	Bhutan	-0.00077757	0.000125345	-6.20347	f3(Bodo;Chenchus,Tshangla)
Bodo	Dharkars	India_IEU	Tshangla	Bhutan	-0.000820175	0.000116566	-7.03612	f3(Bodo;Dharkars,Tshangla)
Bodo	Dharkars	India_IEU	Tshangla	Bhutan	-0.000820175	0.000116566	-7.03612	f3(Bodo;Dharkars,Tshangla)
Bodo	Druze	Israel (Carmel)	Tshangla	Bhutan	-0.000715274	0.000130761	-5.4701	f3(Bodo;Druze,Tshangla)
Bodo	Druze	Israel (Carmel)	Tshangla	Bhutan	-0.000715274	0.000130761	-5.4701	f3(Bodo;Druze,Tshangla)
Bodo	Dusadh	India_IEU	Tshangla	Bhutan	-0.000868114	0.000117861	-7.36556	f3(Bodo;Dusadh,Tshangla)
Bodo	Dusadh	India_IEU	Tshangla	Bhutan	-0.000868114	0.000117861	-7.36556	f3(Bodo;Dusadh,Tshangla)
Bodo	French	France	Tshangla	Bhutan	-0.000683355	0.000129392	-5.28129	f3(Bodo;French,Tshangla)
Bodo	French	France	Tshangla	Bhutan	-0.000683355	0.000129392	-5.28129	f3(Bodo;French,Tshangla)
Bodo	Gadaba	India_austroasiatic	Tshangla	Bhutan	-0.000541422	0.000158226	-3.42183	f3(Bodo;Gadaba,Tshangla)
Bodo	Gadaba	India_austroasiatic	Tshangla	Bhutan	-0.000541422	0.000158226	-3.42183	f3(Bodo;Gadaba,Tshangla)
Bodo	Gond	India_Dravidian	Tshangla	Bhutan	-0.000833211	0.00012352	-6.74553	f3(Bodo;Gond,Tshangla)
Bodo	Gond	India_Dravidian	Tshangla	Bhutan	-0.000833211	0.00012352	-6.74553	f3(Bodo;Gond,Tshangla)
Bodo	Hakkipikki	India_Dravidian	Tshangla	Bhutan	-0.000866464	0.000124676	-6.94971	f3(Bodo;Hakkipikki,Tshangla)
Bodo	Hakkipikki	India_Dravidian	Tshangla	Bhutan	-0.000866464	0.000124676	-6.94971	f3(Bodo;Hakkipikki,Tshangla)
Bodo	Ho	India_austroasiatic	Tshangla	Bhutan	-0.000617715	0.000110807	-5.57469	f3(Bodo;Ho,Tshangla)
Bodo	Ho	India_austroasiatic	Tshangla	Bhutan	-0.000617715	0.000110807	-5.57469	f3(Bodo;Ho,Tshangla)
Bodo	Juang	India_austroasiatic	Tshangla	Bhutan	-0.000625078	0.000135218	-4.62273	f3(Bodo;Juang,Tshangla)
Bodo	Juang	India_austroasiatic	Tshangla	Bhutan	-0.000625078	0.000135218	-4.62273	f3(Bodo;Juang,Tshangla)
Bodo	Kalash	Pakistan	Tshangla	Bhutan	-0.000583941	0.000127169	-4.59186	f3(Bodo;Kalash,Tshangla)
Bodo	Kalash	Pakistan	Tshangla	Bhutan	-0.000583941	0.000127169	-4.59186	f3(Bodo;Kalash,Tshangla)
Bodo	Kanjars	India_IEU	Tshangla	Bhutan	-0.000925416	0.00012143	-7.62101	f3(Bodo;Kanjars,Tshangla)
Bodo	Kanjars	India_IEU	Tshangla	Bhutan	-0.000925416	0.00012143	-7.62101	f3(Bodo;Kanjars,Tshangla)
Bodo	Kharia	India_austroasiatic	Tshangla	Bhutan	-0.000716384	0.000126656	-5.65613	f3(Bodo;Kharia,Tshangla)
Bodo	Kharia	India_austroasiatic	Tshangla	Bhutan	-0.000716384	0.000126656	-5.65613	f3(Bodo;Kharia,Tshangla)
Bodo	Kol	India_IEU	Tshangla	Bhutan	-0.000748629	0.000104854	-7.13971	f3(Bodo;Kol,Tshangla)
Bodo	Kol	India_IEU	Tshangla	Bhutan	-0.000748629	0.000104854	-7.13971	f3(Bodo;Kol,Tshangla)
Bodo	Kshatriya	India_IEU	Tshangla	Bhutan	-0.000749548	0.000118847	-6.30685	f3(Bodo;Kshatriya,Tshangla)
[truncated: 3,683 more rows]

## Sheet: ALDER
ALDER analysis: Himalayan individual as target population; any other two individuals from the worldwide populations used here as source populations
Target	Reference 1	Country reference 1	Reference 2	Country reference 2	p_value	Time (generation =29)	2-ref z-score	1-ref z-score A	1-ref z-score B	max decay diff %	2-ref decay	2-ref amp_exp	1-ref decay A	1-ref amp_exp A	1-ref decay B	1-ref amp_exp B
Nepal
Chetri	Balochi	Pakistan	Bodo	India	4.3e-13	264.48+/-32.19	8.21	5.73	10.38	0.2	9.12 +/- 1.11	0.00008954 +/- 0.00000919	9.98 +/- 1.74	0.00001532 +/- 0.00000206	8.19 +/- 0.79	0.00003094 +/- 0.00000298
Chetri	Balochi	Pakistan	Cambodian	Cambodia	1.8e-12	298.41+/-37.12	8.03	5.73	5.91	0.14	10.29 +/- 1.28	0.00008592 +/- 0.00000953	9.98 +/- 1.74	0.00001532 +/- 0.00000206	11.45 +/- 1.94	0.00003171 +/- 0.00000469
Chetri	Balochi	Pakistan	Dai	China	4.5e-10	321.9+/-43.79	7.33	5.73	6.98	0.12	11.10 +/- 1.51	0.00012392 +/- 0.00001527	9.98 +/- 1.74	0.00001532 +/- 0.00000206	11.24 +/- 1.61	0.00005382 +/- 0.00000672
Chetri	Balochi	Pakistan	Daur	China	3.7e-17	318.42+/-34.22	9.27	5.73	6.79	0.09	10.98 +/- 1.18	0.00011618 +/- 0.00001227	9.98 +/- 1.74	0.00001532 +/- 0.00000206	10.25 +/- 1.51	0.00004375 +/- 0.00000529
Chetri	Balochi	Pakistan	Han	China	2.2e-11	293.48+/-37.99	7.72	5.73	7.81	0.03	10.12 +/- 1.31	0.00012742 +/- 0.00001381	9.98 +/- 1.74	0.00001532 +/- 0.00000206	9.85 +/- 1.26	0.00005534 +/- 0.00000629
Chetri	Balochi	Pakistan	Hezhen	China	1.6e-09	284.2+/-39.73	7.15	5.73	5.98	0.04	9.80 +/- 1.37	0.00011340 +/- 0.00001335	9.98 +/- 1.74	0.00001532 +/- 0.00000206	9.55 +/- 1.60	0.00004731 +/- 0.00000603
Chetri	Balochi	Pakistan	Khasi	India_austroasiatic	5.9e-09	327.41+/-40.31	6.97	5.73	3.34	0.13	11.29 +/- 1.39	0.00006375 +/- 0.00000914	9.98 +/- 1.74	0.00001532 +/- 0.00000206	11.35 +/- 3.40	0.00001739 +/- 0.00000330
Chetri	Balochi	Pakistan	Lahu	China	1.2e-08	287.68+/-41.76	6.87	5.73	5.42	0.05	9.92 +/- 1.44	0.00011710 +/- 0.00001286	9.98 +/- 1.74	0.00001532 +/- 0.00000206	9.49 +/- 1.75	0.00004943 +/- 0.00000606
Chetri	Balochi	Pakistan	Lhasa	Tibet	4.4e-13	303.63+/-37.12	8.2	5.73	7.56	0.08	10.47 +/- 1.28	0.00013251 +/- 0.00001403	9.98 +/- 1.74	0.00001532 +/- 0.00000206	9.68 +/- 1.28	0.00005525 +/- 0.00000639
Chetri	Balochi	Pakistan	Miaozu	China	8.3e-08	294.64+/-44.66	6.59	5.73	5.63	0.03	9.60 +/- 1.74	0.00012679 +/- 0.00001644	9.98 +/- 1.74	0.00001532 +/- 0.00000206	9.82 +/- 1.74	0.00005459 +/- 0.00000814
Chetri	Balochi	Pakistan	Mongola	China	9.7e-12	283.91+/-36.25	7.82	5.73	6.15	0.08	10.16 +/- 1.54	0.00010285 +/- 0.00001170	9.98 +/- 1.74	0.00001532 +/- 0.00000206	9.17 +/- 1.49	0.00003857 +/- 0.00000532
Chetri	Balochi	Pakistan	Mönpa	Bhutan	1.7e-16	303.34+/-29.87	9.1	5.73	9.05	0.05	9.79 +/- 1.25	0.00013724 +/- 0.00001508	9.98 +/- 1.74	0.00001532 +/- 0.00000206	10.08 +/- 1.09	0.00006081 +/- 0.00000672
Chetri	Balochi	Pakistan	Naga	India_SinoTibetan	3.1e-09	273.47+/-38.86	7.06	5.73	7.89	0.09	10.46 +/- 1.03	0.00013443 +/- 0.00001741	9.98 +/- 1.74	0.00001532 +/- 0.00000206	10.33 +/- 1.31	0.00006661 +/- 0.00000663
Chetri	Balochi	Pakistan	Nagqu	Tibet	1.3e-11	291.16+/-37.41	7.79	5.73	7.14	0.02	9.43 +/- 1.34	0.00012905 +/- 0.00001404	9.98 +/- 1.74	0.00001532 +/- 0.00000206	9.84 +/- 1.38	0.00005610 +/- 0.00000621
Chetri	Balochi	Pakistan	Naxi	China	4.7e-13	291.74+/-35.67	8.2	5.73	7.46	0.01	10.04 +/- 1.29	0.00013229 +/- 0.00001391	9.98 +/- 1.74	0.00001532 +/- 0.00000206	9.94 +/- 1.33	0.00006036 +/- 0.00000614
Chetri	Balochi	Pakistan	Nyingchi	Tibet	6.2e-16	276.37+/-30.74	8.96	5.73	8.69	0.08	10.06 +/- 1.23	0.00012917 +/- 0.00001422	9.98 +/- 1.74	0.00001532 +/- 0.00000206	9.25 +/- 1.04	0.00005794 +/- 0.00000666
Chetri	Balochi	Pakistan	Oroqen	China	1.6e-11	320.16+/-38.28	7.76	5.73	6.94	0.2	9.53 +/- 1.06	0.00011530 +/- 0.00001486	9.98 +/- 1.74	0.00001532 +/- 0.00000206	12.17 +/- 1.53	0.00005065 +/- 0.00000729
Chetri	Balochi	Pakistan	Sarki	Nepal	0.0031	235.77+/-49.3	4.79	5.73	2.91	0.23	11.04 +/- 1.32	0.00002777 +/- 0.00000362	9.98 +/- 1.74	0.00001532 +/- 0.00000206	10.23 +/- 3.51	0.00000570 +/- 0.00000147
Chetri	Balochi	Pakistan	Shannan	Tibet	5.2e-13	296.09+/-36.25	8.18	5.73	7.55	0.06	8.13 +/- 1.70	0.00012490 +/- 0.00001505	9.98 +/- 1.74	0.00001532 +/- 0.00000206	9.60 +/- 1.27	0.00005104 +/- 0.00000676
Chetri	Balochi	Pakistan	She	China	5.8e-08	257.52+/-38.86	6.64	5.73	6.64	0.13	10.21 +/- 1.25	0.00011950 +/- 0.00001403	9.98 +/- 1.74	0.00001532 +/- 0.00000206	8.76 +/- 1.32	0.00005338 +/- 0.00000644
Chetri	Balochi	Pakistan	Tingri	Tibet	4.1e-12	307.4+/-38.86	7.93	5.73	7.25	0.06	8.88 +/- 1.34	0.00012951 +/- 0.00001415	9.98 +/- 1.74	0.00001532 +/- 0.00000206	10.44 +/- 1.44	0.00005572 +/- 0.00000655
Chetri	Balochi	Pakistan	Toto	India	4.3e-08	290+/-43.21	6.69	5.73	5.21	0.14	10.60 +/- 1.34	0.00010110 +/- 0.00001241	9.98 +/- 1.74	0.00001532 +/- 0.00000206	8.67 +/- 1.66	0.00003636 +/- 0.00000564
Chetri	Balochi	Pakistan	Tu	China	1.2e-08	275.21+/-40.02	6.88	5.73	6.76	0.05	10.00 +/- 1.49	0.00010805 +/- 0.00001120	9.98 +/- 1.74	0.00001532 +/- 0.00000206	9.92 +/- 1.47	0.00004832 +/- 0.00000454
Chetri	Balochi	Pakistan	Tujia	China	4.3e-09	239.83+/-34.22	7.02	5.73	8.32	0.24	9.49 +/- 1.38	0.00011564 +/- 0.00001273	9.98 +/- 1.74	0.00001532 +/- 0.00000206	7.83 +/- 0.94	0.00005182 +/- 0.00000530
Chetri	Balochi	Pakistan	Uygur	China	0.00032	332.92+/-63.51	5.23	5.73	2.58	0.14	8.27 +/- 1.18	0.00002891 +/- 0.00000465	9.98 +/- 1.74	0.00001532 +/- 0.00000206	11.18 +/- 3.13	0.00000315 +/- 0.00000122
Chetri	Balochi	Pakistan	Xibo	China	1.9e-11	338.72+/-43.79	7.74	5.73	6.69	0.21	11.48 +/- 2.19	0.00011372 +/- 0.00001137	9.98 +/- 1.74	0.00001532 +/- 0.00000206	12.36 +/- 1.85	0.00004727 +/- 0.00000437
Chetri	Balochi	Pakistan	Yizu	China	2.1e-08	286.81+/-42.34	6.79	5.73	7	0.02	11.68 +/- 1.51	0.00013121 +/- 0.00001611	9.98 +/- 1.74	0.00001532 +/- 0.00000206	10.07 +/- 1.44	0.00006082 +/- 0.00000700
Chetri	Brahmins	India	Bodo	India	7.6e-13	253.75+/-31.32	8.14	2.42	10.38	0.08	9.89 +/- 1.46	0.00006436 +/- 0.00000714	8.06 +/- 3.34	0.00000588 +/- 0.00000136	8.19 +/- 0.79	0.00003094 +/- 0.00000298
Chetri	Brahmins	India	Brokpa	Bhutan	6.7e-07	263.32+/-42.05	6.27	2.42	5.52	0.12	8.75 +/- 1.08	0.00009374 +/- 0.00001135	8.06 +/- 3.34	0.00000588 +/- 0.00000136	8.28 +/- 1.50	0.00004839 +/- 0.00000621
Chetri	Brahmins	India	Bumthang	Bhutan	6e-09	281.01+/-40.31	6.97	2.42	7.34	0.22	9.08 +/- 1.45	0.00010029 +/- 0.00001081	8.06 +/- 3.34	0.00000588 +/- 0.00000136	10.03 +/- 1.37	0.00005835 +/- 0.00000530
Chetri	Brahmins	India	Chali	Bhutan	2.4e-12	299.86+/-33.93	8	2.42	7.93	0.25	9.69 +/- 1.39	0.00010442 +/- 0.00001306	8.06 +/- 3.34	0.00000588 +/- 0.00000136	9.93 +/- 1.24	0.00005745 +/- 0.00000725
Chetri	Brahmins	India	Chamling	Nepal	1.7e-14	294.64+/-34.22	8.58	2.42	8.98	0.23	10.34 +/- 1.17	0.00010249 +/- 0.00001014	8.06 +/- 3.34	0.00000588 +/- 0.00000136	9.89 +/- 1.10	0.00005770 +/- 0.00000516
Chetri	Brahmins	India	Chepang	Nepal	1.3e-05	278.4+/-48.14	5.79	2.42	4.97	0.17	10.16 +/- 1.18	0.00008070 +/- 0.00001196	8.06 +/- 3.34	0.00000588 +/- 0.00000136	8.29 +/- 1.67	0.00003918 +/- 0.00000571
Chetri	Brahmins	India	Dhimal	Nepal	7.3e-07	282.46+/-45.24	6.26	2.42	5.73	0.19	9.60 +/- 1.66	0.00006297 +/- 0.00000745	8.06 +/- 3.34	0.00000588 +/- 0.00000136	9.33 +/- 1.63	0.00002883 +/- 0.00000338
Chetri	Brahmins	India	Dzala	Bhutan	1.2e-15	290+/-32.77	8.89	2.42	7.37	0.21	9.74 +/- 1.56	0.00010604 +/- 0.00001188	8.06 +/- 3.34	0.00000588 +/- 0.00000136	9.68 +/- 1.31	0.00005916 +/- 0.00000662
Chetri	Brahmins	India	Garo	India_SinoTibetan	5.4e-06	246.21+/-41.47	5.94	2.42	4.62	0.11	10.00 +/- 1.13	0.00006972 +/- 0.00000928	8.06 +/- 3.34	0.00000588 +/- 0.00000136	7.62 +/- 1.65	0.00003634 +/- 0.00000537
Chetri	Brahmins	India	Gurung	Nepal	1.8e-10	269.7+/-36.25	7.45	2.42	7.96	0.14	8.49 +/- 1.43	0.00008610 +/- 0.00000864	8.06 +/- 3.34	0.00000588 +/- 0.00000136	8.94 +/- 1.12	0.00004520 +/- 0.00000396
Chetri	Brahmins	India	Han	China	2.4e-12	294.64+/-36.83	8	2.42	7.81	0.23	9.30 +/- 1.25	0.00009950 +/- 0.00001123	8.06 +/- 3.34	0.00000588 +/- 0.00000136	9.85 +/- 1.26	0.00005534 +/- 0.00000629
Chetri	Brahmins	India	Hezhen	China	4.7e-07	274.63+/-43.5	6.33	2.42	5.98	0.17	10.16 +/- 1.27	0.00008510 +/- 0.00001067	8.06 +/- 3.34	0.00000588 +/- 0.00000136	9.55 +/- 1.60	0.00004731 +/- 0.00000603
Chetri	Brahmins	India	Kurtöp	Bhutan	8.5e-12	282.17+/-35.96	7.84	2.42	7.38	0.19	9.47 +/- 1.50	0.00009150 +/- 0.00001074	8.06 +/- 3.34	0.00000588 +/- 0.00000136	8.57 +/- 1.16	0.00004611 +/- 0.00000508
Chetri	Brahmins	India	Lahu	China	4.2e-07	283.62+/-44.66	6.34	2.42	5.42	0.19	9.73 +/- 1.24	0.00009010 +/- 0.00001037	8.06 +/- 3.34	0.00000588 +/- 0.00000136	9.49 +/- 1.75	0.00004943 +/- 0.00000606
Chetri	Brahmins	India	Lakha	Bhutan	1.2e-12	274.34+/-33.93	8.09	2.42	8.38	0.18	9.78 +/- 1.54	0.00009846 +/- 0.00001196	8.06 +/- 3.34	0.00000588 +/- 0.00000136	9.67 +/- 1.15	0.00005813 +/- 0.00000656
Chetri	Brahmins	India	Layap	Bhutan	1.4e-08	273.18+/-39.73	6.85	2.42	7.05	0.22	9.46 +/- 1.17	0.00009413 +/- 0.00001287	8.06 +/- 3.34	0.00000588 +/- 0.00000136	10.02 +/- 1.42	0.00005579 +/- 0.00000704
Chetri	Brahmins	India	Lhasa	Tibet	3.2e-13	299.57+/-36.25	8.24	2.42	7.56	0.25	9.42 +/- 1.37	0.00010305 +/- 0.00001090	8.06 +/- 3.34	0.00000588 +/- 0.00000136	9.68 +/- 1.28	0.00005525 +/- 0.00000639
Chetri	Brahmins	India	Limbu	Nepal	1.9e-09	277.53+/-38.86	7.13	2.42	7.12	0.17	9.61 +/- 1.46	0.00010551 +/- 0.00001236	8.06 +/- 3.34	0.00000588 +/- 0.00000136	9.34 +/- 1.31	0.00006065 +/- 0.00000702
Chetri	Brahmins	India	Majhi	Nepal	3e-07	265.06+/-41.47	6.4	2.42	5.27	0.13	9.57 +/- 1.34	0.00005200 +/- 0.00000628	8.06 +/- 3.34	0.00000588 +/- 0.00000136	9.21 +/- 1.75	0.00002189 +/- 0.00000300
Chetri	Brahmins	India	Mangde	Bhutan	1.4e-11	283.91+/-36.54	7.78	2.42	7.31	0.19	9.14 +/- 1.43	0.00009770 +/- 0.00001089	8.06 +/- 3.34	0.00000588 +/- 0.00000136	9.57 +/- 1.31	0.00005550 +/- 0.00000568
Chetri	Brahmins	India	Miaozu	China	6.6e-08	295.51+/-44.66	6.63	2.42	5.63	0.23	9.79 +/- 1.26	0.00009791 +/- 0.00001370	8.06 +/- 3.34	0.00000588 +/- 0.00000136	9.82 +/- 1.74	0.00005459 +/- 0.00000814
Chetri	Brahmins	India	Mongola	China	4.1e-12	281.3+/-35.38	7.93	2.42	6.15	0.18	10.19 +/- 1.54	0.00007788 +/- 0.00000982	8.06 +/- 3.34	0.00000588 +/- 0.00000136	9.17 +/- 1.49	0.00003857 +/- 0.00000532
Chetri	Brahmins	India	Naga	India_SinoTibetan	5.2e-07	278.11+/-44.08	6.31	2.42	7.89	0.25	9.70 +/- 1.22	0.00010723 +/- 0.00001436	8.06 +/- 3.34	0.00000588 +/- 0.00000136	10.33 +/- 1.31	0.00006661 +/- 0.00000663
Chetri	Brahmins	India	Nagqu	Tibet	7.5e-10	292.32+/-40.31	7.26	2.42	7.14	0.22	9.59 +/- 1.52	0.00010104 +/- 0.00001124	8.06 +/- 3.34	0.00000588 +/- 0.00000136	9.84 +/- 1.38	0.00005610 +/- 0.00000621
Chetri	Brahmins	India	Naxi	China	1.3e-12	283.62+/-35.09	8.07	2.42	7.46	0.21	10.08 +/- 1.39	0.00010171 +/- 0.00001187	8.06 +/- 3.34	0.00000588 +/- 0.00000136	9.94 +/- 1.33	0.00006036 +/- 0.00000614
Chetri	Brahmins	India	'Ngalop	Bhutan	2.5e-06	266.22+/-43.79	6.06	2.42	6.29	0.13	9.78 +/- 1.21	0.00008620 +/- 0.00001332	8.06 +/- 3.34	0.00000588 +/- 0.00000136	8.62 +/- 1.37	0.00004588 +/- 0.00000666
Chetri	Brahmins	India	Nyingchi	Tibet	2.9e-15	281.01+/-30.45	8.79	2.42	8.69	0.18	9.18 +/- 1.51	0.00010246 +/- 0.00001166	8.06 +/- 3.34	0.00000588 +/- 0.00000136	9.25 +/- 1.04	0.00005794 +/- 0.00000666
Chetri	Brahmins	India	Shannan	Tibet	7.5e-11	285.07+/-36.54	7.56	2.42	7.55	0.2	9.69 +/- 1.05	0.00009398 +/- 0.00001243	8.06 +/- 3.34	0.00000588 +/- 0.00000136	9.60 +/- 1.27	0.00005104 +/- 0.00000676
Chetri	Brahmins	India	She	China	1.5e-08	247.66+/-36.25	6.84	2.42	6.64	0.08	9.83 +/- 1.26	0.00009200 +/- 0.00001160	8.06 +/- 3.34	0.00000588 +/- 0.00000136	8.76 +/- 1.32	0.00005338 +/- 0.00000644
Chetri	Brahmins	India	Sherpa	Nepal	5.6e-08	258.97+/-38.86	6.65	2.42	5.6	0.16	8.54 +/- 1.25	0.00009677 +/- 0.00001256	8.06 +/- 3.34	0.00000588 +/- 0.00000136	9.49 +/- 1.69	0.00005870 +/- 0.00000716
Chetri	Brahmins	India	Thakali	Nepal	2.1e-08	268.25+/-39.44	6.79	2.42	5.88	0.14	8.93 +/- 1.34	0.00007589 +/- 0.00000982	8.06 +/- 3.34	0.00000588 +/- 0.00000136	8.42 +/- 1.43	0.00003724 +/- 0.00000498
Chetri	Brahmins	India	Toto	India	3.2e-09	288.55+/-40.89	7.06	2.42	5.21	0.21	9.25 +/- 1.36	0.00007646 +/- 0.00000997	8.06 +/- 3.34	0.00000588 +/- 0.00000136	8.67 +/- 1.66	0.00003636 +/- 0.00000564
Chetri	Brahmins	India	Tshangla	Bhutan	1.5e-12	286.23+/-35.38	8.06	2.42	6.95	0.2	9.95 +/- 1.41	0.00010165 +/- 0.00001009	8.06 +/- 3.34	0.00000588 +/- 0.00000136	9.50 +/- 1.37	0.00005618 +/- 0.00000583
Chetri	Brahmins	India	Tu	China	6.1e-10	271.73+/-37.41	7.28	2.42	6.76	0.21	9.87 +/- 1.22	0.00008341 +/- 0.00001004	8.06 +/- 3.34	0.00000588 +/- 0.00000136	9.92 +/- 1.47	0.00004832 +/- 0.00000454
Chetri	Brahmins	India	Tujia	China	5.3e-09	231.42+/-33.06	6.99	2.42	8.32	0.03	9.37 +/- 1.29	0.00008977 +/- 0.00001054	8.06 +/- 3.34	0.00000588 +/- 0.00000136	7.83 +/- 0.94	0.00005182 +/- 0.00000530
Chetri	Brahmins	India	Wambule	Nepal	9.8e-10	293.19+/-40.6	7.22	2.42	6.32	0.22	7.98 +/- 1.14	0.00011189 +/- 0.00001158	8.06 +/- 3.34	0.00000588 +/- 0.00000136	9.63 +/- 1.52	0.00006354 +/- 0.00000684
Chetri	Brahmins	India	Yizu	China	6.9e-08	286.23+/-43.21	6.62	2.42	7	0.22	10.11 +/- 1.40	0.00010365 +/- 0.00001363	8.06 +/- 3.34	0.00000588 +/- 0.00000136	10.07 +/- 1.44	0.00006082 +/- 0.00000700
Chetri	Brahui	Pakistan	Cambodian	Cambodia	6.1e-13	332.63+/-40.6	8.16	4.44	5.91	0.23	9.87 +/- 1.49	0.00009625 +/- 0.00001059	14.46 +/- 3.25	0.00002136 +/- 0.00000376	11.45 +/- 1.94	0.00003171 +/- 0.00000469
Chetri	Brahui	Pakistan	Khasi	India_austroasiatic	6.2e-11	352.06+/-37.99	7.59	4.44	3.34	0.24	11.47 +/- 1.40	0.00006951 +/- 0.00000916	14.46 +/- 3.25	0.00002136 +/- 0.00000376	11.35 +/- 3.40	0.00001739 +/- 0.00000330
Chetri	Brahui	Pakistan	Oroqen	China	4e-12	354.67+/-41.76	7.93	4.44	6.94	0.17	12.14 +/- 1.31	0.00012843 +/- 0.00001619	14.46 +/- 3.25	0.00002136 +/- 0.00000376	12.17 +/- 1.53	0.00005065 +/- 0.00000729
Chetri	Brahui	Pakistan	Xibo	China	2.2e-16	376.71+/-41.47	9.07	4.44	6.69	0.16	12.23 +/- 1.44	0.00012612 +/- 0.00001188	14.46 +/- 3.25	0.00002136 +/- 0.00000376	12.36 +/- 1.85	0.00004727 +/- 0.00000437
Chetri	Brokkat	Bhutan	Balochi	Pakistan	1.5e-11	308.27+/-39.73	7.77	6.98	5.73	0.07	15.07 +/- 3.51	0.00013438 +/- 0.00001406	10.72 +/- 1.54	0.00006168 +/- 0.00000666	9.98 +/- 1.74	0.00001532 +/- 0.00000206
Chetri	Brokkat	Bhutan	French	France	1.3e-10	330.6+/-44.08	7.49	6.98	4.33	0.17	12.99 +/- 1.43	0.00017298 +/- 0.00001495	10.72 +/- 1.54	0.00006168 +/- 0.00000666	12.65 +/- 2.92	0.00003154 +/- 0.00000508
Chetri	Brokkat	Bhutan	Kalash	Pakistan	9e-12	344.52+/-44.08	7.83	6.98	3.08	0.15	10.63 +/- 1.37	0.00014673 +/- 0.00001296	10.72 +/- 1.54	0.00006168 +/- 0.00000666	12.44 +/- 4.04	0.00001796 +/- 0.00000316
Chetri	Brokkat	Bhutan	Makrani	Pakistan	1.9e-09	304.5+/-42.63	7.13	6.98	3.79	0.09	11.40 +/- 1.52	0.00013682 +/- 0.00001491	10.72 +/- 1.54	0.00006168 +/- 0.00000666	9.80 +/- 2.58	0.00001689 +/- 0.00000267
Chetri	Brokkat	Bhutan	Pathan	Pakistan	5e-14	291.45+/-34.51	8.46	6.98	4.17	0.18	11.88 +/- 1.52	0.00011866 +/- 0.00001290	10.72 +/- 1.54	0.00006168 +/- 0.00000666	12.00 +/- 2.87	0.00001351 +/- 0.00000265
Chetri	Brokkat	Bhutan	Sardinian	Italy	1.1e-09	335.53+/-46.4	7.21	6.98	4.33	0.21	10.50 +/- 1.47	0.00017370 +/- 0.00001575	10.72 +/- 1.54	0.00006168 +/- 0.00000666	13.25 +/- 3.06	0.00003395 +/- 0.00000577
Chetri	Brokkat	Bhutan	Sarki	Nepal	4.8e-07	350.32+/-55.39	6.32	6.98	2.91	0.17	10.05 +/- 1.19	0.00004290 +/- 0.00000546	10.72 +/- 1.54	0.00006168 +/- 0.00000666	10.23 +/- 3.51	0.00000570 +/- 0.00000147
Chetri	Brokkat	Bhutan	Sindhi	Pakistan	2.5e-14	319+/-37.41	8.54	6.98	4.36	0.08	11.57 +/- 1.60	0.00012693 +/- 0.00001198	10.72 +/- 1.54	0.00006168 +/- 0.00000666	11.65 +/- 2.67	0.00001271 +/- 0.00000204
Chetri	Brokkat	Bhutan	Uygur	China	2e-05	314.94+/-55.1	5.72	6.98	2.58	0.04	12.08 +/- 1.91	0.00004177 +/- 0.00000555	10.72 +/- 1.54	0.00006168 +/- 0.00000666	11.18 +/- 3.13	0.00000315 +/- 0.00000122
Chetri	Brokkat	Bhutan	Velamas	India_Dravidian	8.7e-10	323.06+/-44.66	7.24	6.98	2.88	0.11	11.00 +/- 1.29	0.00010705 +/- 0.00001063	10.72 +/- 1.54	0.00006168 +/- 0.00000666	12.00 +/- 4.17	0.00000704 +/- 0.00000156
Chetri	Brokpa	Bhutan	Balochi	Pakistan	1e-06	272.31+/-43.79	6.2	5.52	5.73	0.19	10.86 +/- 1.90	0.00012119 +/- 0.00001465	8.28 +/- 1.50	0.00004839 +/- 0.00000621	9.98 +/- 1.74	0.00001532 +/- 0.00000206
Chetri	Brokpa	Bhutan	Makrani	Pakistan	3.5e-05	267.09+/-47.56	5.62	5.52	3.79	0.17	11.14 +/- 1.54	0.00012319 +/- 0.00001580	8.28 +/- 1.50	0.00004839 +/- 0.00000621	9.80 +/- 2.58	0.00001689 +/- 0.00000267
Chetri	Bumthang	Bhutan	Balochi	Pakistan	2.4e-10	293.19+/-39.44	7.41	7.34	5.73	0.01	9.39 +/- 1.51	0.00013152 +/- 0.00001405	10.03 +/- 1.37	0.00005835 +/- 0.00000530	9.98 +/- 1.74	0.00001532 +/- 0.00000206
Chetri	Bumthang	Bhutan	French	France	8.6e-09	307.4+/-44.37	6.92	7.34	4.33	0.23	9.21 +/- 1.64	0.00016531 +/- 0.00001550	10.03 +/- 1.37	0.00005835 +/- 0.00000530	12.65 +/- 2.92	0.00003154 +/- 0.00000508
Chetri	Bumthang	Bhutan	Kalash	Pakistan	1.3e-09	328.28+/-45.82	7.18	7.34	3.08	0.21	10.11 +/- 1.36	0.00014298 +/- 0.00001350	10.03 +/- 1.37	0.00005835 +/- 0.00000530	12.44 +/- 4.04	0.00001796 +/- 0.00000316
Chetri	Bumthang	Bhutan	Makrani	Pakistan	1.1e-08	290.29+/-42.05	6.89	7.34	3.79	0.02	10.60 +/- 1.53	0.00013395 +/- 0.00001473	10.03 +/- 1.37	0.00005835 +/- 0.00000530	9.80 +/- 2.58	0.00001689 +/- 0.00000267
Chetri	Bumthang	Bhutan	Pathan	Pakistan	1.3e-10	276.08+/-36.83	7.49	7.34	4.17	0.23	11.32 +/- 1.58	0.00011515 +/- 0.00001362	10.03 +/- 1.37	0.00005835 +/- 0.00000530	12.00 +/- 2.87	0.00001351 +/- 0.00000265
Chetri	Bumthang	Bhutan	Sarki	Nepal	6.4e-06	326.83+/-52.49	5.91	7.34	2.91	0.12	10.01 +/- 1.45	0.00004090 +/- 0.00000692	10.03 +/- 1.37	0.00005835 +/- 0.00000530	10.23 +/- 3.51	0.00000570 +/- 0.00000147
Chetri	Bumthang	Bhutan	Sindhi	Pakistan	4.5e-12	302.47+/-38.28	7.92	7.34	4.36	0.15	9.52 +/- 1.27	0.00012436 +/- 0.00001214	10.03 +/- 1.37	0.00005835 +/- 0.00000530	11.65 +/- 2.67	0.00001271 +/- 0.00000204
Chetri	Bumthang	Bhutan	Uygur	China	7.4e-07	310.01+/-49.59	6.26	7.34	2.58	0.11	11.27 +/- 1.81	0.00004192 +/- 0.00000451	10.03 +/- 1.37	0.00005835 +/- 0.00000530	11.18 +/- 3.13	0.00000315 +/- 0.00000122
Chetri	Bumthang	Bhutan	Velamas	India_Dravidian	3.7e-06	298.41+/-49.88	6	7.34	2.88	0.18	10.43 +/- 1.32	0.00010123 +/- 0.00001151	10.03 +/- 1.37	0.00005835 +/- 0.00000530	12.00 +/- 4.17	0.00000704 +/- 0.00000156
Chetri	Burusho	Pakistan	Oroqen	China	2.7e-12	351.19+/-35.09	7.98	3.64	6.94	0.23	10.69 +/- 1.71	0.00009267 +/- 0.00001161	15.19 +/- 4.17	0.00000955 +/- 0.00000193	12.17 +/- 1.53	0.00005065 +/- 0.00000729
Chetri	Burusho	Pakistan	Xibo	China	9.5e-21	361.63+/-35.38	10.11	3.64	6.69	0.21	10.29 +/- 1.72	0.00008976 +/- 0.00000888	15.19 +/- 4.17	0.00000955 +/- 0.00000193	12.36 +/- 1.85	0.00004727 +/- 0.00000437
Chetri	Cambodian	Cambodia	Druze	Israel (Carmel)	7e-10	355.83+/-49.01	7.27	5.91	4.33	0.22	12.11 +/- 1.21	0.00011785 +/- 0.00001370	11.45 +/- 1.94	0.00003171 +/- 0.00000469	14.29 +/- 3.30	0.00003077 +/- 0.00000558
Chetri	Cambodian	Cambodia	French	France	1.1e-08	332.63+/-48.43	6.89	5.91	4.33	0.1	12.47 +/- 1.22	0.00011958 +/- 0.00001232	11.45 +/- 1.94	0.00003171 +/- 0.00000469	12.65 +/- 2.92	0.00003154 +/- 0.00000508
Chetri	Cambodian	Cambodia	Kalash	Pakistan	3.2e-09	361.34+/-51.33	7.06	5.91	3.08	0.08	12.27 +/- 1.69	0.00009718 +/- 0.00000948	11.45 +/- 1.94	0.00003171 +/- 0.00000469	12.44 +/- 4.04	0.00001796 +/- 0.00000316
Chetri	Cambodian	Cambodia	Makrani	Pakistan	7e-08	298.41+/-45.24	6.61	5.91	3.79	0.16	11.47 +/- 1.67	0.00008737 +/- 0.00001052	11.45 +/- 1.94	0.00003171 +/- 0.00000469	9.80 +/- 2.58	0.00001689 +/- 0.00000267
Chetri	Cambodian	Cambodia	Pathan	Pakistan	2.3e-12	292.03+/-35.67	8.01	5.91	4.17	0.17	12.46 +/- 1.77	0.00007619 +/- 0.00000952	11.45 +/- 1.94	0.00003171 +/- 0.00000469	12.00 +/- 2.87	0.00001351 +/- 0.00000265
Chetri	Cambodian	Cambodia	Sardinian	Italy	3.5e-06	331.18+/-55.1	6.01	5.91	4.33	0.15	10.29 +/- 1.56	0.00011903 +/- 0.00001288	11.45 +/- 1.94	0.00003171 +/- 0.00000469	13.25 +/- 3.06	0.00003395 +/- 0.00000577
Chetri	Cambodian	Cambodia	Sindhi	Pakistan	1.4e-13	320.16+/-38.28	8.34	5.91	4.36	0.05	10.07 +/- 1.23	0.00008142 +/- 0.00000958	11.45 +/- 1.94	0.00003171 +/- 0.00000469	11.65 +/- 2.67	0.00001271 +/- 0.00000204
Chetri	Cambodian	Cambodia	Uygur	China	0.039	385.7+/-90.48	4.26	5.91	2.58	0.17	11.42 +/- 1.90	0.00001930 +/- 0.00000398	11.45 +/- 1.94	0.00003171 +/- 0.00000469	11.18 +/- 3.13	0.00000315 +/- 0.00000122
Chetri	Cambodian	Cambodia	Velamas	India_Dravidian	3.1e-09	342.2+/-48.43	7.06	5.91	2.88	0.05	11.04 +/- 1.32	0.00006602 +/- 0.00000768	11.45 +/- 1.94	0.00003171 +/- 0.00000469	12.00 +/- 4.17	0.00000704 +/- 0.00000156
Chetri	Chali	Bhutan	Balochi	Pakistan	3.8e-12	301.89+/-37.99	7.94	7.93	5.73	0.05	13.30 +/- 3.12	0.00013578 +/- 0.00001648	9.93 +/- 1.24	0.00005745 +/- 0.00000725	9.98 +/- 1.74	0.00001532 +/- 0.00000206
Chetri	Chali	Bhutan	French	France	9.7e-10	299.57+/-41.47	7.22	7.93	4.33	0.24	11.80 +/- 1.67	0.00015962 +/- 0.00001850	9.93 +/- 1.24	0.00005745 +/- 0.00000725	12.65 +/- 2.92	0.00003154 +/- 0.00000508
Chetri	Chali	Bhutan	Kalash	Pakistan	5.2e-12	316.97+/-40.02	7.9	7.93	3.08	0.22	10.41 +/- 1.31	0.00013707 +/- 0.00001623	9.93 +/- 1.24	0.00005745 +/- 0.00000725	12.44 +/- 4.04	0.00001796 +/- 0.00000316
Chetri	Chali	Bhutan	Makrani	Pakistan	3.6e-08	294.64+/-43.79	6.71	7.93	3.79	0.04	10.33 +/- 1.43	0.00013587 +/- 0.00001741	9.93 +/- 1.24	0.00005745 +/- 0.00000725	9.80 +/- 2.58	0.00001689 +/- 0.00000267
Chetri	Chali	Bhutan	Pathan	Pakistan	1.9e-11	283.04+/-34.51	7.74	7.93	4.17	0.21	10.93 +/- 1.38	0.00011839 +/- 0.00001530	9.93 +/- 1.24	0.00005745 +/- 0.00000725	12.00 +/- 2.87	0.00001351 +/- 0.00000265
Chetri	Chali	Bhutan	Sindhi	Pakistan	1.5e-12	300.15+/-36.54	8.06	7.93	4.36	0.16	10.16 +/- 1.51	0.00012206 +/- 0.00001515	9.93 +/- 1.24	0.00005745 +/- 0.00000725	11.65 +/- 2.67	0.00001271 +/- 0.00000204
Chetri	Chali	Bhutan	Uygur	China	5.8e-06	314.36+/-53.07	5.93	7.93	2.58	0.12	9.76 +/- 1.19	0.00004306 +/- 0.00000574	9.93 +/- 1.24	0.00005745 +/- 0.00000725	11.18 +/- 3.13	0.00000315 +/- 0.00000122
Chetri	Chali	Bhutan	Velamas	India_Dravidian	1.3e-10	309.72+/-41.47	7.49	7.93	2.88	0.19	10.35 +/- 1.26	0.00010097 +/- 0.00001249	9.93 +/- 1.24	0.00005745 +/- 0.00000725	12.00 +/- 4.17	0.00000704 +/- 0.00000156
Chetri	Chamling	Nepal	Balochi	Pakistan	1.2e-15	278.69+/-31.32	8.89	8.98	5.73	0.04	10.84 +/- 1.83	0.00012673 +/- 0.00001280	9.89 +/- 1.10	0.00005770 +/- 0.00000516	9.98 +/- 1.74	0.00001532 +/- 0.00000206
Chetri	Chamling	Nepal	French	France	3.8e-10	306.82+/-41.76	7.35	8.98	4.33	0.24	10.68 +/- 1.43	0.00016673 +/- 0.00001457	9.89 +/- 1.10	0.00005770 +/- 0.00000516	12.65 +/- 2.92	0.00003154 +/- 0.00000508
Chetri	Chamling	Nepal	Kalash	Pakistan	4.9e-17	327.99+/-35.38	9.23	8.98	3.08	0.23	9.61 +/- 1.08	0.00014276 +/- 0.00001162	9.89 +/- 1.10	0.00005770 +/- 0.00000516	12.44 +/- 4.04	0.00001796 +/- 0.00000316
Chetri	Chamling	Nepal	Makrani	Pakistan	6.2e-12	280.43+/-35.67	7.88	8.98	3.79	0.02	10.58 +/- 1.44	0.00013082 +/- 0.00001386	9.89 +/- 1.10	0.00005770 +/- 0.00000516	9.80 +/- 2.58	0.00001689 +/- 0.00000267
Chetri	Chamling	Nepal	Sarki	Nepal	0.00029	367.72+/-70.18	5.25	8.98	2.91	0.25	11.31 +/- 1.22	0.00004297 +/- 0.00000672	9.89 +/- 1.10	0.00005770 +/- 0.00000516	10.23 +/- 3.51	0.00000570 +/- 0.00000147
Chetri	Chamling	Nepal	Sindhi	Pakistan	7.2e-18	300.15+/-31.9	9.44	8.98	4.36	0.16	9.67 +/- 1.23	0.00012272 +/- 0.00001208	9.89 +/- 1.10	0.00005770 +/- 0.00000516	11.65 +/- 2.67	0.00001271 +/- 0.00000204
Chetri	Chamling	Nepal	Velamas	India_Dravidian	1.9e-14	310.59+/-36.25	8.57	8.98	2.88	0.19	12.68 +/- 2.42	0.00010525 +/- 0.00000933	9.89 +/- 1.10	0.00005770 +/- 0.00000516	12.00 +/- 4.17	0.00000704 +/- 0.00000156
Chetri	Chepang	Nepal	Balochi	Pakistan	4.1e-07	281.3+/-44.37	6.35	4.97	5.73	0.18	10.35 +/- 1.10	0.00010948 +/- 0.00001450	8.29 +/- 1.67	0.00003918 +/- 0.00000571	9.98 +/- 1.74	0.00001532 +/- 0.00000206
Chetri	Chepang	Nepal	Makrani	Pakistan	3.2e-05	266.8+/-47.27	5.64	4.97	3.79	0.17	10.71 +/- 1.25	0.00010756 +/- 0.00001532	8.29 +/- 1.67	0.00003918 +/- 0.00000571	9.80 +/- 2.58	0.00001689 +/- 0.00000267
Chetri	Dai	China	Sarki	Nepal	0.0083	370.04+/-74.24	4.59	6.98	2.91	0.22	9.70 +/- 1.53	0.00003818 +/- 0.00000831	11.24 +/- 1.61	0.00005382 +/- 0.00000672	10.23 +/- 3.51	0.00000570 +/- 0.00000147
Chetri	Dai	China	Velamas	India_Dravidian	1.2e-08	348.87+/-50.75	6.87	6.98	2.88	0.07	9.20 +/- 1.63	0.00009725 +/- 0.00001149	11.24 +/- 1.61	0.00005382 +/- 0.00000672	12.00 +/- 4.17	0.00000704 +/- 0.00000156
Chetri	Daur	China	Pathan	Pakistan	2.4e-14	301.89+/-33.35	8.55	6.79	4.17	0.16	12.76 +/- 2.56	0.00010118 +/- 0.00001184	10.25 +/- 1.51	0.00004375 +/- 0.00000529	12.00 +/- 2.87	0.00001351 +/- 0.00000265
Chetri	Daur	China	Sarki	Nepal	0.019	349.74+/-79.17	4.41	6.79	2.91	0.16	12.03 +/- 1.75	0.00003325 +/- 0.00000568	10.25 +/- 1.51	0.00004375 +/- 0.00000529	10.23 +/- 3.51	0.00000570 +/- 0.00000147
Chetri	Daur	China	Sindhi	Pakistan	3.5e-18	314.94+/-33.06	9.51	6.79	4.36	0.13	10.41 +/- 1.15	0.00010462 +/- 0.00001100	10.25 +/- 1.51	0.00004375 +/- 0.00000529	11.65 +/- 2.67	0.00001271 +/- 0.00000204
Chetri	Daur	China	Uygur	China	6.2e-08	330.02+/-49.88	6.63	6.79	2.58	0.1	12.06 +/- 2.73	0.00003249 +/- 0.00000438	10.25 +/- 1.51	0.00004375 +/- 0.00000529	11.18 +/- 3.13	0.00000315 +/- 0.00000122
Chetri	Daur	China	Velamas	India_Dravidian	7.4e-09	312.91+/-45.24	6.94	6.79	2.88	0.16	10.86 +/- 1.14	0.00008363 +/- 0.00001021	10.25 +/- 1.51	0.00004375 +/- 0.00000529	12.00 +/- 4.17	0.00000704 +/- 0.00000156
Chetri	Dhimal	Nepal	Balochi	Pakistan	9.2e-08	285.94+/-43.5	6.58	5.73	5.73	0.07	11.38 +/- 1.72	0.00008548 +/- 0.00000980	9.33 +/- 1.63	0.00002883 +/- 0.00000338	9.98 +/- 1.74	0.00001532 +/- 0.00000206
Chetri	Dhimal	Nepal	Makrani	Pakistan	2.3e-05	286.52+/-50.17	5.69	5.73	3.79	0.06	10.79 +/- 1.56	0.00008847 +/- 0.00001120	9.33 +/- 1.63	0.00002883 +/- 0.00000338	9.80 +/- 2.58	0.00001689 +/- 0.00000267
Chetri	Dhimal	Nepal	Mangde	Bhutan	0.0048	342.2+/-68.44	4.7	5.73	7.31	0.23	9.86 +/- 1.50	0.00000407 +/- 0.00000086	9.33 +/- 1.63	0.00002883 +/- 0.00000338	9.57 +/- 1.31	0.00005550 +/- 0.00000568
Chetri	Dhimal	Nepal	Pathan	Pakistan	4.6e-09	275.21+/-39.15	7.01	5.73	4.17	0.25	9.88 +/- 1.73	0.00007569 +/- 0.00000954	9.33 +/- 1.63	0.00002883 +/- 0.00000338	12.00 +/- 2.87	0.00001351 +/- 0.00000265
Chetri	Dhimal	Nepal	Sindhi	Pakistan	5.5e-09	301.89+/-43.21	6.98	5.73	4.36	0.22	11.80 +/- 2.36	0.00008025 +/- 0.00000918	9.33 +/- 1.63	0.00002883 +/- 0.00000338	11.65 +/- 2.67	0.00001271 +/- 0.00000204
Chetri	Druze	Israel (Carmel)	Dai	China	2.4e-09	372.07+/-52.49	7.1	4.33	6.98	0.24	9.49 +/- 1.35	0.00016198 +/- 0.00001918	14.29 +/- 3.30	0.00003077 +/- 0.00000558	11.24 +/- 1.61	0.00005382 +/- 0.00000672
Chetri	Druze	Israel (Carmel)	Khasi	India_austroasiatic	2e-12	381.64+/-47.56	8.02	4.33	3.34	0.23	10.41 +/- 1.49	0.00008753 +/- 0.00001091	14.29 +/- 3.30	0.00003077 +/- 0.00000558	11.35 +/- 3.40	0.00001739 +/- 0.00000330
Chetri	Druze	Israel (Carmel)	Oroqen	China	6.2e-13	353.8+/-43.5	8.16	4.33	6.94	0.16	12.83 +/- 1.81	0.00014771 +/- 0.00001792	14.29 +/- 3.30	0.00003077 +/- 0.00000558	12.17 +/- 1.53	0.00005065 +/- 0.00000729
Chetri	Druze	Israel (Carmel)	Xibo	China	4.4e-14	388.6+/-45.82	8.48	4.33	6.69	0.15	13.16 +/- 1.64	0.00014730 +/- 0.00001386	14.29 +/- 3.30	0.00003077 +/- 0.00000558	12.36 +/- 1.85	0.00004727 +/- 0.00000437
Chetri	Dzala	Bhutan	Balochi	Pakistan	9.3e-12	284.78+/-36.25	7.83	7.37	5.73	0.03	12.20 +/- 1.50	0.00013208 +/- 0.00001449	9.68 +/- 1.31	0.00005916 +/- 0.00000662	9.98 +/- 1.74	0.00001532 +/- 0.00000206
Chetri	Dzala	Bhutan	Kalash	Pakistan	6.8e-11	318.71+/-42.05	7.58	7.37	3.08	0.25	13.40 +/- 1.58	0.00014293 +/- 0.00001345	9.68 +/- 1.31	0.00005916 +/- 0.00000662	12.44 +/- 4.04	0.00001796 +/- 0.00000316
Chetri	Dzala	Bhutan	Makrani	Pakistan	7.2e-08	281.01+/-42.63	6.61	7.37	3.79	0.01	9.82 +/- 1.25	0.00013482 +/- 0.00001548	9.68 +/- 1.31	0.00005916 +/- 0.00000662	9.80 +/- 2.58	0.00001689 +/- 0.00000267
Chetri	Dzala	Bhutan	Sarki	Nepal	3.6e-06	317.84+/-47.85	6	7.37	2.91	0.12	10.99 +/- 1.45	0.00004240 +/- 0.00000706	9.68 +/- 1.31	0.00005916 +/- 0.00000662	10.23 +/- 3.51	0.00000570 +/- 0.00000147
Chetri	Dzala	Bhutan	Sindhi	Pakistan	2.8e-13	298.12+/-35.96	8.26	7.37	4.36	0.18	9.69 +/- 1.47	0.00012668 +/- 0.00001364	9.68 +/- 1.31	0.00005916 +/- 0.00000662	11.65 +/- 2.67	0.00001271 +/- 0.00000204
Chetri	Dzala	Bhutan	Uygur	China	4e-08	283.33+/-42.34	6.7	7.37	2.58	0.14	10.96 +/- 1.65	0.00004077 +/- 0.00000499	9.68 +/- 1.31	0.00005916 +/- 0.00000662	11.18 +/- 3.13	0.00000315 +/- 0.00000122
Chetri	Dzala	Bhutan	Velamas	India_Dravidian	2.2e-09	297.54+/-41.76	7.11	7.37	2.88	0.21	10.28 +/- 1.24	0.00010430 +/- 0.00001112	9.68 +/- 1.31	0.00005916 +/- 0.00000662	12.00 +/- 4.17	0.00000704 +/- 0.00000156
Chetri	French	France	Dai	China	1.9e-08	344.52+/-50.75	6.8	4.33	6.98	0.12	9.77 +/- 1.46	0.00016222 +/- 0.00001787	12.65 +/- 2.92	0.00003154 +/- 0.00000508	11.24 +/- 1.61	0.00005382 +/- 0.00000672
Chetri	French	France	Daur	China	1.2e-10	305.08+/-40.6	7.5	4.33	6.79	0.21	10.26 +/- 1.44	0.00013844 +/- 0.00001330	12.65 +/- 2.92	0.00003154 +/- 0.00000508	10.25 +/- 1.51	0.00004375 +/- 0.00000529
Chetri	French	France	Han	China	6e-10	306.82+/-42.05	7.29	4.33	7.81	0.25	11.88 +/- 1.75	0.00016096 +/- 0.00001567	12.65 +/- 2.92	0.00003154 +/- 0.00000508	9.85 +/- 1.26	0.00005534 +/- 0.00000629
Chetri	French	France	Khasi	India_austroasiatic	1.8e-14	363.08+/-42.34	8.58	4.33	3.34	0.11	10.52 +/- 1.40	0.00009040 +/- 0.00000949	12.65 +/- 2.92	0.00003154 +/- 0.00000508	11.35 +/- 3.40	0.00001739 +/- 0.00000330
Chetri	French	France	Mönpa	Bhutan	1.1e-19	315.52+/-31.9	9.87	4.33	9.05	0.23	10.58 +/- 1.45	0.00017174 +/- 0.00001582	12.65 +/- 2.92	0.00003154 +/- 0.00000508	10.08 +/- 1.09	0.00006081 +/- 0.00000672
Chetri	French	France	Naga	India_SinoTibetan	1.4e-08	305.66+/-44.66	6.85	4.33	7.89	0.2	12.52 +/- 1.46	0.00017676 +/- 0.00001660	12.65 +/- 2.92	0.00003154 +/- 0.00000508	10.33 +/- 1.31	0.00006661 +/- 0.00000663
Chetri	French	France	Nagqu	Tibet	7.8e-10	307.98+/-42.34	7.25	4.33	7.14	0.25	10.88 +/- 1.10	0.00016425 +/- 0.00001472	12.65 +/- 2.92	0.00003154 +/- 0.00000508	9.84 +/- 1.38	0.00005610 +/- 0.00000621
Chetri	French	France	Naxi	China	1.4e-10	309.43+/-41.47	7.48	4.33	7.46	0.24	10.54 +/- 1.54	0.00016898 +/- 0.00001620	12.65 +/- 2.92	0.00003154 +/- 0.00000508	9.94 +/- 1.33	0.00006036 +/- 0.00000614
Chetri	French	France	Oroqen	China	1.4e-12	328.86+/-40.89	8.07	4.33	6.94	0.11	10.62 +/- 1.46	0.00014817 +/- 0.00001570	12.65 +/- 2.92	0.00003154 +/- 0.00000508	12.17 +/- 1.53	0.00005065 +/- 0.00000729
Chetri	French	France	Tingri	Tibet	3.1e-09	316.97+/-44.95	7.06	4.33	7.25	0.19	10.67 +/- 1.43	0.00016215 +/- 0.00001618	12.65 +/- 2.92	0.00003154 +/- 0.00000508	10.44 +/- 1.44	0.00005572 +/- 0.00000655
Chetri	French	France	Tu	China	2.4e-08	292.32+/-43.21	6.77	4.33	6.76	0.24	11.34 +/- 1.41	0.00014055 +/- 0.00001357	12.65 +/- 2.92	0.00003154 +/- 0.00000508	9.92 +/- 1.47	0.00004832 +/- 0.00000454
Chetri	French	France	Uygur	China	5.5e-05	291.74+/-52.49	5.55	4.33	2.58	0.23	10.93 +/- 1.55	0.00003829 +/- 0.00000555	12.65 +/- 2.92	0.00003154 +/- 0.00000508	11.18 +/- 3.13	0.00000315 +/- 0.00000122
Chetri	French	France	Xibo	China	3.4e-10	361.34+/-49.01	7.36	4.33	6.69	0.02	10.08 +/- 1.49	0.00014773 +/- 0.00001277	12.65 +/- 2.92	0.00003154 +/- 0.00000508	12.36 +/- 1.85	0.00004727 +/- 0.00000437
Chetri	French	France	Yizu	China	2.7e-08	309.72+/-45.82	6.76	4.33	7	0.23	10.06 +/- 1.81	0.00016955 +/- 0.00001783	12.65 +/- 2.92	0.00003154 +/- 0.00000508	10.07 +/- 1.44	0.00006082 +/- 0.00000700
Chetri	Gongduk	Bhutan	Balochi	Pakistan	5.4e-10	320.45+/-43.79	7.3	6.32	5.73	0.1	12.46 +/- 1.69	0.00013367 +/- 0.00001404	10.85 +/- 1.72	0.00005738 +/- 0.00000595	9.98 +/- 1.74	0.00001532 +/- 0.00000206
Chetri	Gongduk	Bhutan	French	France	2.7e-08	321.61+/-47.56	6.75	6.32	4.33	0.15	10.68 +/- 1.58	0.00016117 +/- 0.00001559	10.85 +/- 1.72	0.00005738 +/- 0.00000595	12.65 +/- 2.92	0.00003154 +/- 0.00000508
Chetri	Gongduk	Bhutan	Kalash	Pakistan	2.5e-09	343.07+/-48.43	7.09	6.32	3.08	0.14	11.05 +/- 1.51	0.00013687 +/- 0.00001333	10.85 +/- 1.72	0.00005738 +/- 0.00000595	12.44 +/- 4.04	0.00001796 +/- 0.00000316
Chetri	Gongduk	Bhutan	Makrani	Pakistan	6.3e-10	321.03+/-44.08	7.28	6.32	3.79	0.12	11.09 +/- 1.64	0.00013761 +/- 0.00001485	10.85 +/- 1.72	0.00005738 +/- 0.00000595	9.80 +/- 2.58	0.00001689 +/- 0.00000267
Chetri	Gongduk	Bhutan	Pathan	Pakistan	4.5e-11	307.98+/-40.31	7.63	6.32	4.17	0.12	11.83 +/- 1.67	0.00011791 +/- 0.00001336	10.85 +/- 1.72	0.00005738 +/- 0.00000595	12.00 +/- 2.87	0.00001351 +/- 0.00000265
Chetri	Gongduk	Bhutan	Sardinian	Italy	2.6e-07	327.12+/-51.04	6.42	6.32	4.33	0.2	11.07 +/- 1.52	0.00016313 +/- 0.00001762	10.85 +/- 1.72	0.00005738 +/- 0.00000595	13.25 +/- 3.06	0.00003395 +/- 0.00000577
Chetri	Gongduk	Bhutan	Sindhi	Pakistan	1.7e-10	330.89+/-44.37	7.45	6.32	4.36	0.07	10.62 +/- 1.39	0.00012396 +/- 0.00001229	10.85 +/- 1.72	0.00005738 +/- 0.00000595	11.65 +/- 2.67	0.00001271 +/- 0.00000204
Chetri	Gongduk	Bhutan	Uygur	China	0.018	389.76+/-87.87	4.43	6.32	2.58	0.21	11.28 +/- 1.76	0.00004472 +/- 0.00000586	10.85 +/- 1.72	0.00005738 +/- 0.00000595	11.18 +/- 3.13	0.00000315 +/- 0.00000122
Chetri	Gongduk	Bhutan	Velamas	India_Dravidian	5.5e-06	326.54+/-55.1	5.94	6.32	2.88	0.1	11.41 +/- 1.53	0.00009969 +/- 0.00001199	10.85 +/- 1.72	0.00005738 +/- 0.00000595	12.00 +/- 4.17	0.00000704 +/- 0.00000156
Chetri	Gurung	Nepal	Balochi	Pakistan	9.7e-14	280.14+/-33.35	8.38	7.96	5.73	0.11	13.44 +/- 3.03	0.00011399 +/- 0.00001075	8.94 +/- 1.12	0.00004520 +/- 0.00000396	9.98 +/- 1.74	0.00001532 +/- 0.00000206
Chetri	Gurung	Nepal	Makrani	Pakistan	9.8e-12	276.66+/-35.38	7.82	7.96	3.79	0.09	11.26 +/- 1.90	0.00011632 +/- 0.00001144	8.94 +/- 1.12	0.00004520 +/- 0.00000396	9.80 +/- 2.58	0.00001689 +/- 0.00000267
Chetri	Gurung	Nepal	Sarki	Nepal	0.00078	321.9+/-63.51	5.06	7.96	2.91	0.22	9.66 +/- 1.15	0.00003265 +/- 0.00000597	8.94 +/- 1.12	0.00004520 +/- 0.00000396	10.23 +/- 3.51	0.00000570 +/- 0.00000147
Chetri	Gurung	Nepal	Uygur	China	0.00032	256.07+/-49.01	5.23	7.96	2.58	0.23	9.54 +/- 1.22	0.00002914 +/- 0.00000289	8.94 +/- 1.12	0.00004520 +/- 0.00000396	11.18 +/- 3.13	0.00000315 +/- 0.00000122
Chetri	Han	China	Kalash	Pakistan	5.2e-13	332.05+/-40.6	8.18	7.81	3.08	0.23	11.10 +/- 2.19	0.00013914 +/- 0.00001320	9.85 +/- 1.26	0.00005534 +/- 0.00000629	12.44 +/- 4.04	0.00001796 +/- 0.00000316
Chetri	Han	China	Makrani	Pakistan	1e-08	287.68+/-41.76	6.9	7.81	3.79	0.01	8.83 +/- 1.69	0.00012856 +/- 0.00001486	9.85 +/- 1.26	0.00005534 +/- 0.00000629	9.80 +/- 2.58	0.00001689 +/- 0.00000267
Chetri	Han	China	Pathan	Pakistan	3.4e-13	280.72+/-33.64	8.23	7.81	4.17	0.21	11.45 +/- 1.40	0.00011270 +/- 0.00001369	9.85 +/- 1.26	0.00005534 +/- 0.00000629	12.00 +/- 2.87	0.00001351 +/- 0.00000265
Chetri	Han	China	Sarki	Nepal	6.6e-06	339.88+/-57.42	5.91	7.81	2.91	0.17	9.92 +/- 1.44	0.00004103 +/- 0.00000675	9.85 +/- 1.26	0.00005534 +/- 0.00000629	10.23 +/- 3.51	0.00000570 +/- 0.00000147
Chetri	Han	China	Sindhi	Pakistan	3e-14	311.17+/-36.54	8.52	7.81	4.36	0.17	9.68 +/- 1.16	0.00012233 +/- 0.00001280	9.85 +/- 1.26	0.00005534 +/- 0.00000629	11.65 +/- 2.67	0.00001271 +/- 0.00000204
Chetri	Han	China	Uygur	China	1e-05	299.86+/-51.33	5.83	7.81	2.58	0.13	11.72 +/- 1.98	0.00003900 +/- 0.00000471	9.85 +/- 1.26	0.00005534 +/- 0.00000629	11.18 +/- 3.13	0.00000315 +/- 0.00000122
Chetri	Han	China	Velamas	India_Dravidian	2e-10	319.29+/-42.92	7.43	7.81	2.88	0.2	10.73 +/- 1.26	0.00010243 +/- 0.00001099	9.85 +/- 1.26	0.00005534 +/- 0.00000629	12.00 +/- 4.17	0.00000704 +/- 0.00000156
Chetri	Hezhen	China	Sindhi	Pakistan	1.2e-10	294.64+/-39.15	7.5	5.98	4.36	0.2	10.34 +/- 1.77	0.00010657 +/- 0.00001192	9.55 +/- 1.60	0.00004731 +/- 0.00000603	11.65 +/- 2.67	0.00001271 +/- 0.00000204
Chetri	Hezhen	China	Velamas	India_Dravidian	1.8e-05	305.66+/-53.36	5.73	5.98	2.88	0.23	11.01 +/- 1.48	0.00008953 +/- 0.00001116	9.55 +/- 1.60	0.00004731 +/- 0.00000603	12.00 +/- 4.17	0.00000704 +/- 0.00000156
Chetri	Kalash	Pakistan	Dai	China	2e-09	365.11+/-51.33	7.12	3.08	6.98	0.11	10.16 +/- 1.35	0.00013719 +/- 0.00001530	12.44 +/- 4.04	0.00001796 +/- 0.00000316	11.24 +/- 1.61	0.00005382 +/- 0.00000672
Chetri	Kalash	Pakistan	Daur	China	3.1e-13	325.67+/-39.44	8.24	3.08	6.79	0.19	10.54 +/- 1.84	0.00011684 +/- 0.00001166	12.44 +/- 4.04	0.00001796 +/- 0.00000316	10.25 +/- 1.51	0.00004375 +/- 0.00000529
Chetri	Kalash	Pakistan	Lhasa	Tibet	7.5e-13	329.44+/-40.6	8.14	3.08	7.56	0.25	12.59 +/- 1.77	0.00013957 +/- 0.00001352	12.44 +/- 4.04	0.00001796 +/- 0.00000316	9.68 +/- 1.28	0.00005525 +/- 0.00000639
Chetri	Kalash	Pakistan	Miaozu	China	3.5e-10	343.65+/-46.69	7.36	3.08	5.63	0.24	11.23 +/- 1.36	0.00014024 +/- 0.00001559	12.44 +/- 4.04	0.00001796 +/- 0.00000316	9.82 +/- 1.74	0.00005459 +/- 0.00000814
Chetri	Kalash	Pakistan	Mönpa	Bhutan	7.5e-16	334.95+/-37.41	8.94	3.08	9.05	0.21	11.36 +/- 1.40	0.00014960 +/- 0.00001456	12.44 +/- 4.04	0.00001796 +/- 0.00000316	10.08 +/- 1.09	0.00006081 +/- 0.00000672
Chetri	Kalash	Pakistan	Naga	India_SinoTibetan	1.8e-10	307.98+/-41.47	7.45	3.08	7.89	0.18	11.85 +/- 1.61	0.00014589 +/- 0.00001607	12.44 +/- 4.04	0.00001796 +/- 0.00000316	10.33 +/- 1.31	0.00006661 +/- 0.00000663
Chetri	Kalash	Pakistan	Nagqu	Tibet	1.4e-12	328.28+/-40.6	8.06	3.08	7.14	0.23	11.55 +/- 1.29	0.00014226 +/- 0.00001222	12.44 +/- 4.04	0.00001796 +/- 0.00000316	9.84 +/- 1.38	0.00005610 +/- 0.00000621
Chetri	Kalash	Pakistan	Naxi	China	3.1e-12	327.99+/-41.18	7.97	3.08	7.46	0.22	10.62 +/- 1.43	0.00014415 +/- 0.00001411	12.44 +/- 4.04	0.00001796 +/- 0.00000316	9.94 +/- 1.33	0.00006036 +/- 0.00000614
Chetri	Kalash	Pakistan	Oroqen	China	2.3e-11	361.34+/-46.98	7.71	3.08	6.94	0.02	11.32 +/- 1.40	0.00012517 +/- 0.00001413	12.44 +/- 4.04	0.00001796 +/- 0.00000316	12.17 +/- 1.53	0.00005065 +/- 0.00000729
Chetri	Kalash	Pakistan	Tingri	Tibet	1.8e-12	351.77+/-43.79	8.03	3.08	7.25	0.17	11.31 +/- 1.42	0.00014247 +/- 0.00001418	12.44 +/- 4.04	0.00001796 +/- 0.00000316	10.44 +/- 1.44	0.00005572 +/- 0.00000655
Chetri	Kalash	Pakistan	Tu	China	5.8e-09	321.61+/-46.11	6.97	3.08	6.76	0.23	12.46 +/- 1.62	0.00012019 +/- 0.00001229	12.44 +/- 4.04	0.00001796 +/- 0.00000316	9.92 +/- 1.47	0.00004832 +/- 0.00000454
Chetri	Kalash	Pakistan	Uygur	China	4.3e-05	390.05+/-69.89	5.59	3.08	2.58	0.18	12.13 +/- 1.51	0.00003060 +/- 0.00000463	12.44 +/- 4.04	0.00001796 +/- 0.00000316	11.18 +/- 3.13	0.00000315 +/- 0.00000122
Chetri	Kalash	Pakistan	Xibo	China	6.5e-13	394.4+/-48.43	8.16	3.08	6.69	0.1	11.09 +/- 1.59	0.00012657 +/- 0.00001052	12.44 +/- 4.04	0.00001796 +/- 0.00000316	12.36 +/- 1.85	0.00004727 +/- 0.00000437
Chetri	Kalash	Pakistan	Yizu	China	5.9e-08	321.9+/-48.43	6.64	3.08	7	0.21	13.45 +/- 2.41	0.00014339 +/- 0.00001609	12.44 +/- 4.04	0.00001796 +/- 0.00000316	10.07 +/- 1.44	0.00006082 +/- 0.00000700
Chetri	Khasi	India_austroasiatic	Makrani	Pakistan	5.8e-09	312.33+/-42.63	6.98	3.34	3.79	0.15	13.60 +/- 1.67	0.00006318 +/- 0.00000906	11.35 +/- 3.40	0.00001739 +/- 0.00000330	9.80 +/- 2.58	0.00001689 +/- 0.00000267
Chetri	Khasi	India_austroasiatic	Pathan	Pakistan	8.4e-06	330.89+/-46.98	5.87	3.34	4.17	0.06	11.10 +/- 1.67	0.00005603 +/- 0.00000955	11.35 +/- 3.40	0.00001739 +/- 0.00000330	12.00 +/- 2.87	0.00001351 +/- 0.00000265
Chetri	Khasi	India_austroasiatic	Sardinian	Italy	5.7e-10	358.15+/-49.01	7.29	3.34	4.33	0.15	10.77 +/- 1.47	0.00009011 +/- 0.00000991	11.35 +/- 3.40	0.00001739 +/- 0.00000330	13.25 +/- 3.06	0.00003395 +/- 0.00000577
Chetri	Khasi	India_austroasiatic	Sindhi	Pakistan	7.9e-09	351.77+/-35.38	6.93	3.34	4.36	0.07	11.41 +/- 1.62	0.00005790 +/- 0.00000835	11.35 +/- 3.40	0.00001739 +/- 0.00000330	11.65 +/- 2.67	0.00001271 +/- 0.00000204
Chetri	Khasi	India_austroasiatic	Velamas	India_Dravidian	1.4e-08	324.22+/-47.27	6.85	3.34	2.88	0.07	12.35 +/- 1.69	0.00004104 +/- 0.00000561	11.35 +/- 3.40	0.00001739 +/- 0.00000330	12.00 +/- 4.17	0.00000704 +/- 0.00000156
Chetri	Khengpa	Bhutan	Balochi	Pakistan	2.3e-12	308.27+/-38.57	8	6.61	5.73	0.06	12.13 +/- 1.22	0.00012978 +/- 0.00001357	10.11 +/- 1.53	0.00005487 +/- 0.00000590	9.98 +/- 1.74	0.00001532 +/- 0.00000206
Chetri	Khengpa	Bhutan	French	France	3.3e-10	316.68+/-42.92	7.37	6.61	4.33	0.22	11.18 +/- 1.63	0.00016139 +/- 0.00001547	10.11 +/- 1.53	0.00005487 +/- 0.00000590	12.65 +/- 2.92	0.00003154 +/- 0.00000508
Chetri	Khengpa	Bhutan	Kalash	Pakistan	9.6e-10	336.11+/-46.4	7.22	6.61	3.08	0.21	10.63 +/- 1.33	0.00013855 +/- 0.00001273	10.11 +/- 1.53	0.00005487 +/- 0.00000590	12.44 +/- 4.04	0.00001796 +/- 0.00000316
Chetri	Khengpa	Bhutan	Makrani	Pakistan	2.3e-09	302.47+/-42.63	7.1	6.61	3.79	0.06	10.92 +/- 1.48	0.00013107 +/- 0.00001459	10.11 +/- 1.53	0.00005487 +/- 0.00000590	9.80 +/- 2.58	0.00001689 +/- 0.00000267
Chetri	Khengpa	Bhutan	Pathan	Pakistan	1.6e-12	291.16+/-36.25	8.05	6.61	4.17	0.18	11.59 +/- 1.60	0.00011386 +/- 0.00001355	10.11 +/- 1.53	0.00005487 +/- 0.00000590	12.00 +/- 2.87	0.00001351 +/- 0.00000265
Chetri	Khengpa	Bhutan	Sarki	Nepal	0.0019	371.78+/-75.98	4.89	6.61	2.91	0.24	10.43 +/- 1.47	0.00004163 +/- 0.00000620	10.11 +/- 1.53	0.00005487 +/- 0.00000590	10.23 +/- 3.51	0.00000570 +/- 0.00000147
Chetri	Khengpa	Bhutan	Sindhi	Pakistan	1.4e-13	322.77+/-38.86	8.34	6.61	4.36	0.14	10.04 +/- 1.25	0.00012332 +/- 0.00001226	10.11 +/- 1.53	0.00005487 +/- 0.00000590	11.65 +/- 2.67	0.00001271 +/- 0.00000204
Chetri	Khengpa	Bhutan	Uygur	China	1e-08	337.56+/-49.01	6.89	6.61	2.58	0.14	12.82 +/- 2.62	0.00004087 +/- 0.00000409	10.11 +/- 1.53	0.00005487 +/- 0.00000590	11.18 +/- 3.13	0.00000315 +/- 0.00000122
Chetri	Khengpa	Bhutan	Velamas	India_Dravidian	2.5e-07	314.94+/-49.01	6.42	6.61	2.88	0.17	11.13 +/- 1.34	0.00009917 +/- 0.00001096	10.11 +/- 1.53	0.00005487 +/- 0.00000590	12.00 +/- 4.17	0.00000704 +/- 0.00000156
Chetri	Kurtöp	Bhutan	Balochi	Pakistan	5.2e-15	287.68+/-33.06	8.72	7.38	5.73	0.15	11.64 +/- 1.69	0.00012088 +/- 0.00001342	8.57 +/- 1.16	0.00004611 +/- 0.00000508	9.98 +/- 1.74	0.00001532 +/- 0.00000206
Chetri	Kurtöp	Bhutan	Makrani	Pakistan	9.3e-10	281.59+/-38.86	7.23	7.38	3.79	0.13	10.86 +/- 1.69	0.00012132 +/- 0.00001453	8.57 +/- 1.16	0.00004611 +/- 0.00000508	9.80 +/- 2.58	0.00001689 +/- 0.00000267
Chetri	Lahu	China	Velamas	India_Dravidian	8.3e-06	318.13+/-54.23	5.87	5.42	2.88	0.23	9.92 +/- 1.14	0.00009501 +/- 0.00001147	9.49 +/- 1.75	0.00004943 +/- 0.00000606	12.00 +/- 4.17	0.00000704 +/- 0.00000156
Chetri	Lakha	Bhutan	Balochi	Pakistan	1e-10	269.99+/-35.96	7.52	8.38	5.73	0.07	9.71 +/- 1.34	0.00012348 +/- 0.00001436	9.67 +/- 1.15	0.00005813 +/- 0.00000656	9.98 +/- 1.74	0.00001532 +/- 0.00000206
Chetri	Lakha	Bhutan	Makrani	Pakistan	6.3e-08	272.6+/-41.18	6.63	8.38	3.79	0.04	10.97 +/- 1.87	0.00012755 +/- 0.00001555	9.67 +/- 1.15	0.00005813 +/- 0.00000656	9.80 +/- 2.58	0.00001689 +/- 0.00000267
Chetri	Lakha	Bhutan	Sarki	Nepal	1.1e-08	310.59+/-41.76	6.89	8.38	2.91	0.1	9.31 +/- 1.24	0.00003955 +/- 0.00000574	9.67 +/- 1.15	0.00005813 +/- 0.00000656	10.23 +/- 3.51	0.00000570 +/- 0.00000147
Chetri	Lakha	Bhutan	Sindhi	Pakistan	1.6e-12	285.07+/-35.38	8.05	8.38	4.36	0.19	9.40 +/- 1.42	0.00011860 +/- 0.00001379	9.67 +/- 1.15	0.00005813 +/- 0.00000656	11.65 +/- 2.67	0.00001271 +/- 0.00000204
Chetri	Lakha	Bhutan	Uygur	China	2.2e-05	269.12+/-47.27	5.71	8.38	2.58	0.19	10.71 +/- 1.44	0.00003883 +/- 0.00000495	9.67 +/- 1.15	0.00005813 +/- 0.00000656	11.18 +/- 3.13	0.00000315 +/- 0.00000122
Chetri	Lakha	Bhutan	Velamas	India_Dravidian	4.5e-10	307.4+/-42.05	7.33	8.38	2.88	0.22	9.83 +/- 1.22	0.00010422 +/- 0.00001174	9.67 +/- 1.15	0.00005813 +/- 0.00000656	12.00 +/- 4.17	0.00000704 +/- 0.00000156
Chetri	Layap	Bhutan	Balochi	Pakistan	8.9e-09	280.72+/-40.6	6.91	7.05	5.73	0.03	9.28 +/- 1.63	0.00012262 +/- 0.00001501	10.02 +/- 1.42	0.00005579 +/- 0.00000704	9.98 +/- 1.74	0.00001532 +/- 0.00000206
Chetri	Layap	Bhutan	French	France	6.2e-08	297.83+/-44.95	6.63	7.05	4.33	0.23	10.60 +/- 1.45	0.00015877 +/- 0.00001620	10.02 +/- 1.42	0.00005579 +/- 0.00000704	12.65 +/- 2.92	0.00003154 +/- 0.00000508
Chetri	Layap	Bhutan	Kalash	Pakistan	1.1e-10	314.36+/-41.76	7.51	7.05	3.08	0.22	9.68 +/- 1.40	0.00013375 +/- 0.00001464	10.02 +/- 1.42	0.00005579 +/- 0.00000704	12.44 +/- 4.04	0.00001796 +/- 0.00000316
Chetri	Layap	Bhutan	Makrani	Pakistan	6.7e-06	275.5+/-46.69	5.9	7.05	3.79	0.05	10.27 +/- 1.55	0.00012468 +/- 0.00001701	10.02 +/- 1.42	0.00005579 +/- 0.00000704	9.80 +/- 2.58	0.00001689 +/- 0.00000267
Chetri	Layap	Bhutan	Sarki	Nepal	5.4e-06	330.02+/-48.72	5.94	7.05	2.91	0.13	10.84 +/- 1.44	0.00003677 +/- 0.00000619	10.02 +/- 1.42	0.00005579 +/- 0.00000704	10.23 +/- 3.51	0.00000570 +/- 0.00000147
Chetri	Layap	Bhutan	Sindhi	Pakistan	1.6e-11	294.35+/-37.99	7.76	7.05	4.36	0.15	9.50 +/- 1.61	0.00011691 +/- 0.00001417	10.02 +/- 1.42	0.00005579 +/- 0.00000704	11.65 +/- 2.67	0.00001271 +/- 0.00000204
Chetri	Layap	Bhutan	Uygur	China	2.1e-05	266.51+/-46.69	5.71	7.05	2.58	0.2	11.38 +/- 1.68	0.00003564 +/- 0.00000563	10.02 +/- 1.42	0.00005579 +/- 0.00000704	11.18 +/- 3.13	0.00000315 +/- 0.00000122
Chetri	Layap	Bhutan	Velamas	India_Dravidian	2.5e-10	306.53+/-41.47	7.4	7.05	2.88	0.18	10.15 +/- 1.31	0.00009771 +/- 0.00001178	10.02 +/- 1.42	0.00005579 +/- 0.00000704	12.00 +/- 4.17	0.00000704 +/- 0.00000156
Chetri	Lhasa	Tibet	Sarki	Nepal	9.5e-05	348.58+/-64.09	5.45	7.56	2.91	0.22	9.19 +/- 1.61	0.00004045 +/- 0.00000657	9.68 +/- 1.28	0.00005525 +/- 0.00000639	10.23 +/- 3.51	0.00000570 +/- 0.00000147
Chetri	Lhasa	Tibet	Velamas	India_Dravidian	4.9e-08	305.37+/-45.82	6.67	7.56	2.88	0.21	10.57 +/- 1.43	0.00009989 +/- 0.00001114	9.68 +/- 1.28	0.00005525 +/- 0.00000639	12.00 +/- 4.17	0.00000704 +/- 0.00000156
Chetri	Limbu	Nepal	Balochi	Pakistan	1.8e-08	276.95+/-40.6	6.81	7.12	5.73	0.07	12.02 +/- 2.21	0.00013339 +/- 0.00001556	9.34 +/- 1.31	0.00006065 +/- 0.00000702	9.98 +/- 1.74	0.00001532 +/- 0.00000206
Chetri	Limbu	Nepal	Makrani	Pakistan	9.7e-07	276.95+/-44.66	6.22	7.12	3.79	0.05	10.53 +/- 1.58	0.00013681 +/- 0.00001676	9.34 +/- 1.31	0.00006065 +/- 0.00000702	9.80 +/- 2.58	0.00001689 +/- 0.00000267
Chetri	Limbu	Nepal	Sarki	Nepal	3.1e-05	337.56+/-59.74	5.65	7.12	2.91	0.22	9.55 +/- 1.40	0.00004540 +/- 0.00000720	9.34 +/- 1.31	0.00006065 +/- 0.00000702	10.23 +/- 3.51	0.00000570 +/- 0.00000147
Chetri	Limbu	Nepal	Sindhi	Pakistan	3.7e-11	291.16+/-37.99	7.65	7.12	4.36	0.22	9.55 +/- 1.54	0.00012780 +/- 0.00001373	9.34 +/- 1.31	0.00006065 +/- 0.00000702	11.65 +/- 2.67	0.00001271 +/- 0.00000204
Chetri	Limbu	Nepal	Velamas	India_Dravidian	8.4e-07	302.18+/-48.43	6.24	7.12	2.88	0.25	11.64 +/- 2.06	0.00010761 +/- 0.00001241	9.34 +/- 1.31	0.00006065 +/- 0.00000702	12.00 +/- 4.17	0.00000704 +/- 0.00000156
Chetri	Majhi	Nepal	Balochi	Pakistan	1.5e-06	278.98+/-45.24	6.15	5.27	5.73	0.08	10.04 +/- 1.31	0.00007494 +/- 0.00000858	9.21 +/- 1.75	0.00002189 +/- 0.00000300	9.98 +/- 1.74	0.00001532 +/- 0.00000206
Chetri	Majhi	Nepal	Bumthang	Bhutan	0.05	233.45+/-55.68	4.2	5.27	7.34	0.22	10.42 +/- 1.67	0.00000778 +/- 0.00000114	9.21 +/- 1.75	0.00002189 +/- 0.00000300	10.03 +/- 1.37	0.00005835 +/- 0.00000530
Chetri	Majhi	Nepal	Makrani	Pakistan	0.00012	274.63+/-50.75	5.41	5.27	3.79	0.06	9.62 +/- 1.56	0.00007682 +/- 0.00000932	9.21 +/- 1.75	0.00002189 +/- 0.00000300	9.80 +/- 2.58	0.00001689 +/- 0.00000267
Chetri	Majhi	Nepal	Nyingchi	Tibet	0.024	267.67+/-61.19	4.37	5.27	8.69	0	8.05 +/- 1.92	0.00000848 +/- 0.00000172	9.21 +/- 1.75	0.00002189 +/- 0.00000300	9.25 +/- 1.04	0.00005794 +/- 0.00000666
Chetri	Majhi	Nepal	Sindhi	Pakistan	5.8e-08	281.88+/-42.34	6.64	5.27	4.36	0.23	9.47 +/- 1.75	0.00006728 +/- 0.00000750	9.21 +/- 1.75	0.00002189 +/- 0.00000300	11.65 +/- 2.67	0.00001271 +/- 0.00000204
Chetri	Makrani	Pakistan	Bodo	India	1.2e-08	252.3+/-36.83	6.87	3.79	10.38	0.18	9.23 +/- 2.11	0.00008903 +/- 0.00001034	9.80 +/- 2.58	0.00001689 +/- 0.00000267	8.19 +/- 0.79	0.00003094 +/- 0.00000298
Chetri	Makrani	Pakistan	Dai	China	5.6e-09	317.55+/-45.53	6.98	3.79	6.98	0.14	9.72 +/- 1.46	0.00012588 +/- 0.00001596	9.80 +/- 2.58	0.00001689 +/- 0.00000267	11.24 +/- 1.61	0.00005382 +/- 0.00000672
Chetri	Makrani	Pakistan	Daur	China	4.3e-12	312.91+/-39.44	7.93	3.79	6.79	0.1	8.70 +/- 1.27	0.00011802 +/- 0.00001364	9.80 +/- 2.58	0.00001689 +/- 0.00000267	10.25 +/- 1.51	0.00004375 +/- 0.00000529
Chetri	Makrani	Pakistan	Hezhen	China	5.4e-07	279.56+/-44.37	6.31	3.79	5.98	0.03	10.95 +/- 1.57	0.00011391 +/- 0.00001448	9.80 +/- 2.58	0.00001689 +/- 0.00000267	9.55 +/- 1.60	0.00004731 +/- 0.00000603
Chetri	Makrani	Pakistan	Lahu	China	6.1e-08	286.23+/-43.21	6.64	3.79	5.42	0.04	10.79 +/- 1.36	0.00011922 +/- 0.00001423	9.80 +/- 2.58	0.00001689 +/- 0.00000267	9.49 +/- 1.75	0.00004943 +/- 0.00000606
Chetri	Makrani	Pakistan	Lhasa	Tibet	1.9e-10	298.99+/-40.02	7.44	3.79	7.56	0.06	9.64 +/- 1.53	0.00013417 +/- 0.00001520	9.80 +/- 2.58	0.00001689 +/- 0.00000267	9.68 +/- 1.28	0.00005525 +/- 0.00000639
Chetri	Makrani	Pakistan	Lhokpu	Bhutan	0.00062	282.46+/-55.39	5.11	3.79	4.4	0.12	9.87 +/- 1.49	0.00013386 +/- 0.00001781	9.80 +/- 2.58	0.00001689 +/- 0.00000267	8.71 +/- 1.98	0.00005460 +/- 0.00000797
Chetri	Makrani	Pakistan	Miaozu	China	4.1e-05	291.45+/-51.91	5.6	3.79	5.63	0.03	10.31 +/- 1.38	0.00012862 +/- 0.00001811	9.80 +/- 2.58	0.00001689 +/- 0.00000267	9.82 +/- 1.74	0.00005459 +/- 0.00000814
Chetri	Makrani	Pakistan	Mongola	China	1.5e-08	285.36+/-41.76	6.84	3.79	6.15	0.07	9.74 +/- 1.91	0.00010597 +/- 0.00001285	9.80 +/- 2.58	0.00001689 +/- 0.00000267	9.17 +/- 1.49	0.00003857 +/- 0.00000532
Chetri	Makrani	Pakistan	Mönpa	Bhutan	3.5e-13	296.09+/-35.96	8.23	3.79	9.05	0.04	10.05 +/- 1.79	0.00013879 +/- 0.00001593	9.80 +/- 2.58	0.00001689 +/- 0.00000267	10.08 +/- 1.09	0.00006081 +/- 0.00000672
Chetri	Makrani	Pakistan	Naga	India_SinoTibetan	5e-08	271.44+/-40.6	6.67	3.79	7.89	0.1	9.84 +/- 1.44	0.00013747 +/- 0.00001794	9.80 +/- 2.58	0.00001689 +/- 0.00000267	10.33 +/- 1.31	0.00006661 +/- 0.00000663
Chetri	Makrani	Pakistan	Nagqu	Tibet	2.9e-10	291.16+/-39.44	7.38	3.79	7.14	0.02	10.21 +/- 1.24	0.00013227 +/- 0.00001483	9.80 +/- 2.58	0.00001689 +/- 0.00000267	9.84 +/- 1.38	0.00005610 +/- 0.00000621
Chetri	Makrani	Pakistan	Naxi	China	8e-10	286.52+/-39.44	7.25	3.79	7.46	0.01	9.36 +/- 1.40	0.00013399 +/- 0.00001512	9.80 +/- 2.58	0.00001689 +/- 0.00000267	9.94 +/- 1.33	0.00006036 +/- 0.00000614
Chetri	Makrani	Pakistan	Nyingchi	Tibet	1.6e-11	276.95+/-35.67	7.76	3.79	8.69	0.06	10.04 +/- 1.36	0.00013252 +/- 0.00001517	9.80 +/- 2.58	0.00001689 +/- 0.00000267	9.25 +/- 1.04	0.00005794 +/- 0.00000666
Chetri	Makrani	Pakistan	Oroqen	China	2.6e-08	321.03+/-47.56	6.76	3.79	6.94	0.22	9.88 +/- 1.36	0.00011837 +/- 0.00001639	9.80 +/- 2.58	0.00001689 +/- 0.00000267	12.17 +/- 1.53	0.00005065 +/- 0.00000729
Chetri	Makrani	Pakistan	Shannan	Tibet	9.6e-10	287.1+/-39.73	7.22	3.79	7.55	0.03	9.55 +/- 1.23	0.00012456 +/- 0.00001581	9.80 +/- 2.58	0.00001689 +/- 0.00000267	9.60 +/- 1.27	0.00005104 +/- 0.00000676
Chetri	Makrani	Pakistan	She	China	2.6e-06	254.62+/-42.05	6.06	3.79	6.64	0.11	11.07 +/- 1.64	0.00012085 +/- 0.00001472	9.80 +/- 2.58	0.00001689 +/- 0.00000267	8.76 +/- 1.32	0.00005338 +/- 0.00000644
Chetri	Makrani	Pakistan	Tingri	Tibet	4.4e-10	306.24+/-41.76	7.33	3.79	7.25	0.07	9.90 +/- 1.37	0.00013252 +/- 0.00001515	9.80 +/- 2.58	0.00001689 +/- 0.00000267	10.44 +/- 1.44	0.00005572 +/- 0.00000655
Chetri	Makrani	Pakistan	Toto	India	2.2e-08	286.52+/-42.34	6.79	3.79	5.21	0.13	8.78 +/- 1.45	0.00010261 +/- 0.00001257	9.80 +/- 2.58	0.00001689 +/- 0.00000267	8.67 +/- 1.66	0.00003636 +/- 0.00000564
Chetri	Makrani	Pakistan	Tu	China	1.7e-06	273.18+/-44.66	6.12	3.79	6.76	0.05	10.56 +/- 1.44	0.00011086 +/- 0.00001244	9.80 +/- 2.58	0.00001689 +/- 0.00000267	9.92 +/- 1.47	0.00004832 +/- 0.00000454
Chetri	Makrani	Pakistan	Tujia	China	3.4e-07	238.09+/-37.41	6.38	3.79	8.32	0.22	9.88 +/- 1.46	0.00011792 +/- 0.00001365	9.80 +/- 2.58	0.00001689 +/- 0.00000267	7.83 +/- 0.94	0.00005182 +/- 0.00000530
Chetri	Makrani	Pakistan	Xibo	China	2.7e-10	341.91+/-46.11	7.39	3.79	6.69	0.23	9.42 +/- 1.54	0.00011674 +/- 0.00001186	9.80 +/- 2.58	0.00001689 +/- 0.00000267	12.36 +/- 1.85	0.00004727 +/- 0.00000437
Chetri	Makrani	Pakistan	Yizu	China	1.7e-06	281.01+/-45.82	6.12	3.79	7	0.04	8.21 +/- 1.29	0.00013253 +/- 0.00001759	9.80 +/- 2.58	0.00001689 +/- 0.00000267	10.07 +/- 1.44	0.00006082 +/- 0.00000700
Chetri	Mangde	Bhutan	Balochi	Pakistan	1.9e-11	288.26+/-37.12	7.74	7.31	5.73	0.04	11.79 +/- 1.59	0.00012663 +/- 0.00001427	9.57 +/- 1.31	0.00005550 +/- 0.00000568	9.98 +/- 1.74	0.00001532 +/- 0.00000206
Chetri	Mangde	Bhutan	Makrani	Pakistan	6.1e-10	289.42+/-39.73	7.28	7.31	3.79	0.04	9.69 +/- 1.58	0.00013101 +/- 0.00001481	9.57 +/- 1.31	0.00005550 +/- 0.00000568	9.80 +/- 2.58	0.00001689 +/- 0.00000267
Chetri	Mangde	Bhutan	Pathan	Pakistan	3e-13	271.15+/-32.77	8.25	7.31	4.17	0.25	9.94 +/- 1.28	0.00011111 +/- 0.00001344	9.57 +/- 1.31	0.00005550 +/- 0.00000568	12.00 +/- 2.87	0.00001351 +/- 0.00000265
Chetri	Mangde	Bhutan	Sarki	Nepal	1.3e-07	323.35+/-47.56	6.52	7.31	2.91	0.15	9.98 +/- 1.37	0.00003880 +/- 0.00000595	9.57 +/- 1.31	0.00005550 +/- 0.00000568	10.23 +/- 3.51	0.00000570 +/- 0.00000147
Chetri	Mangde	Bhutan	Sindhi	Pakistan	8.8e-14	301.31+/-35.96	8.4	7.31	4.36	0.2	9.35 +/- 1.13	0.00012068 +/- 0.00001269	9.57 +/- 1.31	0.00005550 +/- 0.00000568	11.65 +/- 2.67	0.00001271 +/- 0.00000204
Chetri	Mangde	Bhutan	Uygur	China	3.5e-06	289.13+/-48.14	6.01	7.31	2.58	0.16	11.15 +/- 1.64	0.00003910 +/- 0.00000430	9.57 +/- 1.31	0.00005550 +/- 0.00000568	11.18 +/- 3.13	0.00000315 +/- 0.00000122
Chetri	Mangde	Bhutan	Velamas	India_Dravidian	4.2e-08	301.6+/-44.95	6.69	7.31	2.88	0.23	10.39 +/- 1.24	0.00009866 +/- 0.00001072	9.57 +/- 1.31	0.00005550 +/- 0.00000568	12.00 +/- 4.17	0.00000704 +/- 0.00000156
Chetri	Miaozu	China	Sarki	Nepal	0.00088	350.03+/-69.6	5.04	5.63	2.91	0.21	9.97 +/- 1.66	0.00004061 +/- 0.00000717	9.82 +/- 1.74	0.00005459 +/- 0.00000814	10.23 +/- 3.51	0.00000570 +/- 0.00000147
Chetri	Miaozu	China	Velamas	India_Dravidian	8.5e-08	318.42+/-48.43	6.59	5.63	2.88	0.2	10.40 +/- 1.55	0.00010145 +/- 0.00001309	9.82 +/- 1.74	0.00005459 +/- 0.00000814	12.00 +/- 4.17	0.00000704 +/- 0.00000156
Chetri	Mongola	China	Sindhi	Pakistan	2.1e-15	296.67+/-33.64	8.83	6.15	4.36	0.24	12.07 +/- 2.40	0.00009606 +/- 0.00001077	9.17 +/- 1.49	0.00003857 +/- 0.00000532	11.65 +/- 2.67	0.00001271 +/- 0.00000204
Chetri	Mongola	China	Uygur	China	0.00014	286.23+/-53.07	5.38	6.15	2.58	0.2	10.98 +/- 1.67	0.00002695 +/- 0.00000291	9.17 +/- 1.49	0.00003857 +/- 0.00000532	11.18 +/- 3.13	0.00000315 +/- 0.00000122
Chetri	Mönpa	Bhutan	Velamas	India_Dravidian	2.1e-13	319.58+/-38.57	8.29	9.05	2.88	0.17	10.23 +/- 1.16	0.00010754 +/- 0.00001285	10.08 +/- 1.09	0.00006081 +/- 0.00000672	12.00 +/- 4.17	0.00000704 +/- 0.00000156
Chetri	Naga	India_SinoTibetan	Sardinian	Italy	4.9e-07	311.17+/-49.3	6.32	7.89	4.33	0.25	9.87 +/- 1.83	0.00017928 +/- 0.00001804	10.33 +/- 1.31	0.00006661 +/- 0.00000663	13.25 +/- 3.06	0.00003395 +/- 0.00000577
Chetri	Naga	India_SinoTibetan	Sindhi	Pakistan	1.3e-11	291.74+/-37.41	7.79	7.89	4.36	0.15	11.02 +/- 1.33	0.00012959 +/- 0.00001575	10.33 +/- 1.31	0.00006661 +/- 0.00000663	11.65 +/- 2.67	0.00001271 +/- 0.00000204
Chetri	Naga	India_SinoTibetan	Uygur	China	0.00086	273.47+/-54.23	5.04	7.89	2.58	0.17	10.73 +/- 1.70	0.00004292 +/- 0.00000617	10.33 +/- 1.31	0.00006661 +/- 0.00000663	11.18 +/- 3.13	0.00000315 +/- 0.00000122
Chetri	Naga	India_SinoTibetan	Velamas	India_Dravidian	3.7e-05	301.02+/-53.65	5.62	7.89	2.88	0.15	10.06 +/- 1.29	0.00011009 +/- 0.00001436	10.33 +/- 1.31	0.00006661 +/- 0.00000663	12.00 +/- 4.17	0.00000704 +/- 0.00000156
Chetri	Nagqu	Tibet	Sarki	Nepal	0.00048	359.02+/-69.6	5.16	7.14	2.91	0.23	9.43 +/- 1.87	0.00004246 +/- 0.00000663	9.84 +/- 1.38	0.00005610 +/- 0.00000621	10.23 +/- 3.51	0.00000570 +/- 0.00000147
Chetri	Nagqu	Tibet	Velamas	India_Dravidian	7.2e-08	319.87+/-48.43	6.61	7.14	2.88	0.2	10.38 +/- 1.85	0.00010419 +/- 0.00001087	9.84 +/- 1.38	0.00005610 +/- 0.00000621	12.00 +/- 4.17	0.00000704 +/- 0.00000156
Chetri	Naxi	China	Sarki	Nepal	1.5e-05	316.68+/-48.14	5.77	7.46	2.91	0.09	12.38 +/- 2.40	0.00004191 +/- 0.00000726	9.94 +/- 1.33	0.00006036 +/- 0.00000614	10.23 +/- 3.51	0.00000570 +/- 0.00000147
Chetri	Naxi	China	Velamas	India_Dravidian	2.2e-08	309.72+/-45.53	6.78	7.46	2.88	0.19	11.03 +/- 1.67	0.00010493 +/- 0.00001227	9.94 +/- 1.33	0.00006036 +/- 0.00000614	12.00 +/- 4.17	0.00000704 +/- 0.00000156
Chetri	'Ngalop	Bhutan	Balochi	Pakistan	9.9e-08	278.98+/-42.63	6.56	6.29	5.73	0.15	10.92 +/- 1.66	0.00011633 +/- 0.00001595	8.62 +/- 1.37	0.00004588 +/- 0.00000666	9.98 +/- 1.74	0.00001532 +/- 0.00000206
Chetri	'Ngalop	Bhutan	Makrani	Pakistan	4.5e-05	270.57+/-48.43	5.58	6.29	3.79	0.13	10.68 +/- 1.57	0.00011664 +/- 0.00001710	8.62 +/- 1.37	0.00004588 +/- 0.00000666	9.80 +/- 2.58	0.00001689 +/- 0.00000267
Chetri	Nup	Bhutan	Balochi	Pakistan	1.1e-11	308.56+/-39.44	7.8	6.59	5.73	0.06	9.62 +/- 1.47	0.00013402 +/- 0.00001633	10.21 +/- 1.55	0.00005871 +/- 0.00000744	9.98 +/- 1.74	0.00001532 +/- 0.00000206
Chetri	Nup	Bhutan	French	France	2.5e-11	331.18+/-42.92	7.71	6.59	4.33	0.21	9.33 +/- 1.67	0.00017341 +/- 0.00001751	10.21 +/- 1.55	0.00005871 +/- 0.00000744	12.65 +/- 2.92	0.00003154 +/- 0.00000508
Chetri	Nup	Bhutan	Kalash	Pakistan	1.5e-10	343.65+/-45.82	7.48	6.59	3.08	0.2	10.64 +/- 1.36	0.00014515 +/- 0.00001601	10.21 +/- 1.55	0.00005871 +/- 0.00000744	12.44 +/- 4.04	0.00001796 +/- 0.00000316
Chetri	Nup	Bhutan	Makrani	Pakistan	1.2e-08	302.47+/-44.08	6.88	6.59	3.79	0.06	11.42 +/- 1.48	0.00013582 +/- 0.00001745	10.21 +/- 1.55	0.00005871 +/- 0.00000744	9.80 +/- 2.58	0.00001689 +/- 0.00000267
Chetri	Nup	Bhutan	Pathan	Pakistan	1.9e-12	293.77+/-33.93	8.03	6.59	4.17	0.17	11.85 +/- 1.58	0.00011862 +/- 0.00001477	10.21 +/- 1.55	0.00005871 +/- 0.00000744	12.00 +/- 2.87	0.00001351 +/- 0.00000265
Chetri	Nup	Bhutan	Sarki	Nepal	0.00025	354.38+/-67.28	5.28	6.59	2.91	0.18	10.43 +/- 1.52	0.00004192 +/- 0.00000728	10.21 +/- 1.55	0.00005871 +/- 0.00000744	10.23 +/- 3.51	0.00000570 +/- 0.00000147
Chetri	Nup	Bhutan	Sindhi	Pakistan	1.1e-14	318.71+/-35.96	8.64	6.59	4.36	0.13	10.13 +/- 1.17	0.00012716 +/- 0.00001472	10.21 +/- 1.55	0.00005871 +/- 0.00000744	11.65 +/- 2.67	0.00001271 +/- 0.00000204
Chetri	Nup	Bhutan	Uygur	China	3.6e-05	316.97+/-56.26	5.62	6.59	2.58	0.09	12.22 +/- 2.32	0.00004284 +/- 0.00000632	10.21 +/- 1.55	0.00005871 +/- 0.00000744	11.18 +/- 3.13	0.00000315 +/- 0.00000122
Chetri	Nup	Bhutan	Velamas	India_Dravidian	3.2e-08	327.41+/-48.72	6.73	6.59	2.88	0.16	10.99 +/- 1.24	0.00010638 +/- 0.00001272	10.21 +/- 1.55	0.00005871 +/- 0.00000744	12.00 +/- 4.17	0.00000704 +/- 0.00000156
Chetri	Nyingchi	Tibet	Sarki	Nepal	5.1e-05	308.85+/-51.04	5.56	8.69	2.91	0.14	10.93 +/- 1.94	0.00004046 +/- 0.00000728	9.25 +/- 1.04	0.00005794 +/- 0.00000666	10.23 +/- 3.51	0.00000570 +/- 0.00000147
Chetri	Oroqen	China	Pathan	Pakistan	3.4e-10	308.56+/-35.67	7.36	6.94	4.17	0.13	11.29 +/- 1.68	0.00010182 +/- 0.00001383	12.17 +/- 1.53	0.00005065 +/- 0.00000729	12.00 +/- 2.87	0.00001351 +/- 0.00000265
Chetri	Oroqen	China	Sardinian	Italy	1e-08	332.92+/-48.43	6.89	6.94	4.33	0.14	10.65 +/- 1.76	0.00014905 +/- 0.00001652	12.17 +/- 1.53	0.00005065 +/- 0.00000729	13.25 +/- 3.06	0.00003395 +/- 0.00000577
Chetri	Oroqen	China	Sindhi	Pakistan	3.6e-12	341.62+/-37.99	7.95	6.94	4.36	0.04	10.64 +/- 1.23	0.00011036 +/- 0.00001389	12.17 +/- 1.53	0.00005065 +/- 0.00000729	11.65 +/- 2.67	0.00001271 +/- 0.00000204
Chetri	Oroqen	China	Uygur	China	1.3e-06	379.9+/-61.48	6.17	6.94	2.58	0.16	11.48 +/- 1.67	0.00003545 +/- 0.00000569	12.17 +/- 1.53	0.00005065 +/- 0.00000729	11.18 +/- 3.13	0.00000315 +/- 0.00000122
Chetri	Oroqen	China	Velamas	India_Dravidian	1.8e-11	358.73+/-46.4	7.74	6.94	2.88	0.03	11.78 +/- 1.31	0.00009225 +/- 0.00001102	12.17 +/- 1.53	0.00005065 +/- 0.00000729	12.00 +/- 4.17	0.00000704 +/- 0.00000156
Chetri	Pathan	Pakistan	Dai	China	1.6e-09	316.97+/-41.47	7.15	4.17	6.98	0.09	13.10 +/- 2.12	0.00011188 +/- 0.00001564	12.00 +/- 2.87	0.00001351 +/- 0.00000265	11.24 +/- 1.61	0.00005382 +/- 0.00000672
Chetri	Pathan	Pakistan	Lahu	China	2.4e-10	280.72+/-37.99	7.41	4.17	5.42	0.23	12.37 +/- 1.60	0.00010460 +/- 0.00001198	12.00 +/- 2.87	0.00001351 +/- 0.00000265	9.49 +/- 1.75	0.00004943 +/- 0.00000606
Chetri	Pathan	Pakistan	Lhasa	Tibet	4.9e-14	286.52+/-33.93	8.46	4.17	7.56	0.21	10.93 +/- 1.43	0.00011670 +/- 0.00001355	12.00 +/- 2.87	0.00001351 +/- 0.00000265	9.68 +/- 1.28	0.00005525 +/- 0.00000639
Chetri	Pathan	Pakistan	Miaozu	China	2.9e-08	281.01+/-41.76	6.74	4.17	5.63	0.21	9.68 +/- 1.31	0.00011223 +/- 0.00001614	12.00 +/- 2.87	0.00001351 +/- 0.00000265	9.82 +/- 1.74	0.00005459 +/- 0.00000814
Chetri	Pathan	Pakistan	Mönpa	Bhutan	1.4e-12	282.46+/-27.55	8.07	4.17	9.05	0.21	9.88 +/- 1.17	0.00011959 +/- 0.00001482	12.00 +/- 2.87	0.00001351 +/- 0.00000265	10.08 +/- 1.09	0.00006081 +/- 0.00000672
Chetri	Pathan	Pakistan	Nagqu	Tibet	1.3e-12	280.14+/-34.8	8.07	4.17	7.14	0.22	9.69 +/- 1.44	0.00011494 +/- 0.00001313	12.00 +/- 2.87	0.00001351 +/- 0.00000265	9.84 +/- 1.38	0.00005610 +/- 0.00000621
Chetri	Pathan	Pakistan	Naxi	China	1e-14	274.92+/-31.9	8.65	4.17	7.46	0.23	9.74 +/- 0.95	0.00011670 +/- 0.00001342	12.00 +/- 2.87	0.00001351 +/- 0.00000265	9.94 +/- 1.33	0.00006036 +/- 0.00000614
Chetri	Pathan	Pakistan	Shannan	Tibet	1.3e-12	291.45+/-32.48	8.07	4.17	7.55	0.22	9.66 +/- 1.20	0.00011493 +/- 0.00001424	12.00 +/- 2.87	0.00001351 +/- 0.00000265	9.60 +/- 1.27	0.00005104 +/- 0.00000676
Chetri	Pathan	Pakistan	Tingri	Tibet	6.9e-13	292.9+/-35.96	8.15	4.17	7.25	0.17	9.48 +/- 1.10	0.00011416 +/- 0.00001365	12.00 +/- 2.87	0.00001351 +/- 0.00000265	10.44 +/- 1.44	0.00005572 +/- 0.00000655
Chetri	Pathan	Pakistan	Yizu	China	7.2e-10	270.57+/-37.41	7.26	4.17	7	0.25	10.05 +/- 1.12	0.00011559 +/- 0.00001551	12.00 +/- 2.87	0.00001351 +/- 0.00000265	10.07 +/- 1.44	0.00006082 +/- 0.00000700
Chetri	Sardinian	Italy	Dai	China	5.4e-06	347.42+/-58.58	5.94	4.33	6.98	0.16	10.10 +/- 1.24	0.00016260 +/- 0.00001857	13.25 +/- 3.06	0.00003395 +/- 0.00000577	11.24 +/- 1.61	0.00005382 +/- 0.00000672
Chetri	Sardinian	Italy	Tingri	Tibet	1.1e-07	322.19+/-49.3	6.56	4.33	7.25	0.24	9.33 +/- 1.29	0.00016352 +/- 0.00001728	13.25 +/- 3.06	0.00003395 +/- 0.00000577	10.44 +/- 1.44	0.00005572 +/- 0.00000655
Chetri	Sarki	Nepal	Mönpa	Bhutan	0.0005	347.13+/-63.8	5.15	2.91	9.05	0.17	11.98 +/- 2.02	0.00004647 +/- 0.00000903	10.23 +/- 3.51	0.00000570 +/- 0.00000147	10.08 +/- 1.09	0.00006081 +/- 0.00000672
Chetri	Shannan	Tibet	Sarki	Nepal	8.7e-05	350.61+/-61.19	5.47	7.55	2.91	0.23	11.11 +/- 1.70	0.00003978 +/- 0.00000728	9.60 +/- 1.27	0.00005104 +/- 0.00000676	10.23 +/- 3.51	0.00000570 +/- 0.00000147
Chetri	Shannan	Tibet	Velamas	India_Dravidian	1.1e-06	289.13+/-46.69	6.2	7.55	2.88	0.22	11.97 +/- 2.20	0.00008997 +/- 0.00001190	9.60 +/- 1.27	0.00005104 +/- 0.00000676	12.00 +/- 4.17	0.00000704 +/- 0.00000156
Chetri	She	China	Sarki	Nepal	0.0013	281.01+/-53.94	4.97	6.64	2.91	0.16	12.09 +/- 2.11	0.00003706 +/- 0.00000746	8.76 +/- 1.32	0.00005338 +/- 0.00000644	10.23 +/- 3.51	0.00000570 +/- 0.00000147
Chetri	Sherpa	Nepal	Balochi	Pakistan	1.8e-08	274.92+/-40.31	6.81	5.6	5.73	0.05	9.97 +/- 1.61	0.00012702 +/- 0.00001512	9.49 +/- 1.69	0.00005870 +/- 0.00000716	9.98 +/- 1.74	0.00001532 +/- 0.00000206
Chetri	Sherpa	Nepal	Makrani	Pakistan	9.5e-07	277.53+/-44.66	6.22	5.6	3.79	0.03	9.69 +/- 1.86	0.00013083 +/- 0.00001630	9.49 +/- 1.69	0.00005870 +/- 0.00000716	9.80 +/- 2.58	0.00001689 +/- 0.00000267
Chetri	Sherpa	Nepal	Sarki	Nepal	0.0016	315.52+/-64.09	4.93	5.6	2.91	0.14	9.48 +/- 1.39	0.00004129 +/- 0.00000706	9.49 +/- 1.69	0.00005870 +/- 0.00000716	10.23 +/- 3.51	0.00000570 +/- 0.00000147
Chetri	Sherpa	Nepal	Sindhi	Pakistan	1.9e-09	287.39+/-40.31	7.13	5.6	4.36	0.2	9.57 +/- 1.54	0.00012077 +/- 0.00001354	9.49 +/- 1.69	0.00005870 +/- 0.00000716	11.65 +/- 2.67	0.00001271 +/- 0.00000204
Chetri	Sherpa	Nepal	Velamas	India_Dravidian	1.3e-06	298.12+/-48.14	6.17	5.6	2.88	0.23	10.88 +/- 2.21	0.00010252 +/- 0.00001224	9.49 +/- 1.69	0.00005870 +/- 0.00000716	12.00 +/- 4.17	0.00000704 +/- 0.00000156
Chetri	Sindhi	Pakistan	Dai	China	4.5e-12	339.01+/-42.92	7.92	4.36	6.98	0.04	9.91 +/- 1.39	0.00011797 +/- 0.00001427	11.65 +/- 2.67	0.00001271 +/- 0.00000204	11.24 +/- 1.61	0.00005382 +/- 0.00000672
Chetri	Sindhi	Pakistan	Lahu	China	4.3e-10	313.49+/-42.63	7.33	4.36	5.42	0.2	10.28 +/- 1.66	0.00011335 +/- 0.00001208	11.65 +/- 2.67	0.00001271 +/- 0.00000204	9.49 +/- 1.75	0.00004943 +/- 0.00000606
Chetri	Sindhi	Pakistan	Lhasa	Tibet	1.9e-15	310.3+/-35.09	8.84	4.36	7.56	0.18	11.69 +/- 1.48	0.00012283 +/- 0.00001274	11.65 +/- 2.67	0.00001271 +/- 0.00000204	9.68 +/- 1.28	0.00005525 +/- 0.00000639
Chetri	Sindhi	Pakistan	Miaozu	China	6.8e-11	315.81+/-41.76	7.57	4.36	5.63	0.17	10.81 +/- 1.47	0.00012268 +/- 0.00001497	11.65 +/- 2.67	0.00001271 +/- 0.00000204	9.82 +/- 1.74	0.00005459 +/- 0.00000814
Chetri	Sindhi	Pakistan	Mönpa	Bhutan	1.7e-16	307.69+/-28.42	9.1	4.36	9.05	0.14	10.70 +/- 1.21	0.00012804 +/- 0.00001407	11.65 +/- 2.67	0.00001271 +/- 0.00000204	10.08 +/- 1.09	0.00006081 +/- 0.00000672
Chetri	Sindhi	Pakistan	Nagqu	Tibet	3.9e-14	309.14+/-36.54	8.49	4.36	7.14	0.17	10.89 +/- 1.44	0.00012353 +/- 0.00001216	11.65 +/- 2.67	0.00001271 +/- 0.00000204	9.84 +/- 1.38	0.00005610 +/- 0.00000621
Chetri	Sindhi	Pakistan	Naxi	China	3e-14	299.57+/-35.09	8.52	4.36	7.46	0.16	10.61 +/- 0.98	0.00012455 +/- 0.00001299	11.65 +/- 2.67	0.00001271 +/- 0.00000204	9.94 +/- 1.33	0.00006036 +/- 0.00000614
Chetri	Sindhi	Pakistan	Nyingchi	Tibet	1.3e-17	290.87+/-29.87	9.38	4.36	8.69	0.23	10.66 +/- 1.26	0.00012324 +/- 0.00001314	11.65 +/- 2.67	0.00001271 +/- 0.00000204	9.25 +/- 1.04	0.00005794 +/- 0.00000666
Chetri	Sindhi	Pakistan	Shannan	Tibet	4.9e-13	292.61+/-34.8	8.19	4.36	7.55	0.19	10.33 +/- 1.21	0.00011192 +/- 0.00001366	11.65 +/- 2.67	0.00001271 +/- 0.00000204	9.60 +/- 1.27	0.00005104 +/- 0.00000676
Chetri	Sindhi	Pakistan	Tingri	Tibet	1.3e-14	320.16+/-37.12	8.62	4.36	7.25	0.11	10.03 +/- 1.03	0.00012218 +/- 0.00001277	11.65 +/- 2.67	0.00001271 +/- 0.00000204	10.44 +/- 1.44	0.00005572 +/- 0.00000655
Chetri	Sindhi	Pakistan	Yizu	China	1.6e-10	302.47+/-40.6	7.47	4.36	7	0.15	10.09 +/- 1.20	0.00012592 +/- 0.00001510	11.65 +/- 2.67	0.00001271 +/- 0.00000204	10.07 +/- 1.44	0.00006082 +/- 0.00000700
Chetri	Thakali	Nepal	Balochi	Pakistan	9.4e-11	278.11+/-36.83	7.53	5.88	5.73	0.17	11.04 +/- 1.28	0.00010310 +/- 0.00001217	8.42 +/- 1.43	0.00003724 +/- 0.00000498	9.98 +/- 1.74	0.00001532 +/- 0.00000206
Chetri	Thakali	Nepal	Makrani	Pakistan	3.9e-08	277.82+/-41.47	6.7	5.88	3.79	0.15	10.43 +/- 1.40	0.00010512 +/- 0.00001262	8.42 +/- 1.43	0.00003724 +/- 0.00000498	9.80 +/- 2.58	0.00001689 +/- 0.00000267
Chetri	Tingri	Tibet	Sarki	Nepal	0.00014	368.3+/-60.9	5.38	7.25	2.91	0.22	9.59 +/- 1.27	0.00004081 +/- 0.00000759	10.44 +/- 1.44	0.00005572 +/- 0.00000655	10.23 +/- 3.51	0.00000570 +/- 0.00000147
Chetri	Tingri	Tibet	Velamas	India_Dravidian	2.3e-08	327.12+/-48.14	6.78	7.25	2.88	0.14	9.58 +/- 1.43	0.00010167 +/- 0.00001101	10.44 +/- 1.44	0.00005572 +/- 0.00000655	12.00 +/- 4.17	0.00000704 +/- 0.00000156
Chetri	Tshangla	Bhutan	Balochi	Pakistan	1.2e-10	285.07+/-37.99	7.51	6.95	5.73	0.05	12.70 +/- 2.10	0.00012858 +/- 0.00001364	9.50 +/- 1.37	0.00005618 +/- 0.00000583	9.98 +/- 1.74	0.00001532 +/- 0.00000206
Chetri	Tshangla	Bhutan	Makrani	Pakistan	2e-07	284.49+/-44.08	6.46	6.95	3.79	0.03	11.28 +/- 1.66	0.00013117 +/- 0.00001484	9.50 +/- 1.37	0.00005618 +/- 0.00000583	9.80 +/- 2.58	0.00001689 +/- 0.00000267
Chetri	Tshangla	Bhutan	Sarki	Nepal	0.00011	316.1+/-58.29	5.42	6.95	2.91	0.14	9.83 +/- 1.31	0.00004001 +/- 0.00000541	9.50 +/- 1.37	0.00005618 +/- 0.00000583	10.23 +/- 3.51	0.00000570 +/- 0.00000147
Chetri	Tshangla	Bhutan	Sindhi	Pakistan	9.2e-12	296.09+/-37.7	7.83	6.95	4.36	0.2	9.81 +/- 1.52	0.00012151 +/- 0.00001231	9.50 +/- 1.37	0.00005618 +/- 0.00000583	11.65 +/- 2.67	0.00001271 +/- 0.00000204
Chetri	Tshangla	Bhutan	Uygur	China	2.3e-07	281.59+/-43.79	6.43	6.95	2.58	0.16	10.90 +/- 2.01	0.00003877 +/- 0.00000440	9.50 +/- 1.37	0.00005618 +/- 0.00000583	11.18 +/- 3.13	0.00000315 +/- 0.00000122
Chetri	Tshangla	Bhutan	Velamas	India_Dravidian	8.7e-07	306.53+/-49.3	6.23	6.95	2.88	0.23	10.21 +/- 1.30	0.00010173 +/- 0.00001144	9.50 +/- 1.37	0.00005618 +/- 0.00000583	12.00 +/- 4.17	0.00000704 +/- 0.00000156
Chetri	Tu	China	Sarki	Nepal	0.0015	313.2+/-63.51	4.94	6.76	2.91	0.08	9.71 +/- 1.51	0.00003092 +/- 0.00000589	9.92 +/- 1.47	0.00004832 +/- 0.00000454	10.23 +/- 3.51	0.00000570 +/- 0.00000147
Chetri	Tu	China	Sindhi	Pakistan	1.3e-10	296.67+/-39.73	7.49	6.76	4.36	0.16	10.57 +/- 1.70	0.00010516 +/- 0.00001084	9.92 +/- 1.47	0.00004832 +/- 0.00000454	11.65 +/- 2.67	0.00001271 +/- 0.00000204
Chetri	Tu	China	Velamas	India_Dravidian	2.3e-06	312.62+/-51.33	6.08	6.76	2.88	0.19	10.80 +/- 2.19	0.00008807 +/- 0.00000910	9.92 +/- 1.47	0.00004832 +/- 0.00000454	12.00 +/- 4.17	0.00000704 +/- 0.00000156
Chetri	Uygur	China	Dai	China	0.029	411.22+/-95.12	4.32	2.58	6.98	0.24	10.23 +/- 1.37	0.00004144 +/- 0.00000736	11.18 +/- 3.13	0.00000315 +/- 0.00000122	11.24 +/- 1.61	0.00005382 +/- 0.00000672
Chetri	Uygur	China	Lhasa	Tibet	7.8e-07	311.75+/-49.88	6.25	2.58	7.56	0.14	10.78 +/- 1.77	0.00004190 +/- 0.00000468	11.18 +/- 3.13	0.00000315 +/- 0.00000122	9.68 +/- 1.28	0.00005525 +/- 0.00000639
Chetri	Uygur	China	Miaozu	China	0.007	304.5+/-65.83	4.63	2.58	5.63	0.13	14.18 +/- 3.28	0.00003866 +/- 0.00000643	11.18 +/- 3.13	0.00000315 +/- 0.00000122	9.82 +/- 1.74	0.00005459 +/- 0.00000814
Chetri	Uygur	China	Mönpa	Bhutan	2.2e-12	323.35+/-40.31	8.01	2.58	9.05	0.1	10.75 +/- 1.72	0.00004459 +/- 0.00000556	11.18 +/- 3.13	0.00000315 +/- 0.00000122	10.08 +/- 1.09	0.00006081 +/- 0.00000672
Chetri	Uygur	China	Nagqu	Tibet	1.1e-06	300.44+/-48.43	6.19	2.58	7.14	0.13	10.50 +/- 2.27	0.00004090 +/- 0.00000484	11.18 +/- 3.13	0.00000315 +/- 0.00000122	9.84 +/- 1.38	0.00005610 +/- 0.00000621
Chetri	Uygur	China	Naxi	China	1.2e-08	308.85+/-44.95	6.87	2.58	7.46	0.12	11.15 +/- 1.39	0.00004159 +/- 0.00000399	11.18 +/- 3.13	0.00000315 +/- 0.00000122	9.94 +/- 1.33	0.00006036 +/- 0.00000614
Chetri	Uygur	China	Nyingchi	Tibet	4.5e-10	271.73+/-37.12	7.32	2.58	8.69	0.19	10.36 +/- 1.67	0.00004038 +/- 0.00000461	11.18 +/- 3.13	0.00000315 +/- 0.00000122	9.25 +/- 1.04	0.00005794 +/- 0.00000666
Chetri	Uygur	China	Pathan	Pakistan	5.8e-05	333.21+/-54.81	5.54	2.58	4.17	0.07	10.65 +/- 1.55	0.00002432 +/- 0.00000439	11.18 +/- 3.13	0.00000315 +/- 0.00000122	12.00 +/- 2.87	0.00001351 +/- 0.00000265
Chetri	Uygur	China	Sardinian	Italy	0.0012	302.76+/-60.61	4.99	2.58	4.33	0.24	9.37 +/- 1.28	0.00003876 +/- 0.00000618	11.18 +/- 3.13	0.00000315 +/- 0.00000122	13.25 +/- 3.06	0.00003395 +/- 0.00000577
Chetri	Uygur	China	Shannan	Tibet	3.7e-06	319.87+/-53.36	6	2.58	7.55	0.15	11.49 +/- 1.89	0.00003993 +/- 0.00000531	11.18 +/- 3.13	0.00000315 +/- 0.00000122	9.60 +/- 1.27	0.00005104 +/- 0.00000676
Chetri	Uygur	China	Sindhi	Pakistan	0.00073	313.78+/-61.77	5.08	2.58	4.36	0.07	10.44 +/- 2.09	0.00002209 +/- 0.00000372	11.18 +/- 3.13	0.00000315 +/- 0.00000122	11.65 +/- 2.67	0.00001271 +/- 0.00000204
Chetri	Uygur	China	Tingri	Tibet	2.4e-06	328.57+/-54.23	6.07	2.58	7.25	0.08	11.03 +/- 1.84	0.00004065 +/- 0.00000490	11.18 +/- 3.13	0.00000315 +/- 0.00000122	10.44 +/- 1.44	0.00005572 +/- 0.00000655
Chetri	Uygur	China	Yizu	China	0.0037	287.68+/-60.61	4.76	2.58	7	0.12	10.82 +/- 2.13	0.00004093 +/- 0.00000602	11.18 +/- 3.13	0.00000315 +/- 0.00000122	10.07 +/- 1.44	0.00006082 +/- 0.00000700
Chetri	Wambule	Nepal	Balochi	Pakistan	2.5e-09	281.01+/-39.73	7.09	6.32	5.73	0.04	11.33 +/- 1.87	0.00013810 +/- 0.00001461	9.63 +/- 1.52	0.00006354 +/- 0.00000684	9.98 +/- 1.74	0.00001532 +/- 0.00000206
Chetri	Wambule	Nepal	Makrani	Pakistan	8.4e-09	279.56+/-40.31	6.92	6.32	3.79	0.02	9.92 +/- 2.09	0.00014141 +/- 0.00001470	9.63 +/- 1.52	0.00006354 +/- 0.00000684	9.80 +/- 2.58	0.00001689 +/- 0.00000267
Chetri	Wambule	Nepal	Sindhi	Pakistan	6.9e-11	299.86+/-39.73	7.57	6.32	4.36	0.19	9.69 +/- 1.37	0.00013258 +/- 0.00001303	9.63 +/- 1.52	0.00006354 +/- 0.00000684	11.65 +/- 2.67	0.00001271 +/- 0.00000204
Chetri	Wambule	Nepal	Uygur	China	0.0043	270.57+/-57.13	4.73	6.32	2.58	0.18	9.64 +/- 1.39	0.00004523 +/- 0.00000570	9.63 +/- 1.52	0.00006354 +/- 0.00000684	11.18 +/- 3.13	0.00000315 +/- 0.00000122
Chetri	Wambule	Nepal	Velamas	India_Dravidian	1.7e-06	307.4+/-50.17	6.13	6.32	2.88	0.22	10.34 +/- 1.37	0.00011208 +/- 0.00001252	9.63 +/- 1.52	0.00006354 +/- 0.00000684	12.00 +/- 4.17	0.00000704 +/- 0.00000156
Chetri	Xibo	China	Pathan	Pakistan	1.3e-14	336.98+/-39.15	8.62	6.69	4.17	0.06	9.33 +/- 1.97	0.00010199 +/- 0.00001154	12.36 +/- 1.85	0.00004727 +/- 0.00000437	12.00 +/- 2.87	0.00001351 +/- 0.00000265
Chetri	Xibo	China	Sardinian	Italy	1.1e-07	367.43+/-55.97	6.55	6.69	4.33	0.07	10.60 +/- 1.73	0.00014966 +/- 0.00001441	12.36 +/- 1.85	0.00004727 +/- 0.00000437	13.25 +/- 3.06	0.00003395 +/- 0.00000577
Chetri	Xibo	China	Sindhi	Pakistan	1.3e-14	363.08+/-42.05	8.62	6.69	4.36	0.07	11.62 +/- 1.35	0.00010868 +/- 0.00000982	12.36 +/- 1.85	0.00004727 +/- 0.00000437	11.65 +/- 2.67	0.00001271 +/- 0.00000204
Chetri	Xibo	China	Uygur	China	0.00022	406.87+/-76.85	5.3	6.69	2.58	0.23	12.67 +/- 1.93	0.00003347 +/- 0.00000304	12.36 +/- 1.85	0.00004727 +/- 0.00000437	11.18 +/- 3.13	0.00000315 +/- 0.00000122
Chetri	Xibo	China	Velamas	India_Dravidian	7.8e-08	372.36+/-56.55	6.6	6.69	2.88	0.07	12.52 +/- 1.45	0.00009058 +/- 0.00000861	12.36 +/- 1.85	0.00004727 +/- 0.00000437	12.00 +/- 4.17	0.00000704 +/- 0.00000156
Chetri	Yizu	China	Sarki	Nepal	0.00012	318.13+/-56.84	5.41	7	2.91	0.09	14.03 +/- 2.65	0.00004231 +/- 0.00000782	10.07 +/- 1.44	0.00006082 +/- 0.00000700	10.23 +/- 3.51	0.00000570 +/- 0.00000147
Chetri	Yizu	China	Velamas	India_Dravidian	8.1e-07	313.2+/-50.17	6.24	7	2.88	0.18	12.84 +/- 1.95	0.00010759 +/- 0.00001255	10.07 +/- 1.44	0.00006082 +/- 0.00000700	12.00 +/- 4.17	0.00000704 +/- 0.00000156
Dhimal	Balochi	Pakistan	Gongduk	Bhutan	0.012	597.98+/-132.24	4.52	3.05	2.06	0.16	20.62 +/- 4.56	0.00005352 +/- 0.00001002	22.13 +/- 7.26	0.00004342 +/- 0.00001013	24.29 +/- 11.78	0.00000903 +/- 0.00000281
Dhimal	Balochi	Pakistan	She	China	0.0012	576.81+/-115.71	4.99	3.05	2.5	0.11	19.89 +/- 3.99	0.00005100 +/- 0.00000809	22.13 +/- 7.26	0.00004342 +/- 0.00001013	21.55 +/- 8.63	0.00000649 +/- 0.00000198
Dhimal	Brahui	Pakistan	Brokpa	Bhutan	0.0074	640.9+/-138.91	4.62	3.28	2.4	0.22	22.10 +/- 4.79	0.00006192 +/- 0.00000949	27.59 +/- 8.42	0.00005132 +/- 0.00001174	23.86 +/- 9.94	0.00001200 +/- 0.00000322
Dhimal	Brahui	Pakistan	Gongduk	Bhutan	0.0032	744.14+/-155.44	4.79	3.28	2.06	0.13	25.66 +/- 5.36	0.00006299 +/- 0.00001090	27.59 +/- 8.42	0.00005132 +/- 0.00001174	24.29 +/- 11.78	0.00000903 +/- 0.00000281
Dhimal	Brahui	Pakistan	She	China	0.0001	674.83+/-124.12	5.44	3.28	2.5	0.25	23.27 +/- 4.28	0.00005888 +/- 0.00000847	27.59 +/- 8.42	0.00005132 +/- 0.00001174	21.55 +/- 8.63	0.00000649 +/- 0.00000198
Dhimal	Brokpa	Bhutan	Druze	Israel (Carmel)	0.041	589.28+/-138.62	4.25	2.4	2.61	0.16	20.32 +/- 4.78	0.00005871 +/- 0.00000986	23.86 +/- 9.94	0.00001200 +/- 0.00000322	22.52 +/- 8.61	0.00004740 +/- 0.00001166
Dhimal	Burusho	Pakistan	Gongduk	Bhutan	0.0093	670.48+/-146.74	4.57	2.48	2.06	0.16	23.12 +/- 5.06	0.00004436 +/- 0.00000763	27.27 +/- 10.98	0.00003592 +/- 0.00001152	24.29 +/- 11.78	0.00000903 +/- 0.00000281
Dhimal	Chamar	India_IEU	Gurung	Nepal	1.2e-07	1222.64+/-185.6	6.53	5.16	3.33	0.14	42.16 +/- 6.40	0.00006898 +/- 0.00001056	36.81 +/- 7.14	0.00005895 +/- 0.00001051	37.95 +/- 10.62	0.00001065 +/- 0.00000320
Dhimal	Chamar	India_IEU	Han	China	1e-12	1146.37+/-139.78	8.1	5.16	3	0.19	39.53 +/- 4.82	0.00008331 +/- 0.00001028	36.81 +/- 7.14	0.00005895 +/- 0.00001051	44.66 +/- 14.90	0.00001070 +/- 0.00000187
Dhimal	Chamar	India_IEU	Lahu	China	0.00049	1098.52+/-206.48	5.15	5.16	2.27	0.13	37.88 +/- 7.12	0.00008537 +/- 0.00001657	36.81 +/- 7.14	0.00005895 +/- 0.00001051	41.89 +/- 14.80	0.00001735 +/- 0.00000766
Dhimal	Chamar	India_IEU	'Ngalop	Bhutan	0.00024	1151.01+/-207.35	5.28	5.16	2.06	0.08	39.69 +/- 7.15	0.00008467 +/- 0.00001604	36.81 +/- 7.14	0.00005895 +/- 0.00001051	38.19 +/- 17.12	0.00000988 +/- 0.00000479
Dhimal	Chamar	India_IEU	Yizu	China	2.2e-11	1184.65+/-136.59	7.72	5.16	2.12	0.1	40.85 +/- 4.71	0.00008949 +/- 0.00001159	36.81 +/- 7.14	0.00005895 +/- 0.00001051	40.74 +/- 19.20	0.00001274 +/- 0.00000558
Dhimal	Chenchus	India_Dravidian	Yizu	China	0.0042	1156.81+/-244.47	4.73	3.14	2.12	0.02	39.89 +/- 8.43	0.00008096 +/- 0.00001492	40.37 +/- 12.87	0.00005493 +/- 0.00001427	40.74 +/- 19.20	0.00001274 +/- 0.00000558
Dhimal	Damai	Nepal	She	China	0.035	675.7+/-157.76	4.28	4.06	2.5	0.22	23.30 +/- 5.44	0.00003582 +/- 0.00000659	26.87 +/- 6.62	0.00003188 +/- 0.00000444	21.55 +/- 8.63	0.00000649 +/- 0.00000198
Dhimal	Dharkars	India_IEU	'Ngalop	Bhutan	0.047	1054.44+/-233.45	4.22	4.39	2.06	0.15	36.36 +/- 8.05	0.00007292 +/- 0.00001729	32.96 +/- 7.52	0.00004636 +/- 0.00001020	38.19 +/- 17.12	0.00000988 +/- 0.00000479
Dhimal	Dharkars	India_IEU	Yizu	China	0.00052	1073.29+/-208.8	5.14	4.39	2.12	0.21	37.01 +/- 7.20	0.00008265 +/- 0.00001478	32.96 +/- 7.52	0.00004636 +/- 0.00001020	40.74 +/- 19.20	0.00001274 +/- 0.00000558
Dhimal	Druze	Israel (Carmel)	She	China	0.00023	558.83+/-105.56	5.29	2.61	2.5	0.16	19.27 +/- 3.64	0.00005161 +/- 0.00000712	22.52 +/- 8.61	0.00004740 +/- 0.00001166	21.55 +/- 8.63	0.00000649 +/- 0.00000198
Dhimal	Gongduk	Bhutan	Pathan	Pakistan	0.025	769.95+/-176.9	4.36	2.06	3.08	0.13	26.55 +/- 6.10	0.00005771 +/- 0.00001130	24.29 +/- 11.78	0.00000903 +/- 0.00000281	27.60 +/- 8.96	0.00004672 +/- 0.00001149
Dhimal	Gurung	Nepal	Kanjars	India_IEU	0.03	1050.09+/-218.95	4.31	3.33	4.14	0.1	36.21 +/- 7.55	0.00006222 +/- 0.00001442	37.95 +/- 10.62	0.00001065 +/- 0.00000320	34.41 +/- 8.32	0.00005607 +/- 0.00001147
Dhimal	Han	China	Kurumba	India_Dravidian	2.6e-06	1118.53+/-184.73	6.06	3	6.03	0.23	38.57 +/- 6.37	0.00009263 +/- 0.00001515	44.66 +/- 14.90	0.00001070 +/- 0.00000187	35.53 +/- 5.89	0.00006351 +/- 0.00000898
Dhimal	Han	China	Piramalai	India	0.00011	1252.51+/-230.55	5.43	3	4.21	0.16	43.19 +/- 7.95	0.00009016 +/- 0.00001589	44.66 +/- 14.90	0.00001070 +/- 0.00000187	38.23 +/- 9.08	0.00005957 +/- 0.00001127
Dhimal	Kanjars	India_IEU	Yizu	China	4.7e-08	1218.29+/-162.98	6.68	4.14	2.12	0.2	42.01 +/- 5.62	0.00009457 +/- 0.00001417	34.41 +/- 8.32	0.00005607 +/- 0.00001147	40.74 +/- 19.20	0.00001274 +/- 0.00000558
Dhimal	Kurumba	India_Dravidian	Yizu	China	9.9e-06	1123.17+/-192.27	5.84	6.03	2.12	0.14	38.73 +/- 6.63	0.00009748 +/- 0.00001565	35.53 +/- 5.89	0.00006351 +/- 0.00000898	40.74 +/- 19.20	0.00001274 +/- 0.00000558
Dhimal	Makrani	Pakistan	Yizu	China	8.9e-06	1092.43+/-186.47	5.86	4.17	2.12	0.16	37.67 +/- 6.43	0.00009599 +/- 0.00001472	34.79 +/- 8.34	0.00006185 +/- 0.00001228	40.74 +/- 19.20	0.00001274 +/- 0.00000558
Dhimal	Nihali	India_Isolate	Tujia	China	0.049	1563.97+/-310.88	4.21	3.74	2.72	0.02	53.93 +/- 10.72	0.00007359 +/- 0.00001750	52.97 +/- 14.17	0.00005488 +/- 0.00001332	53.05 +/- 19.52	0.00001208 +/- 0.00000440
Dhimal	Nihali	India_Isolate	Xibo	China	0.029	1502.78+/-313.49	4.33	3.74	3.14	0.12	51.82 +/- 10.81	0.00005313 +/- 0.00001228	52.97 +/- 14.17	0.00005488 +/- 0.00001332	58.22 +/- 18.55	0.00000959 +/- 0.00000273
Dhimal	Pathan	Pakistan	She	China	0.0062	638.58+/-137.17	4.65	3.08	2.5	0.25	22.02 +/- 4.73	0.00004749 +/- 0.00000855	27.60 +/- 8.96	0.00004672 +/- 0.00001149	21.55 +/- 8.63	0.00000649 +/- 0.00000198
Dhimal	Piramalai	India	Yizu	China	3.9e-06	1249.03+/-208.51	5.99	4.21	2.12	0.12	43.07 +/- 7.19	0.00009475 +/- 0.00001461	38.23 +/- 9.08	0.00005957 +/- 0.00001127	40.74 +/- 19.20	0.00001274 +/- 0.00000558
Dhimal	Sardinian	Italy	She	China	0.021	566.66+/-129.05	4.39	2.1	2.5	0.22	19.54 +/- 4.45	0.00005274 +/- 0.00000818	24.49 +/- 11.66	0.00005136 +/- 0.00001521	21.55 +/- 8.63	0.00000649 +/- 0.00000198
Dhimal	Sindhi	Pakistan	Yizu	China	0.0088	1080.54+/-235.77	4.58	3.36	2.12	0.21	37.26 +/- 8.13	0.00008680 +/- 0.00001787	32.95 +/- 9.82	0.00005427 +/- 0.00001431	40.74 +/- 19.20	0.00001274 +/- 0.00000558
Dhimal	Tamil	India_Dravidian	Yizu	China	0.0015	1149.27+/-233.16	4.93	4.06	2.12	0.09	39.63 +/- 8.04	0.00008493 +/- 0.00001673	43.54 +/- 8.53	0.00007061 +/- 0.00001738	40.74 +/- 19.20	0.00001274 +/- 0.00000558
Dhimal	Uttar_Pradesh	India	Yizu	China	1.1e-05	1090.98+/-187.34	5.82	3.64	2.12	0.21	37.62 +/- 6.46	0.00008495 +/- 0.00001403	32.99 +/- 9.06	0.00005464 +/- 0.00001200	40.74 +/- 19.20	0.00001274 +/- 0.00000558
Majhi	Balochi	Pakistan	Baram	Nepal	0.015	854.05+/-180.09	4.47	2.9	2.36	0.22	29.45 +/- 6.21	0.00008881 +/- 0.00001989	23.55 +/- 8.12	0.00008380 +/- 0.00001879	24.48 +/- 10.37	0.00002723 +/- 0.00000999
Majhi	Balochi	Pakistan	Khengpa	Bhutan	0.046	782.13+/-185.6	4.21	2.9	2.63	0.17	26.97 +/- 6.40	0.00009250 +/- 0.00001911	23.55 +/- 8.12	0.00008380 +/- 0.00001879	22.84 +/- 8.68	0.00003032 +/- 0.00001018
Majhi	Balochi	Pakistan	Mönpa	Bhutan	0.0017	876.96+/-178.93	4.91	2.9	3.4	0.25	30.24 +/- 6.17	0.00011295 +/- 0.00001874	23.55 +/- 8.12	0.00008380 +/- 0.00001879	23.63 +/- 6.95	0.00003529 +/- 0.00000863
Majhi	Balochi	Pakistan	Muslim	India_IEU	0.0068	705.57+/-141.23	4.63	2.9	2.27	0.06	24.33 +/- 4.87	0.00000647 +/- 0.00000140	23.55 +/- 8.12	0.00008380 +/- 0.00001879	25.05 +/- 11.05	0.00007415 +/- 0.00002276
Majhi	Baram	Nepal	Brahui	Pakistan	0.0064	838.68+/-177.19	4.64	2.36	3	0.17	28.92 +/- 6.11	0.00008316 +/- 0.00001793	24.48 +/- 10.37	0.00002723 +/- 0.00000999	24.67 +/- 8.22	0.00008133 +/- 0.00001819
Majhi	Baram	Nepal	Druze	Israel (Carmel)	0.025	799.53+/-181.25	4.34	2.36	2.62	0.2	27.57 +/- 6.25	0.00008529 +/- 0.00001963	24.48 +/- 10.37	0.00002723 +/- 0.00000999	22.45 +/- 8.58	0.00008532 +/- 0.00002078
Majhi	Baram	Nepal	Kalash	Pakistan	0.025	804.75+/-185.02	4.35	2.36	2.81	0.16	27.75 +/- 6.38	0.00008099 +/- 0.00001678	24.48 +/- 10.37	0.00002723 +/- 0.00000999	23.70 +/- 8.44	0.00007999 +/- 0.00001771
Majhi	Bodo	India	Kalash	Pakistan	3.2e-05	789.67+/-140.07	5.64	2.86	2.81	0.23	27.23 +/- 4.83	0.00006843 +/- 0.00001054	21.72 +/- 7.60	0.00002350 +/- 0.00000573	23.70 +/- 8.44	0.00007999 +/- 0.00001771
Majhi	Bodo	India	Sindhi	Pakistan	0.0001	805.04+/-148.19	5.43	2.86	3.32	0.24	27.76 +/- 5.11	0.00006548 +/- 0.00001055	21.72 +/- 7.60	0.00002350 +/- 0.00000573	22.24 +/- 6.69	0.00007316 +/- 0.00001376
Majhi	Brahui	Pakistan	Khengpa	Bhutan	0.024	794.6+/-182.12	4.36	3	2.63	0.18	27.40 +/- 6.28	0.00008925 +/- 0.00001750	24.67 +/- 8.22	0.00008133 +/- 0.00001819	22.84 +/- 8.68	0.00003032 +/- 0.00001018
Majhi	Brahui	Pakistan	Mönpa	Bhutan	0.0008	877.25+/-173.71	5.05	3	3.4	0.25	30.25 +/- 5.99	0.00010815 +/- 0.00001707	24.67 +/- 8.22	0.00008133 +/- 0.00001819	23.63 +/- 6.95	0.00003529 +/- 0.00000863
Majhi	Burusho	Pakistan	Nagqu	Tibet	2e-05	644.09+/-112.52	5.72	2.58	2.85	0.16	22.21 +/- 3.88	0.00005744 +/- 0.00000827	19.06 +/- 7.40	0.00005259 +/- 0.00001307	18.95 +/- 6.64	0.00002660 +/- 0.00000557
Majhi	Burusho	Pakistan	Tu	China	0.031	635.39+/-147.61	4.3	2.58	2.28	0.14	21.91 +/- 5.09	0.00004563 +/- 0.00000810	19.06 +/- 7.40	0.00005259 +/- 0.00001307	21.38 +/- 9.37	0.00002728 +/- 0.00000693
Majhi	Dharkars	India_IEU	Layap	Bhutan	0.0016	729.93+/-148.48	4.91	2.96	3.03	0.1	25.17 +/- 5.12	0.00006672 +/- 0.00001235	25.65 +/- 8.66	0.00007020 +/- 0.00001657	27.87 +/- 9.21	0.00003294 +/- 0.00000874
Majhi	Hezhen	China	Kanjars	India_IEU	0.042	979.04+/-231.13	4.23	2.19	4.1	0.24	33.76 +/- 7.97	0.00007123 +/- 0.00001471	26.43 +/- 12.06	0.00003197 +/- 0.00000854	27.51 +/- 6.71	0.00007698 +/- 0.00001358
Majhi	Kalash	Pakistan	Mönpa	Bhutan	0.019	807.07+/-183.28	4.41	2.81	3.4	0.16	27.83 +/- 6.32	0.00010104 +/- 0.00001825	23.70 +/- 8.44	0.00007999 +/- 0.00001771	23.63 +/- 6.95	0.00003529 +/- 0.00000863
Majhi	Khengpa	Bhutan	Pathan	Pakistan	0.00081	782.42+/-154.86	5.05	2.63	2.66	0.21	26.98 +/- 5.34	0.00008486 +/- 0.00001635	22.84 +/- 8.68	0.00003032 +/- 0.00001018	21.92 +/- 8.24	0.00006989 +/- 0.00001731
Majhi	Khengpa	Bhutan	Sindhi	Pakistan	0.023	814.32+/-186.47	4.37	2.63	3.32	0.23	28.08 +/- 6.43	0.00008810 +/- 0.00001721	22.84 +/- 8.68	0.00003032 +/- 0.00001018	22.24 +/- 6.69	0.00007316 +/- 0.00001376
Majhi	Kshatriya	India_IEU	Miaozu	China	0.00029	1037.04+/-197.78	5.24	3.92	2.01	0.2	35.76 +/- 6.82	0.00010021 +/- 0.00001787	29.25 +/- 7.47	0.00008609 +/- 0.00001465	31.46 +/- 15.68	0.00003343 +/- 0.00001120
Majhi	Layap	Bhutan	Velamas	India_Dravidian	0.00028	766.18+/-145.87	5.25	3.03	4.49	0.22	26.42 +/- 5.03	0.00006502 +/- 0.00001013	27.87 +/- 9.21	0.00003294 +/- 0.00000874	32.99 +/- 7.35	0.00009039 +/- 0.00001359
Majhi	Mönpa	Bhutan	Pathan	Pakistan	0.0038	800.69+/-168.78	4.74	3.4	2.66	0.23	27.61 +/- 5.82	0.00009574 +/- 0.00001747	23.63 +/- 6.95	0.00003529 +/- 0.00000863	21.92 +/- 8.24	0.00006989 +/- 0.00001731
Majhi	Muslim	India_IEU	Sindhi	Pakistan	0.0014	780.68+/-150.8	4.94	2.27	3.32	0.19	26.92 +/- 5.20	0.00000599 +/- 0.00000121	25.05 +/- 11.05	0.00007415 +/- 0.00002276	22.24 +/- 6.69	0.00007316 +/- 0.00001376
Majhi	Nagqu	Tibet	Pathan	Pakistan	0.00015	695.13+/-129.63	5.37	2.85	2.66	0.23	23.97 +/- 4.47	0.00008230 +/- 0.00001433	18.95 +/- 6.64	0.00002660 +/- 0.00000557	21.92 +/- 8.24	0.00006989 +/- 0.00001731
Newar	Asur	India_austroasiatic	Lahu	China	0.0018	1281.51+/-219.24	4.9	2.47	2.64	0.05	44.19 +/- 7.56	0.00011999 +/- 0.00002450	42.04 +/- 17.01	0.00005266 +/- 0.00001714	43.49 +/- 16.46	0.00002954 +/- 0.00000907
Newar	Asur	India_austroasiatic	Pathan	Pakistan	0.022	1566+/-324.22	4.39	2.47	6.91	0.25	54.00 +/- 11.18	0.00004410 +/- 0.00001006	42.04 +/- 17.01	0.00005266 +/- 0.00001714	45.95 +/- 6.10	0.00009252 +/- 0.00001339
Newar	Asur	India_austroasiatic	Wambule	Nepal	0.00029	1443.62+/-248.82	5.25	2.47	2.9	0.17	49.78 +/- 8.58	0.00015414 +/- 0.00002938	42.04 +/- 17.01	0.00005266 +/- 0.00001714	47.34 +/- 15.21	0.00003756 +/- 0.00001296
Newar	Balochi	Pakistan	Chamling	Nepal	2e-08	1061.11+/-134.27	6.8	7.93	2.07	0.24	36.59 +/- 4.63	0.00018069 +/- 0.00002657	40.98 +/- 4.52	0.00009280 +/- 0.00001171	32.08 +/- 15.51	0.00002128 +/- 0.00000865
Newar	Balochi	Pakistan	Lahu	China	0.00047	1110.7+/-184.44	5.16	7.93	2.64	0.13	38.30 +/- 6.36	0.00016852 +/- 0.00003268	40.98 +/- 4.52	0.00009280 +/- 0.00001171	43.49 +/- 16.46	0.00002954 +/- 0.00000907
Newar	Balochi	Pakistan	Limbu	Nepal	1.9e-05	1025.15+/-133.69	5.73	7.93	2.96	0.15	35.35 +/- 4.61	0.00017172 +/- 0.00002998	40.98 +/- 4.52	0.00009280 +/- 0.00001171	40.91 +/- 13.82	0.00002414 +/- 0.00000767
Newar	Balochi	Pakistan	Mönpa	Bhutan	1.7e-09	1049.22+/-133.4	7.14	7.93	3.57	0.23	36.18 +/- 4.60	0.00017174 +/- 0.00002405	40.98 +/- 4.52	0.00009280 +/- 0.00001171	32.54 +/- 9.10	0.00002221 +/- 0.00000597
Newar	Balochi	Pakistan	Nyingchi	Tibet	2.8e-05	1042.84+/-147.32	5.67	7.93	2.54	0.24	35.96 +/- 5.08	0.00016011 +/- 0.00002825	40.98 +/- 4.52	0.00009280 +/- 0.00001171	32.22 +/- 12.25	0.00001468 +/- 0.00000578
Newar	Balochi	Pakistan	Tshangla	Bhutan	0.00072	938.73+/-147.32	5.08	7.93	2.97	0.23	32.37 +/- 5.08	0.00013874 +/- 0.00002732	40.98 +/- 4.52	0.00009280 +/- 0.00001171	35.76 +/- 9.53	0.00001786 +/- 0.00000601
Newar	Balochi	Pakistan	Wambule	Nepal	1e-08	1185.52+/-127.31	6.89	7.93	2.9	0.15	40.88 +/- 4.39	0.00020865 +/- 0.00003026	40.98 +/- 4.52	0.00009280 +/- 0.00001171	47.34 +/- 15.21	0.00003756 +/- 0.00001296
Newar	Bengali	India_IEU	She	China	8.5e-06	1260.63+/-182.7	5.86	2.85	2.94	0.24	43.47 +/- 6.30	0.00019128 +/- 0.00003262	49.33 +/- 17.30	0.00010911 +/- 0.00003075	55.26 +/- 18.01	0.00004246 +/- 0.00001442
Newar	Brahmins	India	Lahu	China	0.022	1278.03+/-255.78	4.38	7.11	2.64	0.04	44.07 +/- 8.82	0.00015476 +/- 0.00003530	45.34 +/- 5.67	0.00007693 +/- 0.00001083	43.49 +/- 16.46	0.00002954 +/- 0.00000907
Newar	Brahmins	India	Limbu	Nepal	1.3e-05	1141.44+/-144.71	5.79	7.11	2.96	0.14	39.36 +/- 4.99	0.00015779 +/- 0.00002725	45.34 +/- 5.67	0.00007693 +/- 0.00001083	40.91 +/- 13.82	0.00002414 +/- 0.00000767
Newar	Brahmins	India	Tshangla	Bhutan	0.00011	1040.81+/-159.21	5.42	7.11	2.97	0.24	35.89 +/- 5.49	0.00012752 +/- 0.00002354	45.34 +/- 5.67	0.00007693 +/- 0.00001083	35.76 +/- 9.53	0.00001786 +/- 0.00000601
Newar	Brahmins	India	Wambule	Nepal	3.6e-10	1309.64+/-139.49	7.36	7.11	2.9	0.05	45.16 +/- 4.81	0.00019428 +/- 0.00002641	45.34 +/- 5.67	0.00007693 +/- 0.00001083	47.34 +/- 15.21	0.00003756 +/- 0.00001296
Newar	Brahui	Pakistan	Chamling	Nepal	0.0055	974.69+/-174.87	4.68	4.83	2.07	0.17	33.61 +/- 6.03	0.00015242 +/- 0.00003260	38.01 +/- 6.83	0.00008076 +/- 0.00001673	32.08 +/- 15.51	0.00002128 +/- 0.00000865
Newar	Brahui	Pakistan	Dzala	Bhutan	0.0044	932.93+/-155.73	4.72	4.83	2.99	0.24	32.17 +/- 5.37	0.00014154 +/- 0.00002996	38.01 +/- 6.83	0.00008076 +/- 0.00001673	29.94 +/- 10.02	0.00002125 +/- 0.00000697
Newar	Brahui	Pakistan	Mangde	Bhutan	0.036	916.11+/-176.9	4.27	4.83	2.86	0.23	31.59 +/- 6.10	0.00013119 +/- 0.00003070	38.01 +/- 6.83	0.00008076 +/- 0.00001673	30.08 +/- 9.62	0.00001545 +/- 0.00000539
Newar	Brahui	Pakistan	Nyingchi	Tibet	0.019	923.07+/-176.32	4.42	4.83	2.54	0.18	31.83 +/- 6.08	0.00013134 +/- 0.00002972	38.01 +/- 6.83	0.00008076 +/- 0.00001673	32.22 +/- 12.25	0.00001468 +/- 0.00000578
Newar	Brahui	Pakistan	Wambule	Nepal	0.037	1118.24+/-196.33	4.27	4.83	2.9	0.22	38.56 +/- 6.77	0.00018255 +/- 0.00004276	38.01 +/- 6.83	0.00008076 +/- 0.00001673	47.34 +/- 15.21	0.00003756 +/- 0.00001296
Newar	Burusho	Pakistan	Chamling	Nepal	2.4e-05	1087.21+/-144.71	5.69	6.51	2.07	0.24	37.49 +/- 4.99	0.00013642 +/- 0.00002397	41.01 +/- 4.82	0.00006185 +/- 0.00000950	32.08 +/- 15.51	0.00002128 +/- 0.00000865
Newar	Burusho	Pakistan	Lahu	China	0.011	1203.21+/-226.2	4.53	6.51	2.64	0.06	41.49 +/- 7.80	0.00013172 +/- 0.00002906	41.01 +/- 4.82	0.00006185 +/- 0.00000950	43.49 +/- 16.46	0.00002954 +/- 0.00000907
Newar	Burusho	Pakistan	Limbu	Nepal	0.0023	971.5+/-140.36	4.85	6.51	2.96	0.2	33.50 +/- 4.84	0.00011907 +/- 0.00002454	41.01 +/- 4.82	0.00006185 +/- 0.00000950	40.91 +/- 13.82	0.00002414 +/- 0.00000767
Newar	Burusho	Pakistan	Mönpa	Bhutan	3.9e-08	997.89+/-149.06	6.7	6.51	3.57	0.23	34.41 +/- 5.14	0.00011998 +/- 0.00001762	41.01 +/- 4.82	0.00006185 +/- 0.00000950	32.54 +/- 9.10	0.00002221 +/- 0.00000597
Newar	Burusho	Pakistan	Nyingchi	Tibet	0.00038	1041.39+/-152.83	5.2	6.51	2.54	0.24	35.91 +/- 5.27	0.00011855 +/- 0.00002281	41.01 +/- 4.82	0.00006185 +/- 0.00000950	32.22 +/- 12.25	0.00001468 +/- 0.00000578
Newar	Burusho	Pakistan	Tshangla	Bhutan	0.011	945.98+/-162.4	4.54	6.51	2.97	0.23	32.62 +/- 5.60	0.00010121 +/- 0.00002229	41.01 +/- 4.82	0.00006185 +/- 0.00000950	35.76 +/- 9.53	0.00001786 +/- 0.00000601
Newar	Burusho	Pakistan	Wambule	Nepal	4.3e-07	1207.27+/-128.47	6.34	6.51	2.9	0.14	41.63 +/- 4.43	0.00016087 +/- 0.00002537	41.01 +/- 4.82	0.00006185 +/- 0.00000950	47.34 +/- 15.21	0.00003756 +/- 0.00001296
Newar	Chali	Bhutan	Damai	Nepal	0.013	864.2+/-192.27	4.49	2.35	2.21	0.1	29.80 +/- 6.63	0.00006001 +/- 0.00001329	27.13 +/- 11.55	0.00001245 +/- 0.00000525	29.85 +/- 13.49	0.00002117 +/- 0.00000901
Newar	Chamar	India_IEU	Miaozu	China	5.1e-08	1394.32+/-195.75	6.66	6.21	2.27	0.24	48.08 +/- 6.75	0.00016926 +/- 0.00002540	55.92 +/- 9.01	0.00008568 +/- 0.00001082	60.89 +/- 22.85	0.00004132 +/- 0.00001821
Newar	Chamar	India_IEU	Naga	India_SinoTibetan	1.6e-05	1458.7+/-253.46	5.75	6.21	3.13	0.19	50.30 +/- 8.74	0.00021474 +/- 0.00003289	55.92 +/- 9.01	0.00008568 +/- 0.00001082	61.08 +/- 19.48	0.00005794 +/- 0.00001853
Newar	Chamar	India_IEU	She	China	3.2e-15	1435.79+/-163.56	8.78	6.21	2.94	0.12	49.51 +/- 5.64	0.00017841 +/- 0.00002010	55.92 +/- 9.01	0.00008568 +/- 0.00001082	55.26 +/- 18.01	0.00004246 +/- 0.00001442
Newar	Chamar	India_IEU	Wambule	Nepal	4e-12	1298.33+/-159.5	7.93	6.21	2.9	0.22	44.77 +/- 5.50	0.00016807 +/- 0.00002118	55.92 +/- 9.01	0.00008568 +/- 0.00001082	47.34 +/- 15.21	0.00003756 +/- 0.00001296
Newar	Chamling	Nepal	Damai	Nepal	9.3e-06	955.26+/-163.27	5.85	2.07	2.21	0.1	32.94 +/- 5.63	0.00007690 +/- 0.00001235	32.08 +/- 15.51	0.00002128 +/- 0.00000865	29.85 +/- 13.49	0.00002117 +/- 0.00000901
Newar	Chamling	Nepal	Dusadh	India_IEU	2.7e-07	961.35+/-141.52	6.41	2.07	7.03	0.15	33.15 +/- 4.88	0.00012638 +/- 0.00001971	32.08 +/- 15.51	0.00002128 +/- 0.00000865	37.33 +/- 4.72	0.00005834 +/- 0.00000830
Newar	Chamling	Nepal	Kharia	India_austroasiatic	0.002	890.01+/-182.41	4.88	2.07	3.18	0.06	30.69 +/- 6.29	0.00006608 +/- 0.00001164	32.08 +/- 15.51	0.00002128 +/- 0.00000865	30.26 +/- 9.50	0.00002515 +/- 0.00000776
Newar	Chamling	Nepal	Makrani	Pakistan	2e-05	1094.17+/-166.46	5.72	2.07	8.32	0.24	37.73 +/- 5.74	0.00018976 +/- 0.00003318	32.08 +/- 15.51	0.00002128 +/- 0.00000865	40.77 +/- 4.90	0.00009924 +/- 0.00001138
Newar	Chamling	Nepal	Piramalai	India	1.4e-06	1107.51+/-154.28	6.16	2.07	4.9	0.17	38.19 +/- 5.32	0.00015121 +/- 0.00002455	32.08 +/- 15.51	0.00002128 +/- 0.00000865	36.22 +/- 7.39	0.00006220 +/- 0.00000836
Newar	Chamling	Nepal	Velamas	India_Dravidian	6.4e-08	1086.63+/-136.88	6.63	2.07	6.48	0.23	37.47 +/- 4.72	0.00014944 +/- 0.00002254	32.08 +/- 15.51	0.00002128 +/- 0.00000865	40.37 +/- 6.23	0.00007213 +/- 0.00000987
Newar	Chenchus	India_Dravidian	Miaozu	China	4.3e-08	1443.91+/-202.71	6.69	4.76	2.27	0.24	49.79 +/- 6.99	0.00017542 +/- 0.00002623	63.29 +/- 13.24	0.00009772 +/- 0.00002053	60.89 +/- 22.85	0.00004132 +/- 0.00001821
Newar	Chenchus	India_Dravidian	Naga	India_SinoTibetan	0.00027	1460.15+/-277.24	5.26	4.76	3.13	0.23	50.35 +/- 9.56	0.00021062 +/- 0.00003250	63.29 +/- 13.24	0.00009772 +/- 0.00002053	61.08 +/- 19.48	0.00005794 +/- 0.00001853
Newar	Chenchus	India_Dravidian	Naxi	China	0.00032	1610.66+/-307.98	5.23	4.76	2.32	0.25	55.54 +/- 10.62	0.00020212 +/- 0.00003446	63.29 +/- 13.24	0.00009772 +/- 0.00002053	71.33 +/- 27.34	0.00005407 +/- 0.00002333
Newar	Chenchus	India_Dravidian	She	China	2e-07	1442.46+/-223.3	6.46	4.76	2.94	0.24	49.74 +/- 7.70	0.00018203 +/- 0.00002533	63.29 +/- 13.24	0.00009772 +/- 0.00002053	55.26 +/- 18.01	0.00004246 +/- 0.00001442
Newar	Damai	Nepal	Dzala	Bhutan	2.8e-08	1000.21+/-141.52	6.75	2.21	2.99	0.14	34.49 +/- 4.88	0.00007288 +/- 0.00001080	29.85 +/- 13.49	0.00002117 +/- 0.00000901	29.94 +/- 10.02	0.00002125 +/- 0.00000697
Newar	Damai	Nepal	Mangde	Bhutan	0.036	975.85+/-195.75	4.28	2.21	2.86	0.12	33.65 +/- 6.75	0.00006424 +/- 0.00001503	29.85 +/- 13.49	0.00002117 +/- 0.00000901	30.08 +/- 9.62	0.00001545 +/- 0.00000539
Newar	Damai	Nepal	Mönpa	Bhutan	1.1e-07	1103.74+/-161.82	6.55	2.21	3.57	0.24	38.06 +/- 5.58	0.00008400 +/- 0.00001283	29.85 +/- 13.49	0.00002117 +/- 0.00000901	32.54 +/- 9.10	0.00002221 +/- 0.00000597
Newar	Damai	Nepal	Nyingchi	Tibet	0.00071	953.52+/-164.43	5.08	2.21	2.54	0.1	32.88 +/- 5.67	0.00006726 +/- 0.00001324	29.85 +/- 13.49	0.00002117 +/- 0.00000901	32.22 +/- 12.25	0.00001468 +/- 0.00000578
Newar	Dharkars	India_IEU	Lahu	China	0.041	1387.07+/-240.99	4.25	6.7	2.64	0.24	47.83 +/- 8.31	0.00017531 +/- 0.00004126	55.41 +/- 6.44	0.00009395 +/- 0.00001403	43.49 +/- 16.46	0.00002954 +/- 0.00000907
Newar	Dharkars	India_IEU	She	China	0.00017	1314.28+/-182.7	5.34	6.7	2.94	0.2	45.32 +/- 6.30	0.00017643 +/- 0.00003301	55.41 +/- 6.44	0.00009395 +/- 0.00001403	55.26 +/- 18.01	0.00004246 +/- 0.00001442
Newar	Dharkars	India_IEU	Wambule	Nepal	1.2e-07	1459.86+/-145.29	6.53	6.7	2.9	0.16	50.34 +/- 5.01	0.00021955 +/- 0.00003360	55.41 +/- 6.44	0.00009395 +/- 0.00001403	47.34 +/- 15.21	0.00003756 +/- 0.00001296
Newar	Druze	Israel (Carmel)	Lahu	China	0.00084	1292.82+/-200.39	5.05	8.42	2.64	0.11	44.58 +/- 6.91	0.00020965 +/- 0.00004153	48.67 +/- 5.60	0.00013031 +/- 0.00001547	43.49 +/- 16.46	0.00002954 +/- 0.00000907
Newar	Druze	Israel (Carmel)	Limbu	Nepal	7.5e-06	1212.49+/-127.31	5.89	8.42	2.96	0.17	41.81 +/- 4.39	0.00021783 +/- 0.00003701	48.67 +/- 5.60	0.00013031 +/- 0.00001547	40.91 +/- 13.82	0.00002414 +/- 0.00000767
Newar	Druze	Israel (Carmel)	She	China	1.7e-05	1333.71+/-154.86	5.75	8.42	2.94	0.18	45.99 +/- 5.34	0.00022783 +/- 0.00003962	48.67 +/- 5.60	0.00013031 +/- 0.00001547	55.26 +/- 18.01	0.00004246 +/- 0.00001442
Newar	Druze	Israel (Carmel)	Wambule	Nepal	1.9e-05	1323.27+/-150.22	5.73	8.42	2.9	0.06	45.63 +/- 5.18	0.00025211 +/- 0.00004402	48.67 +/- 5.60	0.00013031 +/- 0.00001547	47.34 +/- 15.21	0.00003756 +/- 0.00001296
Newar	Dusadh	India_IEU	Dzala	Bhutan	9.8e-06	1020.22+/-166.75	5.84	7.03	2.99	0.22	35.18 +/- 5.75	0.00013172 +/- 0.00002255	37.33 +/- 4.72	0.00005834 +/- 0.00000830	29.94 +/- 10.02	0.00002125 +/- 0.00000697
Newar	Dusadh	India_IEU	Lahu	China	0.00022	1090.4+/-200.1	5.3	7.03	2.64	0.15	37.60 +/- 6.90	0.00012925 +/- 0.00002440	37.33 +/- 4.72	0.00005834 +/- 0.00000830	43.49 +/- 16.46	0.00002954 +/- 0.00000907
Newar	Dusadh	India_IEU	Limbu	Nepal	0.0003	986.87+/-152.54	5.24	7.03	2.96	0.18	34.03 +/- 5.26	0.00013106 +/- 0.00002501	37.33 +/- 4.72	0.00005834 +/- 0.00000830	40.91 +/- 13.82	0.00002414 +/- 0.00000767
Newar	Dusadh	India_IEU	Mangde	Bhutan	0.0022	1008.62+/-168.2	4.87	7.03	2.86	0.22	34.78 +/- 5.80	0.00011877 +/- 0.00002441	37.33 +/- 4.72	0.00005834 +/- 0.00000830	30.08 +/- 9.62	0.00001545 +/- 0.00000539
Newar	Dusadh	India_IEU	Mönpa	Bhutan	0.00016	1039.94+/-194.01	5.36	7.03	3.57	0.14	35.86 +/- 6.69	0.00013277 +/- 0.00002409	37.33 +/- 4.72	0.00005834 +/- 0.00000830	32.54 +/- 9.10	0.00002221 +/- 0.00000597
Newar	Dusadh	India_IEU	Nyingchi	Tibet	0.0015	931.48+/-163.56	4.94	7.03	2.54	0.15	32.12 +/- 5.64	0.00011325 +/- 0.00002294	37.33 +/- 4.72	0.00005834 +/- 0.00000830	32.22 +/- 12.25	0.00001468 +/- 0.00000578
Newar	Dusadh	India_IEU	Wambule	Nepal	3.3e-09	1124.91+/-130.79	7.05	7.03	2.9	0.24	38.79 +/- 4.51	0.00015718 +/- 0.00002229	37.33 +/- 4.72	0.00005834 +/- 0.00000830	47.34 +/- 15.21	0.00003756 +/- 0.00001296
Newar	Dzala	Bhutan	Piramalai	India	1e-09	1040.81+/-120.06	7.22	2.99	4.9	0.19	35.89 +/- 4.14	0.00013484 +/- 0.00001869	29.94 +/- 10.02	0.00002125 +/- 0.00000697	36.22 +/- 7.39	0.00006220 +/- 0.00000836
Newar	French	France	Lahu	China	2e-05	1378.37+/-180.96	5.72	7.71	2.64	0.13	47.53 +/- 6.24	0.00021984 +/- 0.00003844	49.45 +/- 6.41	0.00012935 +/- 0.00001587	43.49 +/- 16.46	0.00002954 +/- 0.00000907
Newar	French	France	Limbu	Nepal	3e-07	1280.06+/-127.89	6.39	7.71	2.96	0.19	44.14 +/- 4.41	0.00022957 +/- 0.00003590	49.45 +/- 6.41	0.00012935 +/- 0.00001587	40.91 +/- 13.82	0.00002414 +/- 0.00000767
Newar	French	France	Miaozu	China	1e-07	1470.3+/-147.9	6.56	7.71	2.27	0.21	50.70 +/- 5.10	0.00024915 +/- 0.00003798	49.45 +/- 6.41	0.00012935 +/- 0.00001587	60.89 +/- 22.85	0.00004132 +/- 0.00001821
Newar	French	France	Naga	India_SinoTibetan	5.1e-05	1477.84+/-232	5.56	7.71	3.13	0.21	50.96 +/- 8.00	0.00028671 +/- 0.00005156	49.45 +/- 6.41	0.00012935 +/- 0.00001587	61.08 +/- 19.48	0.00005794 +/- 0.00001853
Newar	French	France	She	China	4.9e-07	1417.23+/-153.99	6.32	7.71	2.94	0.12	48.87 +/- 5.31	0.00024148 +/- 0.00003820	49.45 +/- 6.41	0.00012935 +/- 0.00001587	55.26 +/- 18.01	0.00004246 +/- 0.00001442
Newar	French	France	Wambule	Nepal	0.00013	1292.82+/-151.96	5.39	7.71	2.9	0.1	44.58 +/- 5.24	0.00023983 +/- 0.00004451	49.45 +/- 6.41	0.00012935 +/- 0.00001587	47.34 +/- 15.21	0.00003756 +/- 0.00001296
Newar	Gond	India_Dravidian	Wambule	Nepal	0.00028	1146.37+/-191.69	5.26	3.28	2.9	0.18	39.53 +/- 6.61	0.00013408 +/- 0.00002551	41.50 +/- 12.67	0.00005254 +/- 0.00001377	47.34 +/- 15.21	0.00003756 +/- 0.00001296
Newar	Hakkipikki	India_Dravidian	Lahu	China	9.1e-06	1390.26+/-237.51	5.85	4.32	2.64	0.1	47.94 +/- 8.19	0.00015987 +/- 0.00002524	45.38 +/- 10.50	0.00007644 +/- 0.00001346	43.49 +/- 16.46	0.00002954 +/- 0.00000907
Newar	Hakkipikki	India_Dravidian	Limbu	Nepal	6.5e-06	1293.69+/-218.95	5.91	4.32	2.96	0.1	44.61 +/- 7.55	0.00016660 +/- 0.00002461	45.38 +/- 10.50	0.00007644 +/- 0.00001346	40.91 +/- 13.82	0.00002414 +/- 0.00000767
Newar	Hakkipikki	India_Dravidian	She	China	2.5e-07	1281.51+/-199.52	6.43	4.32	2.94	0.22	44.19 +/- 6.88	0.00015737 +/- 0.00002210	45.38 +/- 10.50	0.00007644 +/- 0.00001346	55.26 +/- 18.01	0.00004246 +/- 0.00001442
Newar	Hakkipikki	India_Dravidian	Tshangla	Bhutan	0.006	1027.76+/-201.26	4.66	4.32	2.97	0.25	35.44 +/- 6.94	0.00010492 +/- 0.00002252	45.38 +/- 10.50	0.00007644 +/- 0.00001346	35.76 +/- 9.53	0.00001786 +/- 0.00000601
Newar	Hakkipikki	India_Dravidian	Wambule	Nepal	2.5e-08	1281.22+/-153.41	6.77	4.32	2.9	0.07	44.18 +/- 5.29	0.00016379 +/- 0.00002421	45.38 +/- 10.50	0.00007644 +/- 0.00001346	47.34 +/- 15.21	0.00003756 +/- 0.00001296
Newar	Han	China	Ho	India_austroasiatic	0.0031	1475.81+/-282.46	4.8	2	3.3	0.18	50.89 +/- 9.74	0.00010080 +/- 0.00002102	60.90 +/- 25.99	0.00003782 +/- 0.00001895	56.73 +/- 16.17	0.00003732 +/- 0.00001130
Newar	Han	China	Muslim	India_IEU	1e-15	1407.08+/-131.37	8.9	2	4.89	0.23	48.52 +/- 4.53	0.00017350 +/- 0.00001948	60.90 +/- 25.99	0.00003782 +/- 0.00001895	49.92 +/- 10.21	0.00007802 +/- 0.00001312
Newar	Han	China	Pulliyar	India_Dravidian	0.022	1598.77+/-327.41	4.38	2	3.97	0.18	55.13 +/- 11.29	0.00015167 +/- 0.00003463	60.90 +/- 25.99	0.00003782 +/- 0.00001895	65.93 +/- 12.55	0.00007253 +/- 0.00001828
Newar	Han	China	Sardinian	Italy	2.4e-07	1429.41+/-168.2	6.43	2	7.25	0.21	49.29 +/- 5.80	0.00024533 +/- 0.00003814	60.90 +/- 25.99	0.00003782 +/- 0.00001895	55.74 +/- 7.69	0.00015537 +/- 0.00001780
Newar	Han	China	Uttar_Pradesh	India	3e-05	1426.22+/-222.14	5.65	2	7.15	0.21	49.18 +/- 7.66	0.00017356 +/- 0.00003071	60.90 +/- 25.99	0.00003782 +/- 0.00001895	58.78 +/- 8.22	0.00010626 +/- 0.00001294
Newar	Hazara	Pakistan	Wambule	Nepal	0.00039	1328.78+/-150.22	5.2	2.54	2.9	0.11	45.82 +/- 5.18	0.00007728 +/- 0.00001487	51.35 +/- 20.21	0.00002846 +/- 0.00001090	47.34 +/- 15.21	0.00003756 +/- 0.00001296
Newar	Ho	India_austroasiatic	Miaozu	China	1.1e-09	1414.33+/-196.33	7.2	3.3	2.27	0.22	48.77 +/- 6.77	0.00010557 +/- 0.00001443	56.73 +/- 16.17	0.00003732 +/- 0.00001130	60.89 +/- 22.85	0.00004132 +/- 0.00001821
Newar	Ho	India_austroasiatic	Naga	India_SinoTibetan	6.3e-08	1695.92+/-255.78	6.63	3.3	3.13	0.07	58.48 +/- 8.82	0.00014610 +/- 0.00001860	56.73 +/- 16.17	0.00003732 +/- 0.00001130	61.08 +/- 19.48	0.00005794 +/- 0.00001853
Newar	Ho	India_austroasiatic	Naxi	China	3.3e-06	1664.6+/-276.66	6.02	3.3	2.32	0.23	57.40 +/- 9.54	0.00011689 +/- 0.00001760	56.73 +/- 16.17	0.00003732 +/- 0.00001130	71.33 +/- 27.34	0.00005407 +/- 0.00002333
Newar	Ho	India_austroasiatic	Sardinian	Italy	0.019	2054.65+/-424.27	4.41	3.3	7.25	0.24	70.85 +/- 14.63	0.00010379 +/- 0.00002353	56.73 +/- 16.17	0.00003732 +/- 0.00001130	55.74 +/- 7.69	0.00015537 +/- 0.00001780
Newar	Ho	India_austroasiatic	She	China	8.5e-08	1394.61+/-211.7	6.59	3.3	2.94	0.16	48.09 +/- 7.30	0.00010408 +/- 0.00001236	56.73 +/- 16.17	0.00003732 +/- 0.00001130	55.26 +/- 18.01	0.00004246 +/- 0.00001442
Newar	Ho	India_austroasiatic	Tujia	China	0.00061	1561.07+/-263.32	5.11	3.3	2.07	0.23	53.83 +/- 9.08	0.00011593 +/- 0.00002269	56.73 +/- 16.17	0.00003732 +/- 0.00001130	67.57 +/- 26.72	0.00004985 +/- 0.00002405
Newar	Ho	India_austroasiatic	Wambule	Nepal	1.2e-09	1587.46+/-202.71	7.19	3.3	2.9	0.18	54.74 +/- 6.99	0.00013109 +/- 0.00001823	56.73 +/- 16.17	0.00003732 +/- 0.00001130	47.34 +/- 15.21	0.00003756 +/- 0.00001296
Newar	Kalash	Pakistan	Lahu	China	1.5e-05	1213.36+/-198.36	5.77	8.07	2.64	0.12	41.84 +/- 6.84	0.00017842 +/- 0.00003095	47.22 +/- 5.20	0.00010427 +/- 0.00001293	43.49 +/- 16.46	0.00002954 +/- 0.00000907
Newar	Kalash	Pakistan	Limbu	Nepal	7.9e-07	1137.67+/-145.87	6.25	8.07	2.96	0.18	39.23 +/- 5.03	0.00018513 +/- 0.00002963	47.22 +/- 5.20	0.00010427 +/- 0.00001293	40.91 +/- 13.82	0.00002414 +/- 0.00000767
Newar	Kalash	Pakistan	She	China	2.9e-06	1249.32+/-187.34	6.04	8.07	2.94	0.25	43.08 +/- 6.46	0.00019377 +/- 0.00003208	47.22 +/- 5.20	0.00010427 +/- 0.00001293	55.26 +/- 18.01	0.00004246 +/- 0.00001442
Newar	Kalash	Pakistan	Wambule	Nepal	5.1e-10	1315.44+/-143.55	7.31	8.07	2.9	0.04	45.36 +/- 4.95	0.00023235 +/- 0.00003179	47.22 +/- 5.20	0.00010427 +/- 0.00001293	47.34 +/- 15.21	0.00003756 +/- 0.00001296
Newar	Kanjars	India_IEU	Lahu	China	0.00024	1392+/-220.11	5.28	7.75	2.64	0.22	48.00 +/- 7.59	0.00016945 +/- 0.00003207	54.00 +/- 6.97	0.00009335 +/- 0.00000983	43.49 +/- 16.46	0.00002954 +/- 0.00000907
Newar	Kanjars	India_IEU	Miaozu	China	3.5e-07	1377.79+/-177.19	6.38	7.75	2.27	0.25	47.51 +/- 6.11	0.00018407 +/- 0.00002887	54.00 +/- 6.97	0.00009335 +/- 0.00000983	60.89 +/- 22.85	0.00004132 +/- 0.00001821
Newar	Kanjars	India_IEU	She	China	7.4e-08	1321.24+/-164.72	6.61	7.75	2.94	0.19	45.56 +/- 5.68	0.00017973 +/- 0.00002720	54.00 +/- 6.97	0.00009335 +/- 0.00000983	55.26 +/- 18.01	0.00004246 +/- 0.00001442
Newar	Kanjars	India_IEU	Wambule	Nepal	5e-09	1454.35+/-143.55	6.99	7.75	2.9	0.13	50.15 +/- 4.95	0.00021861 +/- 0.00003126	54.00 +/- 6.97	0.00009335 +/- 0.00000983	47.34 +/- 15.21	0.00003756 +/- 0.00001296
Newar	Kharia	India_austroasiatic	Mangde	Bhutan	0.0066	974.4+/-181.54	4.64	3.18	2.86	0.11	33.60 +/- 6.26	0.00006289 +/- 0.00001356	30.26 +/- 9.50	0.00002515 +/- 0.00000776	30.08 +/- 9.62	0.00001545 +/- 0.00000539
Newar	Kharia	India_austroasiatic	Nyingchi	Tibet	0.0012	852.6+/-169.36	4.98	3.18	2.54	0.09	29.40 +/- 5.84	0.00005618 +/- 0.00001127	30.26 +/- 9.50	0.00002515 +/- 0.00000776	32.22 +/- 12.25	0.00001468 +/- 0.00000578
Newar	Kol	India_IEU	Tshangla	Bhutan	2.4e-05	1006.59+/-171.1	5.69	3.92	2.97	0.21	34.71 +/- 5.90	0.00009601 +/- 0.00001688	42.71 +/- 10.35	0.00005147 +/- 0.00001315	35.76 +/- 9.53	0.00001786 +/- 0.00000601
Newar	Kol	India_IEU	Wambule	Nepal	0.0004	1231.92+/-182.41	5.19	3.92	2.9	0.11	42.48 +/- 6.29	0.00013788 +/- 0.00002656	42.71 +/- 10.35	0.00005147 +/- 0.00001315	47.34 +/- 15.21	0.00003756 +/- 0.00001296
Newar	Kshatriya	India_IEU	Lahu	China	0.00022	1125.78+/-203.29	5.3	6.77	2.64	0.19	38.82 +/- 7.01	0.00015514 +/- 0.00002928	46.85 +/- 6.92	0.00009231 +/- 0.00001290	43.49 +/- 16.46	0.00002954 +/- 0.00000907
Newar	Kshatriya	India_IEU	Wambule	Nepal	0.00072	1087.79+/-168.78	5.08	6.77	2.9	0.23	37.51 +/- 5.82	0.00016814 +/- 0.00003311	46.85 +/- 6.92	0.00009231 +/- 0.00001290	47.34 +/- 15.21	0.00003756 +/- 0.00001296
Newar	Kurumba	India_Dravidian	Lahu	China	2.1e-07	1451.45+/-192.27	6.45	4.96	2.64	0.16	50.05 +/- 6.63	0.00017587 +/- 0.00002726	50.84 +/- 10.24	0.00009103 +/- 0.00001375	43.49 +/- 16.46	0.00002954 +/- 0.00000907
Newar	Kurumba	India_Dravidian	Limbu	Nepal	2e-10	1267.88+/-165.88	7.44	4.96	2.96	0.22	43.72 +/- 5.72	0.00017102 +/- 0.00002300	50.84 +/- 10.24	0.00009103 +/- 0.00001375	40.91 +/- 13.82	0.00002414 +/- 0.00000767
Newar	Kurumba	India_Dravidian	Naga	India_SinoTibetan	1.6e-05	1619.94+/-281.01	5.76	4.96	3.13	0.18	55.86 +/- 9.69	0.00025284 +/- 0.00004143	50.84 +/- 10.24	0.00009103 +/- 0.00001375	61.08 +/- 19.48	0.00005794 +/- 0.00001853
Newar	Kurumba	India_Dravidian	She	China	1.8e-13	1550.92+/-186.47	8.31	4.96	2.94	0.08	53.48 +/- 6.43	0.00020786 +/- 0.00002137	50.84 +/- 10.24	0.00009103 +/- 0.00001375	55.26 +/- 18.01	0.00004246 +/- 0.00001442
Newar	Kurumba	India_Dravidian	Wambule	Nepal	4.4e-14	1523.37+/-179.8	8.47	4.96	2.9	0.1	52.53 +/- 6.20	0.00021675 +/- 0.00002505	50.84 +/- 10.24	0.00009103 +/- 0.00001375	47.34 +/- 15.21	0.00003756 +/- 0.00001296
Newar	Lahu	China	Makrani	Pakistan	0.00022	1133.03+/-178.35	5.3	2.64	8.32	0.11	39.07 +/- 6.15	0.00017482 +/- 0.00003301	43.49 +/- 16.46	0.00002954 +/- 0.00000907	40.77 +/- 4.90	0.00009924 +/- 0.00001138
Newar	Lahu	China	Muslim	India_IEU	1.4e-09	1453.77+/-153.41	7.17	2.64	4.89	0.14	50.13 +/- 5.29	0.00016885 +/- 0.00002354	43.49 +/- 16.46	0.00002954 +/- 0.00000907	49.92 +/- 10.21	0.00007802 +/- 0.00001312
Newar	Lahu	China	Pathan	Pakistan	0.0015	1198.57+/-196.91	4.94	2.64	6.91	0.11	41.33 +/- 6.79	0.00016459 +/- 0.00003332	43.49 +/- 16.46	0.00002954 +/- 0.00000907	45.95 +/- 6.10	0.00009252 +/- 0.00001339
Newar	Lahu	China	Piramalai	India	1.5e-07	1200.89+/-153.99	6.5	2.64	4.9	0.18	41.41 +/- 5.31	0.00013984 +/- 0.00002152	43.49 +/- 16.46	0.00002954 +/- 0.00000907	36.22 +/- 7.39	0.00006220 +/- 0.00000836
Newar	Lahu	China	Sardinian	Italy	6.7e-09	1463.63+/-147.32	6.96	2.64	7.25	0.25	50.47 +/- 5.08	0.00024778 +/- 0.00003562	43.49 +/- 16.46	0.00002954 +/- 0.00000907	55.74 +/- 7.69	0.00015537 +/- 0.00001780
Newar	Lahu	China	Savara	India_austroasiatic	1.2e-05	1242.07+/-213.73	5.81	2.64	3.68	0.22	42.83 +/- 7.37	0.00011130 +/- 0.00001808	43.49 +/- 16.46	0.00002954 +/- 0.00000907	53.33 +/- 14.13	0.00005405 +/- 0.00001468
Newar	Lahu	China	Sindhi	Pakistan	0.0013	1203.79+/-188.5	4.96	2.64	8.31	0.05	41.51 +/- 6.50	0.00016675 +/- 0.00003360	43.49 +/- 16.46	0.00002954 +/- 0.00000907	42.76 +/- 5.14	0.00008887 +/- 0.00000970
Newar	Lahu	China	Velamas	India_Dravidian	6.7e-05	1183.2+/-207.64	5.51	2.64	6.48	0.07	40.80 +/- 7.16	0.00014610 +/- 0.00002650	43.49 +/- 16.46	0.00002954 +/- 0.00000907	40.37 +/- 6.23	0.00007213 +/- 0.00000987
Newar	Limbu	Nepal	Makrani	Pakistan	0.00015	1068.65+/-148.19	5.37	2.96	8.32	0.1	36.85 +/- 5.11	0.00018366 +/- 0.00003421	40.91 +/- 13.82	0.00002414 +/- 0.00000767	40.77 +/- 4.90	0.00009924 +/- 0.00001138
Newar	Limbu	Nepal	Muslim	India_IEU	3.2e-14	1342.99+/-138.91	8.51	2.96	4.89	0.2	46.31 +/- 4.79	0.00017663 +/- 0.00002075	40.91 +/- 13.82	0.00002414 +/- 0.00000767	49.92 +/- 10.21	0.00007802 +/- 0.00001312
Newar	Limbu	Nepal	Pathan	Pakistan	0.00047	1081.41+/-156.89	5.16	2.96	6.91	0.21	37.29 +/- 5.41	0.00016503 +/- 0.00003198	40.91 +/- 13.82	0.00002414 +/- 0.00000767	45.95 +/- 6.10	0.00009252 +/- 0.00001339
Newar	Limbu	Nepal	Piramalai	India	4.8e-09	1072.13+/-125.57	7	2.96	4.9	0.12	36.97 +/- 4.33	0.00014667 +/- 0.00002095	40.91 +/- 13.82	0.00002414 +/- 0.00000767	36.22 +/- 7.39	0.00006220 +/- 0.00000836
Newar	Limbu	Nepal	Sindhi	Pakistan	1e-06	1066.91+/-116.87	6.21	2.96	8.31	0.15	36.79 +/- 4.03	0.00016602 +/- 0.00002674	40.91 +/- 13.82	0.00002414 +/- 0.00000767	42.76 +/- 5.14	0.00008887 +/- 0.00000970
Newar	Limbu	Nepal	Tamil	India_Dravidian	0.05	1057.34+/-251.43	4.2	2.96	3.71	0.22	36.46 +/- 8.67	0.00015451 +/- 0.00003604	40.91 +/- 13.82	0.00002414 +/- 0.00000767	45.50 +/- 12.25	0.00009967 +/- 0.00001960
Newar	Limbu	Nepal	Velamas	India_Dravidian	2.2e-06	1063.43+/-144.42	6.08	2.96	6.48	0.11	36.67 +/- 4.98	0.00015282 +/- 0.00002512	40.91 +/- 13.82	0.00002414 +/- 0.00000767	40.37 +/- 6.23	0.00007213 +/- 0.00000987
Newar	Makrani	Pakistan	Mönpa	Bhutan	7.2e-08	1049.51+/-140.94	6.61	8.32	3.57	0.22	36.19 +/- 4.86	0.00017578 +/- 0.00002659	40.77 +/- 4.90	0.00009924 +/- 0.00001138	32.54 +/- 9.10	0.00002221 +/- 0.00000597
Newar	Makrani	Pakistan	Nyingchi	Tibet	0.0089	1032.4+/-183.28	4.58	8.32	2.54	0.23	35.60 +/- 6.32	0.00016158 +/- 0.00003531	40.77 +/- 4.90	0.00009924 +/- 0.00001138	32.22 +/- 12.25	0.00001468 +/- 0.00000578
Newar	Makrani	Pakistan	Tshangla	Bhutan	0.0054	920.46+/-154.28	4.68	8.32	2.97	0.25	31.74 +/- 5.32	0.00013708 +/- 0.00002929	40.77 +/- 4.90	0.00009924 +/- 0.00001138	35.76 +/- 9.53	0.00001786 +/- 0.00000601
Newar	Makrani	Pakistan	Wambule	Nepal	2.5e-05	1209.01+/-151.67	5.68	8.32	2.9	0.15	41.69 +/- 5.23	0.00021711 +/- 0.00003822	40.77 +/- 4.90	0.00009924 +/- 0.00001138	47.34 +/- 15.21	0.00003756 +/- 0.00001296
Newar	Mangde	Bhutan	Piramalai	India	7.7e-05	957.29+/-129.63	5.49	2.86	4.9	0.19	33.01 +/- 4.47	0.00011045 +/- 0.00002013	30.08 +/- 9.62	0.00001545 +/- 0.00000539	36.22 +/- 7.39	0.00006220 +/- 0.00000836
Newar	Meghawal	India_IEU	She	China	0.016	1397.8+/-314.36	4.45	4.2	2.94	0.25	48.20 +/- 10.84	0.00019831 +/- 0.00004259	61.83 +/- 14.73	0.00014201 +/- 0.00002039	55.26 +/- 18.01	0.00004246 +/- 0.00001442
Newar	Miaozu	China	Muslim	India_IEU	5e-16	1416.65+/-100.05	8.98	2.27	4.89	0.22	48.85 +/- 3.45	0.00017880 +/- 0.00001991	60.89 +/- 22.85	0.00004132 +/- 0.00001821	49.92 +/- 10.21	0.00007802 +/- 0.00001312
Newar	Miaozu	China	Pulliyar	India_Dravidian	0.00029	1589.49+/-281.88	5.25	2.27	3.97	0.18	54.81 +/- 9.72	0.00015966 +/- 0.00003041	60.89 +/- 22.85	0.00004132 +/- 0.00001821	65.93 +/- 12.55	0.00007253 +/- 0.00001828
Newar	Miaozu	China	Sardinian	Italy	7.4e-11	1508.58+/-137.75	7.56	2.27	7.25	0.16	52.02 +/- 4.75	0.00026649 +/- 0.00003523	60.89 +/- 22.85	0.00004132 +/- 0.00001821	55.74 +/- 7.69	0.00015537 +/- 0.00001780
Newar	Miaozu	China	Uttar_Pradesh	India	1.2e-14	1529.17+/-146.74	8.63	2.27	7.15	0.14	52.73 +/- 5.06	0.00019555 +/- 0.00002266	60.89 +/- 22.85	0.00004132 +/- 0.00001821	58.78 +/- 8.22	0.00010626 +/- 0.00001294
Newar	Mönpa	Bhutan	Piramalai	India	2.5e-14	1010.36+/-104.98	8.54	3.57	4.9	0.11	34.84 +/- 3.62	0.00013267 +/- 0.00001553	32.54 +/- 9.10	0.00002221 +/- 0.00000597	36.22 +/- 7.39	0.00006220 +/- 0.00000836
Newar	Mönpa	Bhutan	Velamas	India_Dravidian	9e-08	1045.74+/-158.05	6.58	3.57	6.48	0.21	36.06 +/- 5.45	0.00014271 +/- 0.00002169	32.54 +/- 9.10	0.00002221 +/- 0.00000597	40.37 +/- 6.23	0.00007213 +/- 0.00000987
Newar	Muslim	India_IEU	Naga	India_SinoTibetan	3.5e-06	1378.08+/-211.99	6.01	4.89	3.13	0.25	47.52 +/- 7.31	0.00019862 +/- 0.00003305	49.92 +/- 10.21	0.00007802 +/- 0.00001312	61.08 +/- 19.48	0.00005794 +/- 0.00001853
Newar	Muslim	India_IEU	She	China	7.1e-13	1370.54+/-130.5	8.15	4.89	2.94	0.16	47.26 +/- 4.50	0.00017620 +/- 0.00002163	49.92 +/- 10.21	0.00007802 +/- 0.00001312	55.26 +/- 18.01	0.00004246 +/- 0.00001442
Newar	Muslim	India_IEU	Wambule	Nepal	2.5e-09	1522.79+/-163.56	7.09	4.89	2.9	0.1	52.51 +/- 5.64	0.00022219 +/- 0.00003134	49.92 +/- 10.21	0.00007802 +/- 0.00001312	47.34 +/- 15.21	0.00003756 +/- 0.00001296
Newar	Naga	India_SinoTibetan	Pulliyar	India_Dravidian	0.0036	1657.64+/-329.73	4.76	3.13	3.97	0.14	57.16 +/- 11.37	0.00019654 +/- 0.00004127	61.08 +/- 19.48	0.00005794 +/- 0.00001853	65.93 +/- 12.55	0.00007253 +/- 0.00001828
Newar	Naga	India_SinoTibetan	Sardinian	Italy	5.5e-07	1516.41+/-222.14	6.3	3.13	7.25	0.16	52.29 +/- 7.66	0.00031162 +/- 0.00004943	61.08 +/- 19.48	0.00005794 +/- 0.00001853	55.74 +/- 7.69	0.00015537 +/- 0.00001780
Newar	Naga	India_SinoTibetan	Uttar_Pradesh	India	1e-09	1714.48+/-237.51	7.22	3.13	7.15	0.04	59.12 +/- 8.19	0.00026581 +/- 0.00003169	61.08 +/- 19.48	0.00005794 +/- 0.00001853	58.78 +/- 8.22	0.00010626 +/- 0.00001294
Newar	Naga	India_SinoTibetan	Yoruba	Nigeria	7.3e-07	1393.16+/-222.43	6.26	3.13	4.74	0.24	48.04 +/- 7.67	0.00019552 +/- 0.00002490	61.08 +/- 19.48	0.00005794 +/- 0.00001853	50.52 +/- 10.65	0.00008400 +/- 0.00001687
Newar	Naxi	China	Pulliyar	India_Dravidian	2.4e-10	1801.19+/-243.02	7.41	2.32	3.97	0.14	62.11 +/- 8.38	0.00018890 +/- 0.00002545	71.33 +/- 27.34	0.00005407 +/- 0.00002333	65.93 +/- 12.55	0.00007253 +/- 0.00001828
Newar	Naxi	China	Uttar_Pradesh	India	5.8e-12	1656.48+/-209.96	7.89	2.32	7.15	0.22	57.12 +/- 7.24	0.00021938 +/- 0.00002257	71.33 +/- 27.34	0.00005407 +/- 0.00002333	58.78 +/- 8.22	0.00010626 +/- 0.00001294
Newar	Nihali	India_Isolate	She	China	0.037	1275.13+/-298.7	4.27	2.11	2.94	0.23	43.97 +/- 10.30	0.00012508 +/- 0.00002817	48.72 +/- 23.06	0.00004990 +/- 0.00002005	55.26 +/- 18.01	0.00004246 +/- 0.00001442
Newar	Nyingchi	Tibet	Piramalai	India	0.00011	987.45+/-137.75	5.42	2.54	4.9	0.12	34.05 +/- 4.75	0.00011860 +/- 0.00002189	32.22 +/- 12.25	0.00001468 +/- 0.00000578	36.22 +/- 7.39	0.00006220 +/- 0.00000836
Newar	Nyingchi	Tibet	Velamas	India_Dravidian	2.6e-05	1008.33+/-171.1	5.68	2.54	6.48	0.22	34.77 +/- 5.90	0.00012797 +/- 0.00002253	32.22 +/- 12.25	0.00001468 +/- 0.00000578	40.37 +/- 6.23	0.00007213 +/- 0.00000987
Newar	Pathan	Pakistan	Wambule	Nepal	2.5e-06	1258.31+/-137.75	6.06	6.91	2.9	0.09	43.39 +/- 4.75	0.00020592 +/- 0.00003397	45.95 +/- 6.10	0.00009252 +/- 0.00001339	47.34 +/- 15.21	0.00003756 +/- 0.00001296
Newar	Piramalai	India	Tshangla	Bhutan	3.1e-05	916.11+/-126.15	5.65	4.9	2.97	0.14	31.59 +/- 4.35	0.00010842 +/- 0.00001919	36.22 +/- 7.39	0.00006220 +/- 0.00000836	35.76 +/- 9.53	0.00001786 +/- 0.00000601
Newar	Pulliyar	India_Dravidian	She	China	3.7e-05	1641.98+/-257.23	5.62	3.97	2.94	0.18	56.62 +/- 8.87	0.00016806 +/- 0.00002991	65.93 +/- 12.55	0.00007253 +/- 0.00001828	55.26 +/- 18.01	0.00004246 +/- 0.00001442
Newar	Pulliyar	India_Dravidian	Tujia	China	0.013	1637.63+/-333.5	4.5	3.97	2.07	0.18	56.47 +/- 11.50	0.00016810 +/- 0.00003738	65.93 +/- 12.55	0.00007253 +/- 0.00001828	67.57 +/- 26.72	0.00004985 +/- 0.00002405
Newar	Sardinian	Italy	She	China	5.4e-10	1479+/-137.17	7.3	7.25	2.94	0.09	51.00 +/- 4.73	0.00026313 +/- 0.00003603	55.74 +/- 7.69	0.00015537 +/- 0.00001780	55.26 +/- 18.01	0.00004246 +/- 0.00001442
Newar	Sardinian	Italy	Wambule	Nepal	1.2e-06	1365.9+/-139.49	6.18	7.25	2.9	0.17	47.10 +/- 4.81	0.00026476 +/- 0.00004282	55.74 +/- 7.69	0.00015537 +/- 0.00001780	47.34 +/- 15.21	0.00003756 +/- 0.00001296
Newar	Savara	India_austroasiatic	She	China	5.8e-07	1259.18+/-200.1	6.29	3.68	2.94	0.24	43.42 +/- 6.90	0.00011328 +/- 0.00001379	53.33 +/- 14.13	0.00005405 +/- 0.00001468	55.26 +/- 18.01	0.00004246 +/- 0.00001442
Newar	Savara	India_austroasiatic	Wambule	Nepal	0.00094	1347.63+/-216.05	5.03	3.68	2.9	0.14	46.47 +/- 7.45	0.00013724 +/- 0.00002729	53.33 +/- 14.13	0.00005405 +/- 0.00001468	47.34 +/- 15.21	0.00003756 +/- 0.00001296
Newar	She	China	Tamil	India_Dravidian	0.00015	1457.83+/-271.44	5.37	2.94	3.71	0.19	50.27 +/- 9.36	0.00021829 +/- 0.00003254	55.26 +/- 18.01	0.00004246 +/- 0.00001442	45.50 +/- 12.25	0.00009967 +/- 0.00001960
Newar	She	China	Uttar_Pradesh	India	1.3e-13	1725.79+/-206.19	8.35	2.94	7.15	0.07	59.51 +/- 7.11	0.00022723 +/- 0.00002722	55.26 +/- 18.01	0.00004246 +/- 0.00001442	58.78 +/- 8.22	0.00010626 +/- 0.00001294
Newar	She	China	Yoruba	Nigeria	4e-05	1261.21+/-225.33	5.6	2.94	4.74	0.24	43.49 +/- 7.77	0.00015278 +/- 0.00001959	55.26 +/- 18.01	0.00004246 +/- 0.00001442	50.52 +/- 10.65	0.00008400 +/- 0.00001687
Newar	Sindhi	Pakistan	Tshangla	Bhutan	0.00076	968.02+/-133.69	5.07	8.31	2.97	0.25	33.38 +/- 4.61	0.00013197 +/- 0.00002604	42.76 +/- 5.14	0.00008887 +/- 0.00000970	35.76 +/- 9.53	0.00001786 +/- 0.00000601
Newar	Sindhi	Pakistan	Wambule	Nepal	5.2e-09	1261.79+/-118.9	6.99	8.31	2.9	0.1	43.51 +/- 4.10	0.00020810 +/- 0.00002977	42.76 +/- 5.14	0.00008887 +/- 0.00000970	47.34 +/- 15.21	0.00003756 +/- 0.00001296
Newar	Tharus	India_IEU	Wambule	Nepal	6.1e-05	1179.72+/-212.86	5.53	3.56	2.9	0.17	40.68 +/- 7.34	0.00016510 +/- 0.00002986	48.12 +/- 13.53	0.00008875 +/- 0.00001565	47.34 +/- 15.21	0.00003756 +/- 0.00001296
Newar	Uttar_Pradesh	India	Wambule	Nepal	2.9e-14	1445.36+/-124.12	8.53	7.15	2.9	0.22	49.84 +/- 4.28	0.00020139 +/- 0.00002362	58.78 +/- 8.22	0.00010626 +/- 0.00001294	47.34 +/- 15.21	0.00003756 +/- 0.00001296
Newar	Velamas	India_Dravidian	Wambule	Nepal	9.1e-07	1163.48+/-171.97	6.22	6.48	2.9	0.17	40.12 +/- 5.93	0.00016793 +/- 0.00002698	40.37 +/- 6.23	0.00007213 +/- 0.00000987	47.34 +/- 15.21	0.00003756 +/- 0.00001296
Newar	Wambule	Nepal	Yoruba	Nigeria	0.0039	1376.05+/-232.29	4.75	2.9	4.74	0.06	47.45 +/- 8.01	0.00017578 +/- 0.00003704	47.34 +/- 15.21	0.00003756 +/- 0.00001296	50.52 +/- 10.65	0.00008400 +/- 0.00001687
Tibet
Lhasa	Dai	China	Druze	Israel (Carmel)	0.0035	1427.09+/-290.29	4.77	2.08	5.49	0.24	49.21 +/- 10.01	0.00006985 +/- 0.00001465	52.48 +/- 25.17	0.00000977 +/- 0.00000330	41.44 +/- 7.55	0.00006182 +/- 0.00000932
Lhasa	Dai	China	French	France	0.00057	1382.14+/-249.11	5.12	2.08	6.54	0.16	47.66 +/- 8.59	0.00006900 +/- 0.00001347	52.48 +/- 25.17	0.00000977 +/- 0.00000330	44.48 +/- 6.80	0.00006543 +/- 0.00000923
Lhasa	Dai	China	Kurumba	India_Dravidian	0.00034	1654.45+/-286.52	5.22	2.08	4.92	0.08	57.05 +/- 9.88	0.00005683 +/- 0.00001089	52.48 +/- 25.17	0.00000977 +/- 0.00000330	53.10 +/- 10.79	0.00005203 +/- 0.00000842
Lhasa	Dai	China	Sardinian	Italy	0.035	1338.35+/-312.91	4.28	2.08	5.2	0.22	46.15 +/- 10.79	0.00006492 +/- 0.00001482	52.48 +/- 25.17	0.00000977 +/- 0.00000330	42.26 +/- 8.13	0.00006329 +/- 0.00000917
Lhasa	Dai	China	Velamas	India_Dravidian	0.013	1603.7+/-270.86	4.49	2.08	5.2	0.24	55.30 +/- 9.34	0.00005790 +/- 0.00001288	52.48 +/- 25.17	0.00000977 +/- 0.00000330	43.31 +/- 7.81	0.00004603 +/- 0.00000885
India
Bodo	Uttar_Pradesh	India	Uygur	China	0.031	570.72+/-132.53	4.31	8.19	2.42	0.21	19.68 +/- 4.57	0.00001281 +/- 0.00000287	24.28 +/- 2.96	0.00006029 +/- 0.00000673	20.38 +/- 8.43	0.00001775 +/- 0.00000582
Bhutan
Dzala	Dharkars	India_IEU	Shannan	Tibet	0.02	854.05+/-194.01	4.4	2.96	2.1	0.24	29.45 +/- 6.69	0.00003257 +/- 0.00000660	34.73 +/- 11.73	0.00004815 +/- 0.00000744	37.60 +/- 17.89	0.00001488 +/- 0.00000601
Khengpa	Han	China	Pulliyar	India_Dravidian	3e-05	980.2+/-173.42	5.65	2.84	5.11	0.21	33.80 +/- 5.98	0.00004791 +/- 0.00000812	38.90 +/- 11.61	0.00001114 +/- 0.00000391	31.40 +/- 3.47	0.00006348 +/- 0.00001242
Khengpa	Kshatriya	India_IEU	Majhi	Nepal	0.00017	881.31+/-141.23	5.35	4.21	2.54	0.18	30.39 +/- 4.87	0.00002765 +/- 0.00000517	25.76 +/- 4.67	0.00006456 +/- 0.00001533	30.96 +/- 10.16	0.00001557 +/- 0.00000614
Khengpa	Kshatriya	India_IEU	Miaozu	China	0.0059	838.68+/-161.24	4.66	4.21	2.5	0.21	28.92 +/- 5.56	0.00004993 +/- 0.00001071	25.76 +/- 4.67	0.00006456 +/- 0.00001533	31.73 +/- 12.68	0.00001061 +/- 0.00000384
Khengpa	Miaozu	China	Sardinian	Italy	0.019	808.81+/-182.99	4.42	2.5	4.66	0.13	27.89 +/- 6.31	0.00006038 +/- 0.00001184	31.73 +/- 12.68	0.00001061 +/- 0.00000384	28.72 +/- 5.89	0.00007837 +/- 0.00001680
Kurtöp	Druze	Israel (Carmel)	Xibo	China	0.019	540.85+/-122.38	4.42	4.53	2.06	0.17	18.65 +/- 4.22	0.00003819 +/- 0.00000515	15.76 +/- 3.48	0.00006411 +/- 0.00000737	15.73 +/- 7.63	0.00001332 +/- 0.00000340
