# Supplementary material for: Demographic History and Genetic Adaptation in the Himalayan Region Inferred from Genome-Wide SNP Genotypes of 49 Populations
Source: Mol Biol Evol. 2018 May 22;35(8):1916–33. doi: 10.1093/molbev/msy094 (PMC6063301; doi:10.1093/molbev/msy094)
Supplement: Supplementary Data [file msy094_supp.zip › Arciero-rev2_Table_S4.xlsx]

## Sheet: f3-outgroup statistics 
f3-outgroup statistics: f3(X,Y;Yoruba): X is one of the worldwide populations used here, Y is one of the ancient Himalayan genomes
Source1	Source2	Target	f3-statistics outgroup	Standard deviation	Z_score	f3(Source1, Source2 ; Yoruba)
Sherpa	C1	Yoruba	0.217677	0.002403	90.588	f3(Sherpa,C1;Yoruba)
Tingri	C1	Yoruba	0.216818	0.002254	96.174	f3(Tingri,C1;Yoruba)
Brokkat	C1	Yoruba	0.216806	0.002396	90.47	f3(Brokkat,C1;Yoruba)
Bahing	C1	Yoruba	0.216771	0.003016	71.881	f3(Bahing,C1;Yoruba)
Nachiring	C1	Yoruba	0.216678	0.003137	69.064	f3(Nachiring,C1;Yoruba)
Dumi	C1	Yoruba	0.216393	0.002562	84.45	f3(Dumi,C1;Yoruba)
Lhasa	C1	Yoruba	0.216391	0.00225	96.168	f3(Lhasa,C1;Yoruba)
Lakha	C1	Yoruba	0.216291	0.002445	88.454	f3(Lakha,C1;Yoruba)
Naga	C1	Yoruba	0.216237	0.002516	85.939	f3(Naga,C1;Yoruba)
Sampang	C1	Yoruba	0.21623	0.002521	85.785	f3(Sampang,C1;Yoruba)
Nup	C1	Yoruba	0.216068	0.002352	91.853	f3(Nup,C1;Yoruba)
Kulung	C1	Yoruba	0.215784	0.002744	78.646	f3(Kulung,C1;Yoruba)
Bumthang	C1	Yoruba	0.215612	0.00231	93.326	f3(Bumthang,C1;Yoruba)
Nyingchi	C1	Yoruba	0.21558	0.002297	93.851	f3(Nyingchi,C1;Yoruba)
Shannan	C1	Yoruba	0.215475	0.002264	95.167	f3(Shannan,C1;Yoruba)
Gongduk	C1	Yoruba	0.21547	0.002335	92.292	f3(Gongduk,C1;Yoruba)
Puma	C1	Yoruba	0.215246	0.003026	71.131	f3(Puma,C1;Yoruba)
Chali	C1	Yoruba	0.21512	0.002348	91.622	f3(Chali,C1;Yoruba)
Layap	C1	Yoruba	0.215114	0.00235	91.539	f3(Layap,C1;Yoruba)
Mönpa	C1	Yoruba	0.214903	0.002472	86.933	f3(Mönpa,C1;Yoruba)
Limbu	C1	Yoruba	0.214862	0.002293	93.711	f3(Limbu,C1;Yoruba)
Naxi	C1	Yoruba	0.214822	0.002335	92.003	f3(Naxi,C1;Yoruba)
Mangde	C1	Yoruba	0.214803	0.002307	93.108	f3(Mangde,C1;Yoruba)
Nagqu	C1	Yoruba	0.214793	0.00225	95.484	f3(Nagqu,C1;Yoruba)
Kurtöp	C1	Yoruba	0.214734	0.002306	93.133	f3(Kurtöp,C1;Yoruba)
Brokpa	C1	Yoruba	0.214721	0.002294	93.605	f3(Brokpa,C1;Yoruba)
Dzala	C1	Yoruba	0.214554	0.002296	93.446	f3(Dzala,C1;Yoruba)
Tshangla	C1	Yoruba	0.214396	0.002312	92.728	f3(Tshangla,C1;Yoruba)
Yizu	C1	Yoruba	0.214367	0.002326	92.141	f3(Yizu,C1;Yoruba)
Wambule	C1	Yoruba	0.214072	0.002327	91.983	f3(Wambule,C1;Yoruba)
Khengpa	C1	Yoruba	0.213922	0.002261	94.598	f3(Khengpa,C1;Yoruba)
Bantawa	C1	Yoruba	0.213681	0.002716	78.662	f3(Bantawa,C1;Yoruba)
Ngalop	C1	Yoruba	0.212992	0.002254	94.505	f3(Ngalop,C1;Yoruba)
Miaozu	C1	Yoruba	0.212849	0.002406	88.46	f3(Miaozu,C1;Yoruba)
Dakpa	C1	Yoruba	0.21271	0.002573	82.672	f3(Dakpa,C1;Yoruba)
Chamling	C1	Yoruba	0.212698	0.002367	89.854	f3(Chamling,C1;Yoruba)
Tujia	C1	Yoruba	0.212438	0.002349	90.423	f3(Tujia,C1;Yoruba)
Han	C1	Yoruba	0.212128	0.002298	92.29	f3(Han,C1;Yoruba)
Gurung	C1	Yoruba	0.211322	0.002197	96.207	f3(Gurung,C1;Yoruba)
Japanese	C1	Yoruba	0.211061	0.002331	90.535	f3(Japanese,C1;Yoruba)
She	C1	Yoruba	0.211019	0.002393	88.169	f3(She,C1;Yoruba)
Hezhen	C1	Yoruba	0.210959	0.002419	87.205	f3(Hezhen,C1;Yoruba)
Thakali	C1	Yoruba	0.210264	0.002269	92.658	f3(Thakali,C1;Yoruba)
Magar	C1	Yoruba	0.210227	0.002221	94.644	f3(Magar,C1;Yoruba)
Sunwar	C1	Yoruba	0.209668	0.002488	84.264	f3(Sunwar,C1;Yoruba)
Tu	C1	Yoruba	0.209452	0.00234	89.505	f3(Tu,C1;Yoruba)
Lahu	C1	Yoruba	0.209418	0.002342	89.421	f3(Lahu,C1;Yoruba)
Daur	C1	Yoruba	0.209318	0.002315	90.426	f3(Daur,C1;Yoruba)
Oroqens	C1	Yoruba	0.209304	0.002393	87.473	f3(Oroqens,C1;Yoruba)
Chantyal	C1	Yoruba	0.208674	0.002274	91.748	f3(Chantyal,C1;Yoruba)
Xibo	C1	Yoruba	0.208147	0.002327	89.451	f3(Xibo,C1;Yoruba)
Mongola	C1	Yoruba	0.207883	0.002332	89.152	f3(Mongola,C1;Yoruba)
Dai	C1	Yoruba	0.207379	0.002361	87.843	f3(Dai,C1;Yoruba)
Chepang	C1	Yoruba	0.207085	0.00234	88.485	f3(Chepang,C1;Yoruba)
Barâm	C1	Yoruba	0.206958	0.002317	89.329	f3(Barâm,C1;Yoruba)
Tamang	C1	Yoruba	0.204884	0.002148	95.396	f3(Tamang,C1;Yoruba)
Garo	C1	Yoruba	0.204773	0.002403	85.223	f3(Garo,C1;Yoruba)
Toto	C1	Yoruba	0.204244	0.002321	87.983	f3(Toto,C1;Yoruba)
Burmese	C1	Yoruba	0.201523	0.002187	92.15	f3(Burmese,C1;Yoruba)
Yakut	C1	Yoruba	0.200092	0.002313	86.523	f3(Yakut,C1;Yoruba)
Dhimal	C1	Yoruba	0.199999	0.002112	94.711	f3(Dhimal,C1;Yoruba)
Bodo	C1	Yoruba	0.19945	0.002123	93.951	f3(Bodo,C1;Yoruba)
Cambodian	C1	Yoruba	0.198507	0.00221	89.837	f3(Cambodian,C1;Yoruba)
Majhi	C1	Yoruba	0.197758	0.002192	90.21	f3(Majhi,C1;Yoruba)
Surui	C1	Yoruba	0.193202	0.002696	71.66	f3(Surui,C1;Yoruba)
Khasi	C1	Yoruba	0.191559	0.002331	82.184	f3(Khasi,C1;Yoruba)
Pima	C1	Yoruba	0.191091	0.002417	79.046	f3(Pima,C1;Yoruba)
Karitiana	C1	Yoruba	0.191007	0.002527	75.592	f3(Karitiana,C1;Yoruba)
Newar	C1	Yoruba	0.189145	0.002053	92.14	f3(Newar,C1;Yoruba)
Colombian	C1	Yoruba	0.188672	0.002445	77.156	f3(Colombian,C1;Yoruba)
Maya	C1	Yoruba	0.183897	0.002269	81.04	f3(Maya,C1;Yoruba)
Sarki	C1	Yoruba	0.180351	0.002122	84.985	f3(Sarki,C1;Yoruba)
Uygurs	C1	Yoruba	0.177523	0.002075	85.572	f3(Uygurs,C1;Yoruba)
Bonda	C1	Yoruba	0.177454	0.002151	82.511	f3(Bonda,C1;Yoruba)
Juang	C1	Yoruba	0.176918	0.00239	74.017	f3(Juang,C1;Yoruba)
Hazara	C1	Yoruba	0.175776	0.002	87.907	f3(Hazara,C1;Yoruba)
Gadaba	C1	Yoruba	0.175756	0.002804	62.681	f3(Gadaba,C1;Yoruba)
Savara	C1	Yoruba	0.174775	0.002255	77.511	f3(Savara,C1;Yoruba)
Sonar	C1	Yoruba	0.174654	0.002311	75.581	f3(Sonar,C1;Yoruba)
Kharia	C1	Yoruba	0.174608	0.002535	68.888	f3(Kharia,C1;Yoruba)
NANMelanesian	C1	Yoruba	0.172994	0.002386	72.501	f3(NANMelanesian,C1;Yoruba)
Ho	C1	Yoruba	0.172907	0.00211	81.958	f3(Ho,C1;Yoruba)
Bhunjia	C1	Yoruba	0.172661	0.002825	61.125	f3(Bhunjia,C1;Yoruba)
Mawasi	C1	Yoruba	0.172615	0.002693	64.086	f3(Mawasi,C1;Yoruba)
Dhurwa	C1	Yoruba	0.17187	0.002681	64.109	f3(Dhurwa,C1;Yoruba)
Chetri	C1	Yoruba	0.171742	0.001899	90.426	f3(Chetri,C1;Yoruba)
Damai	C1	Yoruba	0.171456	0.001986	86.326	f3(Damai,C1;Yoruba)
Santhal	C1	Yoruba	0.169321	0.002736	61.888	f3(Santhal,C1;Yoruba)
Asur	C1	Yoruba	0.168049	0.002393	70.224	f3(Asur,C1;Yoruba)
Nihali	C1	Yoruba	0.167091	0.002375	70.355	f3(Nihali,C1;Yoruba)
Papuan	C1	Yoruba	0.164391	0.002545	64.59	f3(Papuan,C1;Yoruba)
Gond	C1	Yoruba	0.162833	0.002059	79.099	f3(Gond,C1;Yoruba)
Pulliyar	C1	Yoruba	0.162482	0.002186	74.337	f3(Pulliyar,C1;Yoruba)
Hakkipikki	C1	Yoruba	0.161665	0.00201	80.428	f3(Hakkipikki,C1;Yoruba)
Chamar	C1	Yoruba	0.160858	0.001946	82.661	f3(Chamar,C1;Yoruba)
Kol	C1	Yoruba	0.160853	0.00191	84.238	f3(Kol,C1;Yoruba)
Chenchus	C1	Yoruba	0.159576	0.002044	78.083	f3(Chenchus,C1;Yoruba)
Bengali	C1	Yoruba	0.158466	0.002543	62.319	f3(Bengali,C1;Yoruba)
Dusadh	C1	Yoruba	0.157873	0.001998	79.004	f3(Dusadh,C1;Yoruba)
Muslim	C1	Yoruba	0.157663	0.001986	79.397	f3(Muslim,C1;Yoruba)
Uttar_Pradesh	C1	Yoruba	0.157642	0.001996	78.975	f3(Uttar_Pradesh,C1;Yoruba)
Kurmi	C1	Yoruba	0.157641	0.002699	58.41	f3(Kurmi,C1;Yoruba)
Meghawal	C1	Yoruba	0.157261	0.002651	59.312	f3(Meghawal,C1;Yoruba)
Kurumba	C1	Yoruba	0.156616	0.002062	75.94	f3(Kurumba,C1;Yoruba)
Burusho	C1	Yoruba	0.156238	0.001873	83.413	f3(Burusho,C1;Yoruba)
Piramalai_Kallars	C1	Yoruba	0.15612	0.001936	80.625	f3(Piramalai_Kallars,C1;Yoruba)
Brahmins	C1	Yoruba	0.155706	0.00191	81.506	f3(Brahmins,C1;Yoruba)
Dharkars	C1	Yoruba	0.155557	0.001945	79.997	f3(Dharkars,C1;Yoruba)
Tamil_Nadu	C1	Yoruba	0.155537	0.002194	70.892	f3(Tamil_Nadu,C1;Yoruba)
Lambadi	C1	Yoruba	0.15536	0.002743	56.649	f3(Lambadi,C1;Yoruba)
Tharus	C1	Yoruba	0.155128	0.00215	72.148	f3(Tharus,C1;Yoruba)
Kanjars	C1	Yoruba	0.154828	0.001983	78.063	f3(Kanjars,C1;Yoruba)
Kshatriya	C1	Yoruba	0.154185	0.001902	81.071	f3(Kshatriya,C1;Yoruba)
Velamas	C1	Yoruba	0.154145	0.00196	78.637	f3(Velamas,C1;Yoruba)
Meena	C1	Yoruba	0.151661	0.002533	59.876	f3(Meena,C1;Yoruba)
Pathan	C1	Yoruba	0.148918	0.001852	80.392	f3(Pathan,C1;Yoruba)
Kalash	C1	Yoruba	0.147621	0.001941	76.071	f3(Kalash,C1;Yoruba)
Russian	C1	Yoruba	0.147556	0.001933	76.335	f3(Russian,C1;Yoruba)
Sindhi	C1	Yoruba	0.144487	0.001842	78.435	f3(Sindhi,C1;Yoruba)
Adygei	C1	Yoruba	0.142819	0.001893	75.44	f3(Adygei,C1;Yoruba)
Orcadian	C1	Yoruba	0.140277	0.002046	68.545	f3(Orcadian,C1;Yoruba)
Balochi	C1	Yoruba	0.140241	0.001825	76.859	f3(Balochi,C1;Yoruba)
French	C1	Yoruba	0.139851	0.001951	71.677	f3(French,C1;Yoruba)
Basque	C1	Yoruba	0.139384	0.002013	69.252	f3(Basque,C1;Yoruba)
Brahui	C1	Yoruba	0.139038	0.001793	77.559	f3(Brahui,C1;Yoruba)
NorthItalians	C1	Yoruba	0.138558	0.001913	72.444	f3(NorthItalians,C1;Yoruba)
Sardinian	C1	Yoruba	0.136153	0.001934	70.385	f3(Sardinian,C1;Yoruba)
Makrani	C1	Yoruba	0.133787	0.001782	75.079	f3(Makrani,C1;Yoruba)
Druze	C1	Yoruba	0.13267	0.00182	72.898	f3(Druze,C1;Yoruba)
Palestinian	C1	Yoruba	0.125569	0.001727	72.718	f3(Palestinian,C1;Yoruba)
Bedouin	C1	Yoruba	0.121139	0.001676	72.289	f3(Bedouin,C1;Yoruba)
Sherpa	M63	Yoruba	0.218323	0.002462	88.675	f3(Sherpa,M63;Yoruba)
Brokkat	M63	Yoruba	0.217857	0.002389	91.198	f3(Brokkat,M63;Yoruba)
Layap	M63	Yoruba	0.217556	0.00236	92.198	f3(Layap,M63;Yoruba)
Lhasa	M63	Yoruba	0.217361	0.002303	94.401	f3(Lhasa,M63;Yoruba)
Tingri	M63	Yoruba	0.217281	0.002381	91.268	f3(Tingri,M63;Yoruba)
Dzala	M63	Yoruba	0.217223	0.002407	90.235	f3(Dzala,M63;Yoruba)
Lakha	M63	Yoruba	0.216954	0.002422	89.592	f3(Lakha,M63;Yoruba)
Nyingchi	M63	Yoruba	0.216583	0.002341	92.513	f3(Nyingchi,M63;Yoruba)
Bumthang	M63	Yoruba	0.216442	0.002367	91.431	f3(Bumthang,M63;Yoruba)
Chali	M63	Yoruba	0.216428	0.002425	89.257	f3(Chali,M63;Yoruba)
Bahing	M63	Yoruba	0.216392	0.003043	71.117	f3(Bahing,M63;Yoruba)
Shannan	M63	Yoruba	0.216348	0.002301	94.013	f3(Shannan,M63;Yoruba)
Bantawa	M63	Yoruba	0.216335	0.002672	80.96	f3(Bantawa,M63;Yoruba)
Dakpa	M63	Yoruba	0.216291	0.002826	76.546	f3(Dakpa,M63;Yoruba)
Naga	M63	Yoruba	0.21611	0.002623	82.406	f3(Naga,M63;Yoruba)
Nup	M63	Yoruba	0.216085	0.002397	90.154	f3(Nup,M63;Yoruba)
Brokpa	M63	Yoruba	0.21604	0.002348	91.994	f3(Brokpa,M63;Yoruba)
Puma	M63	Yoruba	0.21591	0.002912	74.146	f3(Puma,M63;Yoruba)
Gongduk	M63	Yoruba	0.21591	0.002396	90.118	f3(Gongduk,M63;Yoruba)
Nagqu	M63	Yoruba	0.215551	0.002331	92.47	f3(Nagqu,M63;Yoruba)
Nachiring	M63	Yoruba	0.215501	0.002988	72.131	f3(Nachiring,M63;Yoruba)
Mönpa	M63	Yoruba	0.215427	0.002416	89.173	f3(Mönpa,M63;Yoruba)
Kurtöp	M63	Yoruba	0.215376	0.002378	90.587	f3(Kurtöp,M63;Yoruba)
Dumi	M63	Yoruba	0.215243	0.002709	79.455	f3(Dumi,M63;Yoruba)
Wambule	M63	Yoruba	0.21517	0.002401	89.615	f3(Wambule,M63;Yoruba)
Sampang	M63	Yoruba	0.215132	0.002612	82.35	f3(Sampang,M63;Yoruba)
Tshangla	M63	Yoruba	0.214937	0.002364	90.936	f3(Tshangla,M63;Yoruba)
Naxi	M63	Yoruba	0.214732	0.002397	89.58	f3(Naxi,M63;Yoruba)
Limbu	M63	Yoruba	0.214702	0.002333	92.018	f3(Limbu,M63;Yoruba)
Mangde	M63	Yoruba	0.214275	0.002409	88.964	f3(Mangde,M63;Yoruba)
Khengpa	M63	Yoruba	0.213967	0.002352	90.956	f3(Khengpa,M63;Yoruba)
Ngalop	M63	Yoruba	0.213632	0.002322	92.014	f3(Ngalop,M63;Yoruba)
Yizu	M63	Yoruba	0.213561	0.002393	89.26	f3(Yizu,M63;Yoruba)
Chamling	M63	Yoruba	0.213182	0.002361	90.289	f3(Chamling,M63;Yoruba)
Miaozu	M63	Yoruba	0.21257	0.002447	86.88	f3(Miaozu,M63;Yoruba)
Han	M63	Yoruba	0.212201	0.002354	90.163	f3(Han,M63;Yoruba)
Kulung	M63	Yoruba	0.212199	0.002656	79.884	f3(Kulung,M63;Yoruba)
Sunwar	M63	Yoruba	0.211961	0.002563	82.714	f3(Sunwar,M63;Yoruba)
Tujia	M63	Yoruba	0.211673	0.002363	89.57	f3(Tujia,M63;Yoruba)
She	M63	Yoruba	0.211085	0.002449	86.199	f3(She,M63;Yoruba)
Thakali	M63	Yoruba	0.210578	0.002332	90.289	f3(Thakali,M63;Yoruba)
Gurung	M63	Yoruba	0.210534	0.002282	92.257	f3(Gurung,M63;Yoruba)
Hezhen	M63	Yoruba	0.210411	0.002434	86.433	f3(Hezhen,M63;Yoruba)
Japanese	M63	Yoruba	0.210173	0.002393	87.828	f3(Japanese,M63;Yoruba)
Magar	M63	Yoruba	0.20934	0.002298	91.098	f3(Magar,M63;Yoruba)
Chantyal	M63	Yoruba	0.20911	0.002323	90.03	f3(Chantyal,M63;Yoruba)
Tu	M63	Yoruba	0.208971	0.002328	89.751	f3(Tu,M63;Yoruba)
Lahu	M63	Yoruba	0.208951	0.002419	86.395	f3(Lahu,M63;Yoruba)
Oroqens	M63	Yoruba	0.208643	0.002394	87.152	f3(Oroqens,M63;Yoruba)
Daur	M63	Yoruba	0.208512	0.002403	86.781	f3(Daur,M63;Yoruba)
Chepang	M63	Yoruba	0.20738	0.002394	86.614	f3(Chepang,M63;Yoruba)
Xibo	M63	Yoruba	0.206976	0.002351	88.028	f3(Xibo,M63;Yoruba)
Mongola	M63	Yoruba	0.206967	0.002365	87.519	f3(Mongola,M63;Yoruba)
Dai	M63	Yoruba	0.206137	0.00234	88.085	f3(Dai,M63;Yoruba)
Barâm	M63	Yoruba	0.206011	0.002328	88.478	f3(Barâm,M63;Yoruba)
Toto	M63	Yoruba	0.204747	0.002426	84.391	f3(Toto,M63;Yoruba)
Tamang	M63	Yoruba	0.203604	0.002208	92.203	f3(Tamang,M63;Yoruba)
Garo	M63	Yoruba	0.201874	0.002472	81.668	f3(Garo,M63;Yoruba)
Burmese	M63	Yoruba	0.200134	0.002225	89.965	f3(Burmese,M63;Yoruba)
Yakut	M63	Yoruba	0.199359	0.002309	86.346	f3(Yakut,M63;Yoruba)
Dhimal	M63	Yoruba	0.199257	0.002216	89.936	f3(Dhimal,M63;Yoruba)
Bodo	M63	Yoruba	0.198803	0.002213	89.849	f3(Bodo,M63;Yoruba)
Cambodian	M63	Yoruba	0.19781	0.00231	85.638	f3(Cambodian,M63;Yoruba)
Majhi	M63	Yoruba	0.195625	0.002265	86.386	f3(Majhi,M63;Yoruba)
Surui	M63	Yoruba	0.193959	0.002792	69.474	f3(Surui,M63;Yoruba)
Karitiana	M63	Yoruba	0.192821	0.002608	73.939	f3(Karitiana,M63;Yoruba)
Pima	M63	Yoruba	0.190023	0.002503	75.917	f3(Pima,M63;Yoruba)
Colombian	M63	Yoruba	0.187521	0.002608	71.904	f3(Colombian,M63;Yoruba)
Newar	M63	Yoruba	0.187106	0.002094	89.373	f3(Newar,M63;Yoruba)
Khasi	M63	Yoruba	0.186886	0.002388	78.271	f3(Khasi,M63;Yoruba)
Maya	M63	Yoruba	0.182377	0.002366	77.079	f3(Maya,M63;Yoruba)
Sarki	M63	Yoruba	0.17751	0.002156	82.341	f3(Sarki,M63;Yoruba)
Uygurs	M63	Yoruba	0.177064	0.002064	85.792	f3(Uygurs,M63;Yoruba)
Juang	M63	Yoruba	0.175608	0.002392	73.429	f3(Juang,M63;Yoruba)
Gadaba	M63	Yoruba	0.17502	0.002778	63.002	f3(Gadaba,M63;Yoruba)
Bonda	M63	Yoruba	0.174928	0.002324	75.269	f3(Bonda,M63;Yoruba)
Hazara	M63	Yoruba	0.17441	0.002021	86.319	f3(Hazara,M63;Yoruba)
Sonar	M63	Yoruba	0.17273	0.002404	71.841	f3(Sonar,M63;Yoruba)
Savara	M63	Yoruba	0.172695	0.002331	74.073	f3(Savara,M63;Yoruba)
Dhurwa	M63	Yoruba	0.171122	0.002758	62.051	f3(Dhurwa,M63;Yoruba)
NANMelanesian	M63	Yoruba	0.170615	0.002441	69.882	f3(NANMelanesian,M63;Yoruba)
Mawasi	M63	Yoruba	0.17032	0.00272	62.623	f3(Mawasi,M63;Yoruba)
Chetri	M63	Yoruba	0.170252	0.001951	87.249	f3(Chetri,M63;Yoruba)
Damai	M63	Yoruba	0.170189	0.00202	84.268	f3(Damai,M63;Yoruba)
Ho	M63	Yoruba	0.170166	0.002182	77.996	f3(Ho,M63;Yoruba)
Kharia	M63	Yoruba	0.17012	0.002482	68.54	f3(Kharia,M63;Yoruba)
Bhunjia	M63	Yoruba	0.168834	0.002831	59.635	f3(Bhunjia,M63;Yoruba)
Santhal	M63	Yoruba	0.166754	0.002713	61.463	f3(Santhal,M63;Yoruba)
Asur	M63	Yoruba	0.165737	0.002431	68.173	f3(Asur,M63;Yoruba)
Papuan	M63	Yoruba	0.162039	0.002508	64.599	f3(Papuan,M63;Yoruba)
Nihali	M63	Yoruba	0.161408	0.002317	69.67	f3(Nihali,M63;Yoruba)
Pulliyar	M63	Yoruba	0.16126	0.002209	73.01	f3(Pulliyar,M63;Yoruba)
Gond	M63	Yoruba	0.160387	0.002113	75.92	f3(Gond,M63;Yoruba)
Chenchus	M63	Yoruba	0.159283	0.002189	72.764	f3(Chenchus,M63;Yoruba)
Hakkipikki	M63	Yoruba	0.158168	0.002118	74.684	f3(Hakkipikki,M63;Yoruba)
Chamar	M63	Yoruba	0.157968	0.001954	80.83	f3(Chamar,M63;Yoruba)
Kol	M63	Yoruba	0.157724	0.001882	83.797	f3(Kol,M63;Yoruba)
Uttar_Pradesh	M63	Yoruba	0.156277	0.002085	74.939	f3(Uttar_Pradesh,M63;Yoruba)
Bengali	M63	Yoruba	0.156228	0.002589	60.333	f3(Bengali,M63;Yoruba)
Muslim	M63	Yoruba	0.155809	0.002046	76.15	f3(Muslim,M63;Yoruba)
Tharus	M63	Yoruba	0.155676	0.002296	67.797	f3(Tharus,M63;Yoruba)
Dusadh	M63	Yoruba	0.155077	0.001996	77.703	f3(Dusadh,M63;Yoruba)
Burusho	M63	Yoruba	0.154856	0.001851	83.679	f3(Burusho,M63;Yoruba)
Tamil_Nadu	M63	Yoruba	0.154693	0.002311	66.951	f3(Tamil_Nadu,M63;Yoruba)
Piramalai_Kallars	M63	Yoruba	0.15384	0.001975	77.909	f3(Piramalai_Kallars,M63;Yoruba)
Brahmins	M63	Yoruba	0.153796	0.001946	79.019	f3(Brahmins,M63;Yoruba)
Velamas	M63	Yoruba	0.153738	0.001975	77.83	f3(Velamas,M63;Yoruba)
Kanjars	M63	Yoruba	0.153483	0.001929	79.546	f3(Kanjars,M63;Yoruba)
Dharkars	M63	Yoruba	0.153443	0.00199	77.116	f3(Dharkars,M63;Yoruba)
Kurmi	M63	Yoruba	0.152798	0.002525	60.502	f3(Kurmi,M63;Yoruba)
Kurumba	M63	Yoruba	0.152654	0.002102	72.633	f3(Kurumba,M63;Yoruba)
Meghawal	M63	Yoruba	0.151939	0.002722	55.812	f3(Meghawal,M63;Yoruba)
Kshatriya	M63	Yoruba	0.151921	0.001903	79.833	f3(Kshatriya,M63;Yoruba)
Lambadi	M63	Yoruba	0.151158	0.002787	54.24	f3(Lambadi,M63;Yoruba)
Meena	M63	Yoruba	0.150174	0.002704	55.534	f3(Meena,M63;Yoruba)
Pathan	M63	Yoruba	0.147837	0.001833	80.639	f3(Pathan,M63;Yoruba)
Russian	M63	Yoruba	0.146409	0.001938	75.548	f3(Russian,M63;Yoruba)
Kalash	M63	Yoruba	0.146368	0.001971	74.279	f3(Kalash,M63;Yoruba)
Sindhi	M63	Yoruba	0.14232	0.001817	78.337	f3(Sindhi,M63;Yoruba)
Adygei	M63	Yoruba	0.140296	0.001921	73.014	f3(Adygei,M63;Yoruba)
Orcadian	M63	Yoruba	0.139671	0.001956	71.416	f3(Orcadian,M63;Yoruba)
Balochi	M63	Yoruba	0.138964	0.001811	76.735	f3(Balochi,M63;Yoruba)
Basque	M63	Yoruba	0.137982	0.001961	70.38	f3(Basque,M63;Yoruba)
French	M63	Yoruba	0.137757	0.001939	71.043	f3(French,M63;Yoruba)
Brahui	M63	Yoruba	0.137334	0.001801	76.26	f3(Brahui,M63;Yoruba)
NorthItalians	M63	Yoruba	0.136607	0.001897	72.01	f3(NorthItalians,M63;Yoruba)
Sardinian	M63	Yoruba	0.134641	0.001955	68.872	f3(Sardinian,M63;Yoruba)
Makrani	M63	Yoruba	0.132251	0.001781	74.255	f3(Makrani,M63;Yoruba)
Druze	M63	Yoruba	0.130084	0.001833	70.961	f3(Druze,M63;Yoruba)
Palestinian	M63	Yoruba	0.122989	0.001725	71.302	f3(Palestinian,M63;Yoruba)
Bedouin	M63	Yoruba	0.118321	0.001689	70.058	f3(Bedouin,M63;Yoruba)
Bahing	S10	Yoruba	0.221716	0.003021	73.395	f3(Bahing,S10;Yoruba)
Lakha	S10	Yoruba	0.218944	0.002488	87.984	f3(Lakha,S10;Yoruba)
Dumi	S10	Yoruba	0.218839	0.002859	76.537	f3(Dumi,S10;Yoruba)
Tingri	S10	Yoruba	0.218532	0.002415	90.493	f3(Tingri,S10;Yoruba)
Lhasa	S10	Yoruba	0.218422	0.002378	91.867	f3(Lhasa,S10;Yoruba)
Bantawa	S10	Yoruba	0.218364	0.002766	78.935	f3(Bantawa,S10;Yoruba)
Sherpa	S10	Yoruba	0.218335	0.002531	86.255	f3(Sherpa,S10;Yoruba)
Brokkat	S10	Yoruba	0.21824	0.002425	89.99	f3(Brokkat,S10;Yoruba)
Naga	S10	Yoruba	0.217869	0.002573	84.667	f3(Naga,S10;Yoruba)
Shannan	S10	Yoruba	0.217717	0.002374	91.702	f3(Shannan,S10;Yoruba)
Bumthang	S10	Yoruba	0.217661	0.002442	89.148	f3(Bumthang,S10;Yoruba)
Nyingchi	S10	Yoruba	0.217618	0.002406	90.431	f3(Nyingchi,S10;Yoruba)
Layap	S10	Yoruba	0.217576	0.002476	87.875	f3(Layap,S10;Yoruba)
Puma	S10	Yoruba	0.21757	0.00302	72.049	f3(Puma,S10;Yoruba)
Dakpa	S10	Yoruba	0.217525	0.002756	78.938	f3(Dakpa,S10;Yoruba)
Sampang	S10	Yoruba	0.217125	0.002668	81.39	f3(Sampang,S10;Yoruba)
Nagqu	S10	Yoruba	0.217099	0.002393	90.738	f3(Nagqu,S10;Yoruba)
Chali	S10	Yoruba	0.217053	0.002483	87.424	f3(Chali,S10;Yoruba)
Gongduk	S10	Yoruba	0.216969	0.0025	86.799	f3(Gongduk,S10;Yoruba)
Brokpa	S10	Yoruba	0.216936	0.00245	88.551	f3(Brokpa,S10;Yoruba)
Dzala	S10	Yoruba	0.216911	0.00248	87.458	f3(Dzala,S10;Yoruba)
Nachiring	S10	Yoruba	0.216702	0.003096	69.998	f3(Nachiring,S10;Yoruba)
Kurtöp	S10	Yoruba	0.216618	0.00246	88.049	f3(Kurtöp,S10;Yoruba)
Mangde	S10	Yoruba	0.216357	0.002416	89.55	f3(Mangde,S10;Yoruba)
Nup	S10	Yoruba	0.216222	0.002444	88.474	f3(Nup,S10;Yoruba)
Kulung	S10	Yoruba	0.215652	0.00267	80.78	f3(Kulung,S10;Yoruba)
Tshangla	S10	Yoruba	0.215564	0.002426	88.846	f3(Tshangla,S10;Yoruba)
Mönpa	S10	Yoruba	0.215355	0.002478	86.903	f3(Mönpa,S10;Yoruba)
Wambule	S10	Yoruba	0.215349	0.002424	88.854	f3(Wambule,S10;Yoruba)
Yizu	S10	Yoruba	0.215271	0.002487	86.544	f3(Yizu,S10;Yoruba)
Limbu	S10	Yoruba	0.214923	0.002379	90.355	f3(Limbu,S10;Yoruba)
Naxi	S10	Yoruba	0.214628	0.002462	87.175	f3(Naxi,S10;Yoruba)
Ngalop	S10	Yoruba	0.214534	0.002369	90.547	f3(Ngalop,S10;Yoruba)
Chamling	S10	Yoruba	0.214418	0.00249	86.126	f3(Chamling,S10;Yoruba)
Khengpa	S10	Yoruba	0.21436	0.002392	89.621	f3(Khengpa,S10;Yoruba)
Miaozu	S10	Yoruba	0.212885	0.002502	85.103	f3(Miaozu,S10;Yoruba)
Han	S10	Yoruba	0.21277	0.002423	87.815	f3(Han,S10;Yoruba)
Tujia	S10	Yoruba	0.212755	0.00247	86.149	f3(Tujia,S10;Yoruba)
Thakali	S10	Yoruba	0.211921	0.00236	89.81	f3(Thakali,S10;Yoruba)
She	S10	Yoruba	0.211903	0.002519	84.109	f3(She,S10;Yoruba)
Gurung	S10	Yoruba	0.211457	0.002383	88.752	f3(Gurung,S10;Yoruba)
Japanese	S10	Yoruba	0.211344	0.00247	85.562	f3(Japanese,S10;Yoruba)
Sunwar	S10	Yoruba	0.211011	0.002598	81.233	f3(Sunwar,S10;Yoruba)
Hezhen	S10	Yoruba	0.210945	0.002498	84.434	f3(Hezhen,S10;Yoruba)
Magar	S10	Yoruba	0.210547	0.00231	91.155	f3(Magar,S10;Yoruba)
Oroqens	S10	Yoruba	0.210372	0.002502	84.082	f3(Oroqens,S10;Yoruba)
Tu	S10	Yoruba	0.209981	0.002436	86.208	f3(Tu,S10;Yoruba)
Chantyal	S10	Yoruba	0.209933	0.002353	89.223	f3(Chantyal,S10;Yoruba)
Daur	S10	Yoruba	0.209886	0.002426	86.509	f3(Daur,S10;Yoruba)
Lahu	S10	Yoruba	0.209872	0.002476	84.78	f3(Lahu,S10;Yoruba)
Barâm	S10	Yoruba	0.208688	0.002358	88.507	f3(Barâm,S10;Yoruba)
Chepang	S10	Yoruba	0.208441	0.002395	87.031	f3(Chepang,S10;Yoruba)
Mongola	S10	Yoruba	0.208369	0.002393	87.072	f3(Mongola,S10;Yoruba)
Dai	S10	Yoruba	0.207902	0.002483	83.745	f3(Dai,S10;Yoruba)
Xibo	S10	Yoruba	0.207785	0.00247	84.127	f3(Xibo,S10;Yoruba)
Toto	S10	Yoruba	0.205989	0.002535	81.26	f3(Toto,S10;Yoruba)
Tamang	S10	Yoruba	0.205141	0.00227	90.365	f3(Tamang,S10;Yoruba)
Garo	S10	Yoruba	0.205021	0.002506	81.803	f3(Garo,S10;Yoruba)
Burmese	S10	Yoruba	0.201786	0.002263	89.156	f3(Burmese,S10;Yoruba)
Dhimal	S10	Yoruba	0.201137	0.00224	89.812	f3(Dhimal,S10;Yoruba)
Bodo	S10	Yoruba	0.200849	0.002229	90.102	f3(Bodo,S10;Yoruba)
Yakut	S10	Yoruba	0.200432	0.002394	83.713	f3(Yakut,S10;Yoruba)
Cambodian	S10	Yoruba	0.198273	0.002362	83.941	f3(Cambodian,S10;Yoruba)
Majhi	S10	Yoruba	0.196244	0.002274	86.291	f3(Majhi,S10;Yoruba)
Surui	S10	Yoruba	0.195631	0.002814	69.519	f3(Surui,S10;Yoruba)
Karitiana	S10	Yoruba	0.193791	0.002751	70.45	f3(Karitiana,S10;Yoruba)
Pima	S10	Yoruba	0.192153	0.00259	74.2	f3(Pima,S10;Yoruba)
Colombian	S10	Yoruba	0.189616	0.002668	71.08	f3(Colombian,S10;Yoruba)
Khasi	S10	Yoruba	0.189353	0.002371	79.862	f3(Khasi,S10;Yoruba)
Newar	S10	Yoruba	0.188862	0.002123	88.972	f3(Newar,S10;Yoruba)
Maya	S10	Yoruba	0.184651	0.002439	75.706	f3(Maya,S10;Yoruba)
Sarki	S10	Yoruba	0.181079	0.002138	84.692	f3(Sarki,S10;Yoruba)
Uygurs	S10	Yoruba	0.179114	0.002157	83.021	f3(Uygurs,S10;Yoruba)
Juang	S10	Yoruba	0.178919	0.002488	71.91	f3(Juang,S10;Yoruba)
Bonda	S10	Yoruba	0.178093	0.002331	76.39	f3(Bonda,S10;Yoruba)
Hazara	S10	Yoruba	0.177173	0.00209	84.777	f3(Hazara,S10;Yoruba)
Gadaba	S10	Yoruba	0.175542	0.002808	62.507	f3(Gadaba,S10;Yoruba)
Savara	S10	Yoruba	0.175478	0.002401	73.077	f3(Savara,S10;Yoruba)
Sonar	S10	Yoruba	0.174969	0.002364	74.002	f3(Sonar,S10;Yoruba)
Ho	S10	Yoruba	0.174129	0.002226	78.224	f3(Ho,S10;Yoruba)
Bhunjia	S10	Yoruba	0.174053	0.002843	61.231	f3(Bhunjia,S10;Yoruba)
Kharia	S10	Yoruba	0.173735	0.002598	66.867	f3(Kharia,S10;Yoruba)
Chetri	S10	Yoruba	0.173064	0.002003	86.392	f3(Chetri,S10;Yoruba)
Damai	S10	Yoruba	0.172929	0.002113	81.831	f3(Damai,S10;Yoruba)
Dhurwa	S10	Yoruba	0.172126	0.002837	60.676	f3(Dhurwa,S10;Yoruba)
NANMelanesian	S10	Yoruba	0.17164	0.002519	68.149	f3(NANMelanesian,S10;Yoruba)
Mawasi	S10	Yoruba	0.171461	0.002887	59.394	f3(Mawasi,S10;Yoruba)
Santhal	S10	Yoruba	0.170538	0.002856	59.707	f3(Santhal,S10;Yoruba)
Asur	S10	Yoruba	0.16981	0.002501	67.894	f3(Asur,S10;Yoruba)
Gond	S10	Yoruba	0.164512	0.002239	73.473	f3(Gond,S10;Yoruba)
Papuan	S10	Yoruba	0.163227	0.002701	60.435	f3(Papuan,S10;Yoruba)
Nihali	S10	Yoruba	0.162902	0.002423	67.227	f3(Nihali,S10;Yoruba)
Pulliyar	S10	Yoruba	0.161339	0.002232	72.285	f3(Pulliyar,S10;Yoruba)
Kol	S10	Yoruba	0.160744	0.001975	81.371	f3(Kol,S10;Yoruba)
Hakkipikki	S10	Yoruba	0.160672	0.002197	73.124	f3(Hakkipikki,S10;Yoruba)
Chenchus	S10	Yoruba	0.160593	0.002206	72.796	f3(Chenchus,S10;Yoruba)
Bengali	S10	Yoruba	0.160478	0.002649	60.591	f3(Bengali,S10;Yoruba)
Chamar	S10	Yoruba	0.160353	0.002038	78.687	f3(Chamar,S10;Yoruba)
Dusadh	S10	Yoruba	0.158226	0.002042	77.485	f3(Dusadh,S10;Yoruba)
Uttar_Pradesh	S10	Yoruba	0.157809	0.002073	76.142	f3(Uttar_Pradesh,S10;Yoruba)
Tamil_Nadu	S10	Yoruba	0.157569	0.002309	68.24	f3(Tamil_Nadu,S10;Yoruba)
Tharus	S10	Yoruba	0.157464	0.002348	67.053	f3(Tharus,S10;Yoruba)
Muslim	S10	Yoruba	0.157355	0.002124	74.09	f3(Muslim,S10;Yoruba)
Burusho	S10	Yoruba	0.157243	0.001979	79.441	f3(Burusho,S10;Yoruba)
Dharkars	S10	Yoruba	0.156773	0.002025	77.422	f3(Dharkars,S10;Yoruba)
Piramalai_Kallars	S10	Yoruba	0.156623	0.002038	76.849	f3(Piramalai_Kallars,S10;Yoruba)
Brahmins	S10	Yoruba	0.155928	0.001997	78.085	f3(Brahmins,S10;Yoruba)
Velamas	S10	Yoruba	0.155831	0.00199	78.326	f3(Velamas,S10;Yoruba)
Kurumba	S10	Yoruba	0.155802	0.002155	72.299	f3(Kurumba,S10;Yoruba)
Meghawal	S10	Yoruba	0.155382	0.002803	55.433	f3(Meghawal,S10;Yoruba)
Kanjars	S10	Yoruba	0.155271	0.002059	75.42	f3(Kanjars,S10;Yoruba)
Kurmi	S10	Yoruba	0.154981	0.002841	54.549	f3(Kurmi,S10;Yoruba)
Kshatriya	S10	Yoruba	0.154741	0.00203	76.211	f3(Kshatriya,S10;Yoruba)
Lambadi	S10	Yoruba	0.15441	0.002717	56.837	f3(Lambadi,S10;Yoruba)
Meena	S10	Yoruba	0.150318	0.002703	55.606	f3(Meena,S10;Yoruba)
Pathan	S10	Yoruba	0.150102	0.001939	77.402	f3(Pathan,S10;Yoruba)
Russian	S10	Yoruba	0.149905	0.002018	74.284	f3(Russian,S10;Yoruba)
Kalash	S10	Yoruba	0.147687	0.002039	72.431	f3(Kalash,S10;Yoruba)
Sindhi	S10	Yoruba	0.145236	0.001882	77.17	f3(Sindhi,S10;Yoruba)
Adygei	S10	Yoruba	0.143909	0.001994	72.184	f3(Adygei,S10;Yoruba)
Orcadian	S10	Yoruba	0.143297	0.002121	67.568	f3(Orcadian,S10;Yoruba)
Balochi	S10	Yoruba	0.142088	0.00189	75.183	f3(Balochi,S10;Yoruba)
French	S10	Yoruba	0.141705	0.002036	69.588	f3(French,S10;Yoruba)
Basque	S10	Yoruba	0.141393	0.002093	67.542	f3(Basque,S10;Yoruba)
Brahui	S10	Yoruba	0.140398	0.00185	75.89	f3(Brahui,S10;Yoruba)
NorthItalians	S10	Yoruba	0.140017	0.002044	68.517	f3(NorthItalians,S10;Yoruba)
Sardinian	S10	Yoruba	0.137732	0.00201	68.513	f3(Sardinian,S10;Yoruba)
Makrani	S10	Yoruba	0.135534	0.001818	74.532	f3(Makrani,S10;Yoruba)
Druze	S10	Yoruba	0.133677	0.001909	70.013	f3(Druze,S10;Yoruba)
Palestinian	S10	Yoruba	0.126014	0.001778	70.889	f3(Palestinian,S10;Yoruba)
Bedouin	S10	Yoruba	0.12184	0.001722	70.765	f3(Bedouin,S10;Yoruba)
Sherpa	S35	Yoruba	0.219311	0.002552	85.929	f3(Sherpa,S35;Yoruba)
Lakha	S35	Yoruba	0.217892	0.002567	84.894	f3(Lakha,S35;Yoruba)
Lhasa	S35	Yoruba	0.217871	0.002478	87.909	f3(Lhasa,S35;Yoruba)
Brokkat	S35	Yoruba	0.21763	0.002505	86.88	f3(Brokkat,S35;Yoruba)
Tingri	S35	Yoruba	0.217384	0.002491	87.26	f3(Tingri,S35;Yoruba)
Shannan	S35	Yoruba	0.21723	0.002467	88.048	f3(Shannan,S35;Yoruba)
Sampang	S35	Yoruba	0.217004	0.002697	80.461	f3(Sampang,S35;Yoruba)
Naga	S35	Yoruba	0.216966	0.002727	79.576	f3(Naga,S35;Yoruba)
Brokpa	S35	Yoruba	0.216667	0.002481	87.33	f3(Brokpa,S35;Yoruba)
Bumthang	S35	Yoruba	0.216656	0.002497	86.756	f3(Bumthang,S35;Yoruba)
Nachiring	S35	Yoruba	0.216635	0.003284	65.976	f3(Nachiring,S35;Yoruba)
Nyingchi	S35	Yoruba	0.216525	0.002516	86.058	f3(Nyingchi,S35;Yoruba)
Layap	S35	Yoruba	0.216493	0.002554	84.781	f3(Layap,S35;Yoruba)
Nup	S35	Yoruba	0.216442	0.002521	85.845	f3(Nup,S35;Yoruba)
Dzala	S35	Yoruba	0.216438	0.002508	86.308	f3(Dzala,S35;Yoruba)
Chali	S35	Yoruba	0.216345	0.002587	83.643	f3(Chali,S35;Yoruba)
Kurtöp	S35	Yoruba	0.215748	0.002469	87.387	f3(Kurtöp,S35;Yoruba)
Mönpa	S35	Yoruba	0.215736	0.002622	82.274	f3(Mönpa,S35;Yoruba)
Bantawa	S35	Yoruba	0.215562	0.002879	74.868	f3(Bantawa,S35;Yoruba)
Mangde	S35	Yoruba	0.215452	0.002503	86.082	f3(Mangde,S35;Yoruba)
Nagqu	S35	Yoruba	0.215298	0.00248	86.812	f3(Nagqu,S35;Yoruba)
Dakpa	S35	Yoruba	0.214881	0.002831	75.898	f3(Dakpa,S35;Yoruba)
Wambule	S35	Yoruba	0.214717	0.0025	85.888	f3(Wambule,S35;Yoruba)
Khengpa	S35	Yoruba	0.214547	0.002483	86.392	f3(Khengpa,S35;Yoruba)
Tshangla	S35	Yoruba	0.214389	0.002482	86.384	f3(Tshangla,S35;Yoruba)
Bahing	S35	Yoruba	0.214194	0.003225	66.423	f3(Bahing,S35;Yoruba)
Chamling	S35	Yoruba	0.214186	0.002528	84.719	f3(Chamling,S35;Yoruba)
Puma	S35	Yoruba	0.214119	0.003003	71.302	f3(Pumaa,S35;Yoruba)
Gongduk	S35	Yoruba	0.214072	0.002575	83.119	f3(Gongduk,S35;Yoruba)
Kulung	S35	Yoruba	0.213911	0.002776	77.055	f3(Kulung,S35;Yoruba)
Yizu	S35	Yoruba	0.213904	0.002536	84.34	f3(Yizu,S35;Yoruba)
Limbu	S35	Yoruba	0.213777	0.002506	85.31	f3(Limbu,S35;Yoruba)
Naxi	S35	Yoruba	0.213524	0.002518	84.787	f3(Naxi,S35;Yoruba)
Dumi	S35	Yoruba	0.213317	0.00285	74.857	f3(Dumi,S35;Yoruba)
Ngalop	S35	Yoruba	0.21312	0.002434	87.561	f3(Ngalop,S35;Yoruba)
Tujia	S35	Yoruba	0.211634	0.00247	85.694	f3(Tujia,S35;Yoruba)
Sunwar	S35	Yoruba	0.211589	0.00261	81.064	f3(Sunwar,S35;Yoruba)
She	S35	Yoruba	0.211514	0.002556	82.749	f3(She,S35;Yoruba)
Han	S35	Yoruba	0.211433	0.002501	84.555	f3(Han,S35;Yoruba)
Thakali	S35	Yoruba	0.211026	0.002488	84.828	f3(Thakali,S35;Yoruba)
Miaozu	S35	Yoruba	0.210849	0.002545	82.853	f3(Miaozu,S35;Yoruba)
Gurung	S35	Yoruba	0.210484	0.002437	86.359	f3(Gurung,S35;Yoruba)
Japanese	S35	Yoruba	0.21014	0.002532	82.988	f3(Japanese,S35;Yoruba)
Hezhen	S35	Yoruba	0.208938	0.00256	81.63	f3(Hezhen,S35;Yoruba)
Lahu	S35	Yoruba	0.208791	0.002554	81.762	f3(Lahu,S35;Yoruba)
Oroqens	S35	Yoruba	0.208511	0.002558	81.528	f3(Oroqens,S35;Yoruba)
Tu	S35	Yoruba	0.208426	0.002505	83.197	f3(Tu,S35;Yoruba)
Daur	S35	Yoruba	0.20823	0.002539	82.013	f3(Daur,S35;Yoruba)
Magar	S35	Yoruba	0.208155	0.002418	86.085	f3(Magar,S35;Yoruba)
Chantyal	S35	Yoruba	0.207491	0.00248	83.682	f3(Chantyal,S35;Yoruba)
Xibo	S35	Yoruba	0.207023	0.002562	80.807	f3(Xibo,S35;Yoruba)
Mongola	S35	Yoruba	0.206659	0.002466	83.819	f3(Mongola,S35;Yoruba)
Dai	S35	Yoruba	0.206407	0.002521	81.885	f3(Dai,S35;Yoruba)
Chepang	S35	Yoruba	0.205749	0.002481	82.923	f3(Chepang,S35;Yoruba)
Toto	S35	Yoruba	0.205438	0.002606	78.833	f3(Toto,S35;Yoruba)
Barâm	S35	Yoruba	0.205377	0.002486	82.627	f3(Barâm,S35;Yoruba)
Tamang	S35	Yoruba	0.203641	0.002378	85.637	f3(Tamang,S35;Yoruba)
Garo	S35	Yoruba	0.203296	0.002576	78.915	f3(Garo,S35;Yoruba)
Burmese	S35	Yoruba	0.200956	0.002361	85.129	f3(Burmese,S35;Yoruba)
Bodo	S35	Yoruba	0.199764	0.002323	86.003	f3(Bodo,S35;Yoruba)
Yakut	S35	Yoruba	0.19915	0.002477	80.395	f3(Yakut,S35;Yoruba)
Dhimal	S35	Yoruba	0.198895	0.002308	86.164	f3(Dhimal,S35;Yoruba)
Cambodian	S35	Yoruba	0.19687	0.002482	79.315	f3(Cambodian,S35;Yoruba)
Majhi	S35	Yoruba	0.19564	0.002318	84.4	f3(Majhi,S35;Yoruba)
Surui	S35	Yoruba	0.192562	0.002833	67.965	f3(Surui,S35;Yoruba)
Karitiana	S35	Yoruba	0.192092	0.002748	69.891	f3(Karitiana,S35;Yoruba)
Pima	S35	Yoruba	0.190504	0.002696	70.658	f3(Pima,S35;Yoruba)
Khasi	S35	Yoruba	0.188761	0.002496	75.619	f3(Khasi,S35;Yoruba)
Colombian	S35	Yoruba	0.188314	0.002662	70.755	f3(Colombian,S35;Yoruba)
Newar	S35	Yoruba	0.187763	0.002283	82.261	f3(Newar,S35;Yoruba)
Maya	S35	Yoruba	0.183706	0.00248	74.066	f3(Maya,S35;Yoruba)
Sarki	S35	Yoruba	0.178747	0.002301	77.699	f3(Sarki,S35;Yoruba)
Uygurs	S35	Yoruba	0.178169	0.002239	79.59	f3(Uygurs,S35;Yoruba)
Juang	S35	Yoruba	0.176747	0.002652	66.642	f3(Juang,S35;Yoruba)
Hazara	S35	Yoruba	0.175473	0.002185	80.308	f3(Hazara,S35;Yoruba)
Bonda	S35	Yoruba	0.17542	0.002449	71.629	f3(Bonda,S35;Yoruba)
Gadaba	S35	Yoruba	0.174247	0.00283	61.572	f3(Gadaba,S35;Yoruba)
Kharia	S35	Yoruba	0.173714	0.002548	68.179	f3(Kharia,S35;Yoruba)
Savara	S35	Yoruba	0.172621	0.00248	69.601	f3(Savara,S35;Yoruba)
Mawasi	S35	Yoruba	0.171665	0.00285	60.241	f3(Mawasi,S35;Yoruba)
Sonar	S35	Yoruba	0.171452	0.00253	67.769	f3(Sonar,S35;Yoruba)
Dhurwa	S35	Yoruba	0.170889	0.002865	59.637	f3(Dhurwa,S35;Yoruba)
Chetri	S35	Yoruba	0.170688	0.002113	80.797	f3(Chetri,S35;Yoruba)
Ho	S35	Yoruba	0.170508	0.002254	75.63	f3(Ho,S35;Yoruba)
Damai	S35	Yoruba	0.169784	0.002252	75.381	f3(Damai,S35;Yoruba)
NANMelanesian	S35	Yoruba	0.169634	0.002413	70.288	f3(NANMelanesian,S35;Yoruba)
Santhal	S35	Yoruba	0.168076	0.002818	59.633	f3(Santhal,S35;Yoruba)
Bhunjia	S35	Yoruba	0.167471	0.002812	59.553	f3(Bhunjia,S35;Yoruba)
Asur	S35	Yoruba	0.164699	0.002471	66.643	f3(Asur,S35;Yoruba)
Nihali	S35	Yoruba	0.163399	0.002521	64.81	f3(Nihali,S35;Yoruba)
Gond	S35	Yoruba	0.162902	0.002307	70.623	f3(Gond,S35;Yoruba)
Papuan	S35	Yoruba	0.16107	0.002606	61.813	f3(Papuan,S35;Yoruba)
Pulliyar	S35	Yoruba	0.160973	0.002318	69.442	f3(Pulliyar,S35;Yoruba)
Chenchus	S35	Yoruba	0.158895	0.002164	73.444	f3(Chenchus,S35;Yoruba)
Kol	S35	Yoruba	0.158842	0.002063	76.981	f3(Kol,S35;Yoruba)
Chamar	S35	Yoruba	0.158336	0.002125	74.508	f3(Chamar,S35;Yoruba)
Dusadh	S35	Yoruba	0.157156	0.002109	74.513	f3(Dusadh,S35;Yoruba)
Hakkipikki	S35	Yoruba	0.157035	0.002247	69.882	f3(Hakkipikki,S35;Yoruba)
Muslim	S35	Yoruba	0.156871	0.002197	71.394	f3(Muslim,S35;Yoruba)
Burusho	S35	Yoruba	0.155622	0.002094	74.304	f3(Burusho,S35;Yoruba)
Kurmi	S35	Yoruba	0.155592	0.002791	55.756	f3(Kurmi,S35;Yoruba)
Tharus	S35	Yoruba	0.155555	0.002357	66	f3(Tharus,S35;Yoruba)
Bengali	S35	Yoruba	0.155403	0.002818	55.143	f3(Bengali,S35;Yoruba)
Uttar_Pradesh	S35	Yoruba	0.155366	0.002162	71.865	f3(Uttar_Pradesh,S35;Yoruba)
Brahmins	S35	Yoruba	0.154922	0.002134	72.612	f3(Brahmins,S35;Yoruba)
Meghawal	S35	Yoruba	0.154632	0.002833	54.589	f3(Meghawal,S35;Yoruba)
Kurumba	S35	Yoruba	0.154402	0.002268	68.077	f3(Kurumba,S35;Yoruba)
Kanjars	S35	Yoruba	0.154399	0.002163	71.398	f3(Kanjars,S35;Yoruba)
Piramalai_Kallars	S35	Yoruba	0.154129	0.00219	70.365	f3(Piramalai_Kallars,S35;Yoruba)
Tamil_Nadu	S35	Yoruba	0.154122	0.002478	62.192	f3(Tamil_Nadu,S35;Yoruba)
Velamas	S35	Yoruba	0.153921	0.002095	73.473	f3(Velamas,S35;Yoruba)
Dharkars	S35	Yoruba	0.153819	0.002151	71.494	f3(Dharkars,S35;Yoruba)
Kshatriya	S35	Yoruba	0.153467	0.002089	73.468	f3(Kshatriya,S35;Yoruba)
Lambadi	S35	Yoruba	0.153404	0.00295	52.003	f3(Lambadi,S35;Yoruba)
Meena	S35	Yoruba	0.150267	0.002879	52.192	f3(Meena,S35;Yoruba)
Russian	S35	Yoruba	0.148332	0.00213	69.643	f3(Russian,S35;Yoruba)
Pathan	S35	Yoruba	0.148255	0.002059	72.02	f3(Pathan,S35;Yoruba)
Kalash	S35	Yoruba	0.147356	0.002172	67.848	f3(Kalash,S35;Yoruba)
Sindhi	S35	Yoruba	0.14331	0.001991	71.963	f3(Sindhi,S35;Yoruba)
Adygei	S35	Yoruba	0.141595	0.002093	67.65	f3(Adygei,S35;Yoruba)
Orcadian	S35	Yoruba	0.141468	0.002204	64.189	f3(Orcadian,S35;Yoruba)
Balochi	S35	Yoruba	0.141116	0.001989	70.945	f3(Balochi,S35;Yoruba)
French	S35	Yoruba	0.140563	0.002092	67.183	f3(French,S35;Yoruba)
Brahui	S35	Yoruba	0.139913	0.001947	71.849	f3(Brahui,S35;Yoruba)
Basque	S35	Yoruba	0.139437	0.002147	64.943	f3(Basque,S35;Yoruba)
NorthItalians	S35	Yoruba	0.138511	0.002099	65.991	f3(NorthItalians,S35;Yoruba)
Sardinian	S35	Yoruba	0.135937	0.002081	65.316	f3(Sardinian,S35;Yoruba)
Makrani	S35	Yoruba	0.134397	0.001968	68.278	f3(Makrani,S35;Yoruba)
Druze	S35	Yoruba	0.132546	0.00198	66.95	f3(Druze,S35;Yoruba)
Palestinian	S35	Yoruba	0.125611	0.001838	68.346	f3(Palestinian,S35;Yoruba)
Bedouin	S35	Yoruba	0.121205	0.001829	66.283	f3(Bedouin,S35;Yoruba)
Bahing	S41	Yoruba	0.214923	0.003065	70.11	f3(Bahing,S41;Yoruba)
Kulung	S41	Yoruba	0.214105	0.002684	79.781	f3(Kulung,S41;Yoruba)
Dumi	S41	Yoruba	0.213741	0.002803	76.267	f3(Dumi,S41;Yoruba)
Naga	S41	Yoruba	0.213663	0.002628	81.314	f3(Naga,S41;Yoruba)
Sherpa	S41	Yoruba	0.213235	0.002556	83.42	f3(Sherpa,S41;Yoruba)
Sampang	S41	Yoruba	0.213131	0.002719	78.378	f3(Sampang,S41;Yoruba)
Lhasa	S41	Yoruba	0.212785	0.002436	87.336	f3(Lhasa,S41;Yoruba)
Tingri	S41	Yoruba	0.212475	0.002467	86.128	f3(Tingri,S41;Yoruba)
Nup	S41	Yoruba	0.21236	0.002495	85.105	f3(Nup,S41;Yoruba)
Bumthang	S41	Yoruba	0.212341	0.002435	87.204	f3(Bumthang,S41;Yoruba)
Nyingchi	S41	Yoruba	0.212232	0.002447	86.726	f3(Nyingchi,S41;Yoruba)
Dzala	S41	Yoruba	0.212209	0.002442	86.891	f3(Dzala,S41;Yoruba)
Brokkat	S41	Yoruba	0.21201	0.002497	84.902	f3(Brokkat,S41;Yoruba)
Nagqu	S41	Yoruba	0.21185	0.002409	87.953	f3(Nagqu,S41;Yoruba)
Brokpa	S41	Yoruba	0.211777	0.002445	86.622	f3(Brokpa,S41;Yoruba)
Puma	S41	Yoruba	0.211719	0.003032	69.826	f3(Puma,S41;Yoruba)
Shannan	S41	Yoruba	0.211693	0.002404	88.046	f3(Shannan,S41;Yoruba)
Limbu	S41	Yoruba	0.211637	0.002449	86.426	f3(Limbu,S41;Yoruba)
Layap	S41	Yoruba	0.211553	0.002525	83.799	f3(Layap,S41;Yoruba)
Nachiring	S41	Yoruba	0.211463	0.003124	67.698	f3(Nachiring,S41;Yoruba)
Bantawa	S41	Yoruba	0.211254	0.002802	75.397	f3(Bantawa,S41;Yoruba)
Lakha	S41	Yoruba	0.211251	0.002515	83.995	f3(Lakha,S41;Yoruba)
Wambule	S41	Yoruba	0.211247	0.002523	83.712	f3(Wambule,S41;Yoruba)
Chali	S41	Yoruba	0.211139	0.002465	85.647	f3(Chali,S41;Yoruba)
Dakpa	S41	Yoruba	0.210932	0.002862	73.696	f3(Dakpa,S41;Yoruba)
Kurtöp	S41	Yoruba	0.210574	0.002475	85.064	f3(Kurtöp,S41;Yoruba)
Mangde	S41	Yoruba	0.210533	0.002523	83.451	f3(Mangde,S41;Yoruba)
Gongduk	S41	Yoruba	0.210185	0.002496	84.208	f3(Gongduk,S41;Yoruba)
Mönpa	S41	Yoruba	0.210159	0.002549	82.445	f3(Mönpa,S41;Yoruba)
Tujia	S41	Yoruba	0.209637	0.002444	85.788	f3(Tujia,S41;Yoruba)
Tshangla	S41	Yoruba	0.209604	0.002425	86.437	f3(Tshangla,S41;Yoruba)
Naxi	S41	Yoruba	0.209515	0.002444	85.735	f3(Naxi,S41;Yoruba)
Yizu	S41	Yoruba	0.209467	0.002491	84.106	f3(Yizu,S41;Yoruba)
Ngalop	S41	Yoruba	0.209241	0.002412	86.748	f3(Ngalop,S41;Yoruba)
Chamling	S41	Yoruba	0.209225	0.002481	84.329	f3(Chamling,S41;Yoruba)
Han	S41	Yoruba	0.20888	0.002445	85.424	f3(Han,S41;Yoruba)
Miaozu	S41	Yoruba	0.208878	0.002543	82.123	f3(Miaozu,S41;Yoruba)
Khengpa	S41	Yoruba	0.208764	0.002433	85.82	f3(Khengpa,S41;Yoruba)
Sunwar	S41	Yoruba	0.208257	0.002598	80.165	f3(Sunwar,S41;Yoruba)
Japanese	S41	Yoruba	0.207555	0.002474	83.889	f3(Japanese,S41;Yoruba)
Gurung	S41	Yoruba	0.206944	0.002345	88.231	f3(Gurung,S41;Yoruba)
She	S41	Yoruba	0.206598	0.002521	81.946	f3(She,S41;Yoruba)
Oroqens	S41	Yoruba	0.206046	0.002507	82.188	f3(Oroqens,S41;Yoruba)
Hezhen	S41	Yoruba	0.206042	0.00248	83.085	f3(Hezhen,S41;Yoruba)
Daur	S41	Yoruba	0.205952	0.002504	82.236	f3(Daur,S41;Yoruba)
Tu	S41	Yoruba	0.205932	0.002461	83.662	f3(Tu,S41;Yoruba)
Magar	S41	Yoruba	0.205648	0.00238	86.421	f3(Magar,S41;Yoruba)
Mongola	S41	Yoruba	0.205242	0.002457	83.528	f3(Mongola,S41;Yoruba)
Lahu	S41	Yoruba	0.205074	0.002504	81.885	f3(Lahu,S41;Yoruba)
Thakali	S41	Yoruba	0.204992	0.002371	86.441	f3(Thakali,S41;Yoruba)
Xibo	S41	Yoruba	0.204526	0.002411	84.847	f3(Xibo,S41;Yoruba)
Chantyal	S41	Yoruba	0.204277	0.002353	86.811	f3(Chantyal,S41;Yoruba)
Chepang	S41	Yoruba	0.203532	0.002434	83.636	f3(Chepang,S41;Yoruba)
Barâm	S41	Yoruba	0.203443	0.002458	82.764	f3(Barâm,S41;Yoruba)
Dai	S41	Yoruba	0.202993	0.002433	83.434	f3(Dai,S41;Yoruba)
Toto	S41	Yoruba	0.201649	0.002492	80.925	f3(Toto,S41;Yoruba)
Garo	S41	Yoruba	0.201175	0.002536	79.322	f3(Garo,S41;Yoruba)
Tamang	S41	Yoruba	0.200769	0.002297	87.402	f3(Tamang,S41;Yoruba)
Yakut	S41	Yoruba	0.197803	0.002393	82.668	f3(Yakut,S41;Yoruba)
Burmese	S41	Yoruba	0.197714	0.002313	85.466	f3(Burmese,S41;Yoruba)
Dhimal	S41	Yoruba	0.196673	0.002236	87.97	f3(Dhimal,S41;Yoruba)
Bodo	S41	Yoruba	0.196585	0.002247	87.471	f3(Bodo,S41;Yoruba)
Cambodian	S41	Yoruba	0.194375	0.002386	81.462	f3(Cambodian,S41;Yoruba)
Majhi	S41	Yoruba	0.193244	0.002255	85.68	f3(Majhi,S41;Yoruba)
Karitiana	S41	Yoruba	0.193109	0.002636	73.267	f3(Karitiana,S41;Yoruba)
Surui	S41	Yoruba	0.192403	0.002784	69.116	f3(Surui,S41;Yoruba)
Khasi	S41	Yoruba	0.188921	0.002448	77.17	f3(Khasi,S41;Yoruba)
Pima	S41	Yoruba	0.188627	0.002516	74.964	f3(Pima,S41;Yoruba)
Colombian	S41	Yoruba	0.188162	0.002589	72.676	f3(Colombian,S41;Yoruba)
Newar	S41	Yoruba	0.187179	0.002151	87.017	f3(Newar,S41;Yoruba)
Maya	S41	Yoruba	0.184555	0.002293	80.503	f3(Maya,S41;Yoruba)
Uygurs	S41	Yoruba	0.178278	0.002128	83.766	f3(Uygurs,S41;Yoruba)
Sarki	S41	Yoruba	0.177714	0.002198	80.855	f3(Sarki,S41;Yoruba)
Hazara	S41	Yoruba	0.175474	0.002052	85.501	f3(Hazara,S41;Yoruba)
Juang	S41	Yoruba	0.175213	0.002527	69.344	f3(Juang,S41;Yoruba)
Gadaba	S41	Yoruba	0.173887	0.002847	61.068	f3(Gadaba,S41;Yoruba)
Bonda	S41	Yoruba	0.173852	0.002287	76.017	f3(Bonda,S41;Yoruba)
Sonar	S41	Yoruba	0.17274	0.002462	70.166	f3(Sonar,S41;Yoruba)
Ho	S41	Yoruba	0.172262	0.002198	78.367	f3(Ho,S41;Yoruba)
Kharia	S41	Yoruba	0.171738	0.002587	66.38	f3(Kharia,S41;Yoruba)
Chetri	S41	Yoruba	0.171289	0.001968	87.043	f3(Chetri,S41;Yoruba)
Santhal	S41	Yoruba	0.171278	0.00286	59.882	f3(Santhal,S41;Yoruba)
Savara	S41	Yoruba	0.17122	0.002441	70.152	f3(Savara,S41;Yoruba)
Damai	S41	Yoruba	0.171177	0.002066	82.861	f3(Damai,S41;Yoruba)
Mawasi	S41	Yoruba	0.171018	0.002699	63.368	f3(Mawasi,S41;Yoruba)
Bhunjia	S41	Yoruba	0.170023	0.002755	61.713	f3(Bhunjia,S41;Yoruba)
Dhurwa	S41	Yoruba	0.16896	0.002674	63.18	f3(Dhurwa,S41;Yoruba)
NANMelanesian	S41	Yoruba	0.168218	0.002375	70.822	f3(NANMelanesian,S41;Yoruba)
Asur	S41	Yoruba	0.165389	0.002403	68.836	f3(Asur,S41;Yoruba)
Nihali	S41	Yoruba	0.163205	0.00235	69.451	f3(Nihali,S41;Yoruba)
Gond	S41	Yoruba	0.162251	0.00219	74.102	f3(Gond,S41;Yoruba)
Papuan	S41	Yoruba	0.161331	0.002515	64.159	f3(Papuan,S41;Yoruba)
Pulliyar	S41	Yoruba	0.160828	0.002183	73.68	f3(Pulliyar,S41;Yoruba)
Chamar	S41	Yoruba	0.160716	0.002055	78.221	f3(Chamar,S41;Yoruba)
Kol	S41	Yoruba	0.160378	0.001937	82.793	f3(Kol,S41;Yoruba)
Chenchus	S41	Yoruba	0.160239	0.002207	72.591	f3(Chenchus,S41;Yoruba)
Hakkipikki	S41	Yoruba	0.16002	0.002169	73.768	f3(Hakkipikki,S41;Yoruba)
Kurmi	S41	Yoruba	0.159179	0.002684	59.304	f3(Kurmi,S41;Yoruba)
Uttar_Pradesh	S41	Yoruba	0.158842	0.002043	77.74	f3(Uttar_Pradesh,S41;Yoruba)
Muslim	S41	Yoruba	0.158664	0.002077	76.383	f3(Muslim,S41;Yoruba)
Burusho	S41	Yoruba	0.1584	0.001955	81.026	f3(Burusho,S41;Yoruba)
Dusadh	S41	Yoruba	0.158304	0.002038	77.68	f3(Dusadh,S41;Yoruba)
Bengali	S41	Yoruba	0.158135	0.002614	60.487	f3(Bengali,S41;Yoruba)
Lambadi	S41	Yoruba	0.157809	0.002843	55.501	f3(Lambadi,S41;Yoruba)
Meghawal	S41	Yoruba	0.157494	0.002708	58.161	f3(Meghawal,S41;Yoruba)
Dharkars	S41	Yoruba	0.157305	0.002039	77.147	f3(Dharkars,S41;Yoruba)
Brahmins	S41	Yoruba	0.157203	0.002012	78.119	f3(Brahmins,S41;Yoruba)
Piramalai_Kallars	S41	Yoruba	0.156953	0.002005	78.273	f3(Piramalai_Kallars,S41;Yoruba)
Tharus	S41	Yoruba	0.156711	0.002214	70.795	f3(Tharus,S41;Yoruba)
Kanjars	S41	Yoruba	0.15635	0.002012	77.711	f3(Kanjars,S41;Yoruba)
Tamil_Nadu	S41	Yoruba	0.156304	0.002299	68.001	f3(Tamil_Nadu,S41;Yoruba)
Kurumba	S41	Yoruba	0.15626	0.002158	72.396	f3(Kurumba,S41;Yoruba)
Velamas	S41	Yoruba	0.155615	0.002022	76.969	f3(Velamas,S41;Yoruba)
Kshatriya	S41	Yoruba	0.154772	0.001942	79.704	f3(Kshatriya,S41;Yoruba)
Meena	S41	Yoruba	0.153757	0.002565	59.939	f3(Meena,S41;Yoruba)
Pathan	S41	Yoruba	0.151125	0.001901	79.493	f3(Pathan,S41;Yoruba)
Russian	S41	Yoruba	0.151013	0.001991	75.851	f3(Russian,S41;Yoruba)
Kalash	S41	Yoruba	0.149828	0.001957	76.574	f3(Kalash,S41;Yoruba)
Adygei	S41	Yoruba	0.14675	0.001977	74.213	f3(Adygei,S41;Yoruba)
Sindhi	S41	Yoruba	0.146208	0.00186	78.607	f3(Sindhi,S41;Yoruba)
Orcadian	S41	Yoruba	0.144722	0.002031	71.26	f3(Orcadian,S41;Yoruba)
French	S41	Yoruba	0.144313	0.001981	72.842	f3(French,S41;Yoruba)
Balochi	S41	Yoruba	0.143282	0.001841	77.825	f3(Balochi,S41;Yoruba)
Basque	S41	Yoruba	0.143176	0.001993	71.857	f3(Basque,S41;Yoruba)
Brahui	S41	Yoruba	0.142594	0.001843	77.362	f3(Brahui,S41;Yoruba)
NorthItalians	S41	Yoruba	0.142544	0.001974	72.198	f3(NorthItalians,S41;Yoruba)
Sardinian	S41	Yoruba	0.141768	0.001996	71.011	f3(Sardinian,S41;Yoruba)
Druze	S41	Yoruba	0.136567	0.0019	71.89	f3(Druze,S41;Yoruba)
Makrani	S41	Yoruba	0.1365	0.001814	75.238	f3(Makrani,S41;Yoruba)
Palestinian	S41	Yoruba	0.129301	0.00178	72.643	f3(Palestinian,S41;Yoruba)
Bedouin	S41	Yoruba	0.124193	0.00173	71.775	f3(Bedouin,S41;Yoruba)
