# Supplementary material for: Demographic History and Genetic Adaptation in the Himalayan Region Inferred from Genome-Wide SNP Genotypes of 49 Populations
Source: Mol Biol Evol. 2018 May 22;35(8):1916–33. doi: 10.1093/molbev/msy094 (PMC6063301; doi:10.1093/molbev/msy094)
Supplement: Supplementary Data [file msy094_supp.zip › Arciero-rev2_Table_S5.xlsx]

## Sheet: Spearman's correlation
SNPs which frequencies significantly correlated with altitude from Spearman's correlation analysis
Chromosome	Position (bp)	SNP	Rho	p-value	p-value adjusted	HGNC
Derived allele frequency correlated with altitude
6	33058952	rs10484569	0.844804	6.82535e-12	3.92503e-06	HLA-DPA2, HLA-DPB1
18	56647635	rs17761686	0.841308	9.9894e-12	5.74458e-06	ZNF532
2	46567276	rs4953353	0.830785	2.9815e-11	1.71456e-05	EPAS1
6	135160309	rs11752655	0.816338	1.19144e-10	6.85156e-05	Intergenic
1	231725250	rs12058372	0.816175	1.20945e-10	6.95515e-05	TSNAX-DISC1, LINC00582
2	46718090	rs12986653	0.812997	1.61356e-10	9.27904e-05	ATP6V1E2
2	46581643	rs4953359	0.809943	2.11785e-10	0.000121791	EPAS1
2	46633930	rs1109286	0.809883	2.12915e-10	0.00012244	Intergenic
2	46614202	rs1868092	0.808844	2.33299e-10	0.000134162	EPAS1
2	46635648	rs13011481	0.807209	2.69067e-10	0.000154732	Intergenic
15	89733247	rs2238313	0.805105	3.22671e-10	0.000185558	ABHD2
18	56562356	rs952270	0.801997	4.20336e-10	0.000241722	ZNF532
2	46617182	rs11689694	0.797165	6.28324e-10	0.000361328	EPAS1
2	46597827	rs10178633	0.795947	6.94101e-10	0.000399154	EPAS1
2	100871330	rs6722320	0.790721	1.05642e-09	0.000607512	LINC01104
6	134427657	rs6921560	0.782173	2.04837e-09	0.00117795	Intergenic
1	231747807	rs16854643	0.777435	2.91972e-09	0.00167904	TSNAX-DISC1, DISC1
1	231897303	rs1538977	0.776923	3.03213e-09	0.00174368	TSNAX-DISC1, DISC1
3	150178939	rs16862676	0.773146	3.99463e-09	0.00229718	TSC22D2
4	20611629	rs3733510	0.772831	4.0867e-09	0.00235013	SLIT2
14	26133060	rs10873327	0.771468	4.50782e-09	0.0025923	Intergenic
10	76784538	rs10490994	0.767952	5.78743e-09	0.00332816	KAT6B, RP11-77G23.2, MYST4, RP11-77G23.5
2	53386014	rs13021753	0.767774	5.86052e-09	0.00337019	Intergenic
17	73339745	rs2891714	0.767747	5.87171e-09	0.00337663	AC011933.2, GRB2, RP11-16C1.3
17	73374945	rs4789182	0.765456	6.89263e-09	0.00396372	GRB2
10	76788860	rs3740322	0.764806	7.2113e-09	0.00414698	KAT6B, RP11-77G23.2
10	76789077	rs3740321	0.764806	7.2113e-09	0.00414698	KAT6B, RP11-77G23.2
1	231903010	rs3738402	0.764152	7.54556e-09	0.0043392	TSNAX-DISC1, DISC1
11	9406023	rs6486307	0.76319	8.06339e-09	0.00463699	IPO7
11	8816495	rs4929911	0.76285	8.25407e-09	0.00474664	ST5, RP11-318C2.1
2	46845576	rs982414	0.762789	8.28885e-09	0.00476664	CRIPT, PIGF
1	231341569	rs6679627	0.762517	8.44494e-09	0.00485641	TRIM67
17	2008938	rs11654642	0.761881	8.82123e-09	0.0050728	RP11-667K14.13, RP11-667K14.5, SMG6
21	27909703	rs2830274	0.757296	1.20285e-08	0.00691721	AP001597.1, CYYR1
8	29451004	rs11996657	0.757269	1.20508e-08	0.00693002	Intergenic
10	132870415	rs10765034	0.757104	1.21847e-08	0.00700704	Intergenic
14	44335337	rs12434045	0.753825	1.51445e-08	0.0087091	Intergenic
16	48375777	rs6500380	0.753058	1.59273e-08	0.00915925	CTD-2600H12.2, LONP2
6	33158898	rs2269346	0.752888	1.61063e-08	0.00926222	COL11A2, RXRB
6	33175824	rs213210	0.752888	1.61063e-08	0.00926222	RING1, HSD17B8, MIR219A1, SLC39A7
2	31346200	rs6731612	0.751924	1.71534e-08	0.00986436	GALNT14
11	9451800	rs7122252	0.751874	1.72102e-08	0.009897	AC132192.1, CTD-2371O3.2, SNORA23, IPO7
6	33173998	rs383711	0.75133	1.78307e-08	0.0102539	RING1, HSD17B8, MIR219A1, SLC39A7
7	27202289	rs10259620	0.749861	1.96123e-08	0.0112784	HOXA9, HOXA7, RP1-170O19.24, HOXA10-HOXA9
17	30866889	rs17733497	0.749647	1.98854e-08	0.0114355	MYO1D
14	42717951	rs1393835	0.746845	2.37986e-08	0.0136858	Intergenic
17	2320175	rs12452567	0.745758	2.5502e-08	0.0146654	METTL16
10	16356563	rs7070481	0.744351	2.78733e-08	0.016029	Intergenic
20	62598815	rs817330	0.744349	2.78761e-08	0.0160306	ZNF512B
1	231711489	rs1765782	0.743948	2.85882e-08	0.0164402	TSNAX-DISC1
11	14781621	rs1451678	0.74383	2.88007e-08	0.0165623	PDE3B
16	48258198	rs17822931	0.743803	2.8851e-08	0.0165913	ABCC11
11	14636316	rs10741651	0.742297	3.17032e-08	0.0182315	PSMA1
10	16388035	rs12247544	0.742136	3.20235e-08	0.0184157	Intergenic
11	14679247	rs1879888	0.740674	3.50703e-08	0.0201678	PDE3B
2	46565091	rs12614710	-0.740366	7.14904e-08	0.0411118	EPAS1
14	45241261	rs229695	0.740291	3.59113e-08	0.0206514	RP11-398E10.1
11	14659511	rs10458874	0.738509	4.00756e-08	0.0230462	PSMA1
2	46587034	rs1374748	0.737491	4.26528e-08	0.0245282	EPAS1
3	169372156	rs7644900	0.73663	4.49502e-08	0.0258494	MECOM
1	231707414	rs7533573	0.736453	4.54374e-08	0.0261296	TSNAX-DISC1
12	48911217	rs11615184	0.73623	4.60567e-08	0.0264857	OR8S1
14	42699090	rs12434985	0.735733	4.74653e-08	0.0272957	Intergenic
6	33138021	rs9368758	0.734073	5.24705e-08	0.030174	COL11A2
1	12670396	rs4846128	0.73359	5.40146e-08	0.031062	DHRS3
11	9457344	rs7104568	0.733509	5.42781e-08	0.0312136	AC132192.1, CTD-2371O3.2, IPO7
22	30610546	rs9608851	0.733375	5.47154e-08	0.031465	Intergenic
6	134570482	rs1763523	0.732678	5.70466e-08	0.0328056	SGK1
8	80601680	rs2956253	0.731601	6.08307e-08	0.0349817	Intergenic
16	86491796	rs9931550	0.730068	6.66197e-08	0.0383108	Intergenic
2	46077503	rs6756452	0.729898	6.72906e-08	0.0386966	PRKCE
3	139409436	rs9790066	0.729805	6.76621e-08	0.0389102	RP11-442N1.1
5	5237807	rs1991459	0.72894	7.12004e-08	0.040945	ADAMTS16
15	57900136	rs1107114	0.728152	7.45684e-08	0.0428818	GCOM1, MYZAP
15	57900290	rs1107113	0.728152	7.45684e-08	0.0428818	GCOM1, MYZAP
Chromosome	Position (bp)	SNP	Rho	p-value	p-value adjusted	HGNC
Ancestral allele frequency correlated with altitude
18	56648324	rs3826597	0.844513	1.4095e-11	8.10559e-06	ZNF532
6	33079166	rs9380343	0.841694	1.91657e-11	1.10215e-05	HLA-DPB2, COL11A2P
1	231728781	rs6655954	0.816598	2.32672e-10	0.000133802	TSNAX-DISC1
4	188965971	rs6553144	0.812051	3.51259e-10	0.000201998	Intergenic
2	46632083	rs9677412	0.806058	5.94553e-10	0.000341908	Intergenic
2	46577212	rs6544887	0.789103	2.40051e-09	0.00138045	EPAS1
1	248264018	rs10749643	0.783782	3.62472e-09	0.00208445	OR2L13
21	34864284	rs3761347	0.770458	9.69095e-09	0.00557295	DNAJC28
11	9408426	rs10840228	0.76562	1.36289e-08	0.00783756	IPO7
7	27203139	rs7810502	0.757521	2.36989e-08	0.0136285	HOXA9, RP1-170O19.24, HOXA10-HOXA9
2	46746745	rs896210	0.751279	3.57805e-08	0.0205762	ATP6V1E2
5	14924458	rs4702062	0.751013	3.64044e-08	0.020935	Intergenic
12	78328034	rs1242273	0.750469	3.77106e-08	0.0216861	NAV3
17	79056453	rs4969245	0.748658	4.23845e-08	0.0243739	BAIAP2
19	3321816	rs10445612	0.748075	4.39996e-08	0.0253027	Intergenic
11	9476564	rs7944578	0.745443	5.20321e-08	0.029922	CTD-2371O3.3.
11	8824388	rs4929914	0.743795	5.77295e-08	0.0331983	ST5, RP11-318C2.1
3	137031237	rs7616632	0.740581	7.05424e-08	0.0405666	Intergenic

## Sheet: EMMAX 
SNPs with significant p values in the EMMAX analysis
Chromosome	Position (bp)	SNP	beta	p-value	Derived	Ancestral	log(10)p-value	HGNC
1	231341569	rs6679627	-256.641	2.24e-09	A	C	8.64975	TRIM67
1	231728781	rs6655954	-246.555	1.55e-08	G	A	7.80967	TSNAX-DISC1
2	12166432	rs35921314	-660.466	5.99e-09	A	C	8.22257	MIR3681HG, SNORD18
2	27674991	rs13385980	-875.458	4.41e-08	A	G	7.35556	C074117.13, IFT172
2	44414079	rs7586362	-767.611	1.45e-09	A	C	8.83863	PPM1B
2	46558541	rs6758592	246.796	8.42e-09	G	A	8.07469	EPAS1
2	46565091	rs12614710	-318.258	1.42e-11	A	C	10.8477	EPAS1
2	46567276	rs4953353	316.493	1.02e-13	A	C	12.9914	EPAS1
2	46576488	rs17035010	302.864	1.8e-12	A	G	11.7447	EPAS1
2	46577212	rs6544887	-435.76	7.58e-23	A	G	22.1203	EPAS1
2	46581643	rs4953359	-433.528	1.55e-22	G	A	21.8097	EPAS1
2	46584573	rs10176396	294.96	5.89e-12	A	G	11.2299	EPAS1
2	46596433	rs1374749	-321.753	4.06e-14	G	A	13.3915	EPAS1
2	46597827	rs10178633	-343.98	8.11e-16	G	A	15.091	EPAS1
2	46614202	rs1868092	-389.842	2.2e-18	A	G	17.6576	EPAS1
2	46617182	rs11689694	-370.43	2.77e-17	G	A	16.5575	EPAS1
2	46632083	rs9677412	-347.453	1.18e-15	A	G	14.9281	Intergenic
2	46633930	rs1109286	-340.066	1.02e-14	A	G	13.9914	Intergenic
2	46635648	rs13011481	-384.734	3.73e-18	G	A	17.4283	Intergenic
2	46718090	rs12986653	-406.41	1.45e-19	A	G	18.8386	ATP6V1E2
2	46730490	rs6749107	270.42	5.59e-10	A	G	9.25259	ATP6V1E2
2	46746745	rs896210	-237.036	3.72e-08	G	A	7.42946	ATP6V1E2
2	46762596	rs11676473	242.236	3.23e-08	A	G	7.4908	ATP6V1E2
2	46845576	rs982414	-319.648	3.09e-11	G	A	10.51	CRIPT, PIGF
2	46874040	rs7599097	-298.735	1.82e-08	G	A	7.73993	Intergenic
2	46874351	rs1563402	-295.755	1.24e-08	A	G	7.90658	Intergenic
2	46875000	rs10514802	-293.319	2.07e-08	A	G	7.68403	Intergenic
2	46886565	rs4953408	250.235	6.74e-09	C	A	8.17134	Intergenic
2	46889746	rs12328738	236.525	2.94e-08	A	G	7.53165	Intergenic
3	109767320	rs6796053	-651.817	3.6e-08	A	G	7.4437	Intergenic
4	101475765	rs10021695	-690.694	1.19e-08	G	A	7.92445	EMCN
5	14924458	rs4702062	278.462	1.53e-08	A	G	7.81531	Intergenic
5	27233648	rs7716875	-702.309	8.6e-09	A	G	8.0655	Intergenic
5	157317932	rs11738052	-760.028	2.99e-08	G	A	7.52433	Intergenic
5	177613123	rs10479619	-737.44	6.28e-10	A	G	9.20204	GMCL1P1
6	33058952	rs10484569	-363.765	3.51e-09	A	G	8.45469	HLA-DPA2, HLA-DPB1
6	33079166	rs9380343	-364.929	4.43e-09	A	G	8.3536	COL11A2P1, HLA-DPB2
6	52843621	rs7740338	-760.46	9.34e-10	C	A	9.02965	GSTA4
6	76119602	rs12200885	-718.343	1.78e-08	A	G	7.74958	FILIP1
7	34750704	rs34545424	-932.325	1.44e-08	A	G	7.84164	NPSR1
7	83803495	rs10228719	-779.834	1.08e-10	G	A	9.96658	SEMA3A
7	99258648	rs4646454	-727.371	1.56e-08	A	G	7.80688	CYP3A
7	147344718	rs10259590	-754.342	4.23e-10	A	G	9.37366	CNTNAP2
8	14896664	rs1598190	-726.542	4.32e-10	A	C	9.36452	SGCZ
8	67811355	rs12549698	-791.279	1.29e-08	A	G	7.88941	MCMDC2
9	19303086	rs7022273	-680.3	2.79e-08	C	A	7.5544	DENND4C
10	127355429	rs7098714	-675.664	7.81e-09	A	C	8.10735	ALDOAP2, TEX36
13	42163630	rs17594446	-563.63	7.47e-09	A	G	8.12668	VWA8
13	104300683	rs9586229	-838.271	3.29e-08	A	G	7.4828	Intergenic
15	39306309	rs10152887	-778.333	2.6e-09	A	G	8.58503	RP11-624L4.1
15	79769844	rs1415575	-529.072	1.84e-12	A	G	11.7352	Intergenic
16	30890462	rs11860614	-769.012	6.83e-09	A	G	8.16558	MIR4519, BCL7C, MIR762HG, AC106782.20
19	40448499	rs8110709	-734.412	5.6e-09	A	C	8.25181	PRR13P5
20	11298303	rs6040527	-709.852	1.27e-08	G	A	7.8962	Intergenic
20	44186645	rs6104219	-718.335	1.86e-09	A	C	8.73049	RNA5SP485, WFDC8
22	23839286	rs9608151	-670.924	7.54e-10	A	C	9.12263	Intergenic

## Sheet: PBS
Positively selected SNP candidates identified by the Population Branch Statistic (PBS)
Chromosome	Position (bp)	SNP	DAF.CHB	DAF.CEU	DAF.Himalaya	FST.CHB.CEU	FST.CHB.HIM	FST.CEU.HIM	pbs	HGNC	Consequence
Selection on derived allele
1	231341569	rs6679627	0.2718	0.03535	0.7267	0.190003	0.341562	0.63238	0.603933	TRIM67	intron_variant
2	46845576	rs982414	0.03398	0	0.5175	0.0309426	0.408945	0.457459	0.552954	CRIPT	intron_variant
2	46718090	rs12986653	0.06311	0.3131	0.718	0.185317	0.589611	0.282194	0.508625	ATP6V1E2	intron_variant,non_coding_transcript_variant
12	33065652	rs11052300	0.5291	0.1162	0.8401	0.322913	0.212764	0.680325	0.494861	-	intergenic_variant
1	231324483	rs12063574	0.3447	0.1717	0.7413	0.0725847	0.276329	0.481963	0.452887	TRIM67	intron_variant
2	46886565	rs4953408	0.3398	0.4848	0.845	0.04013	0.433454	0.269544	0.420663	-	intergenic_variant
2	46581643	rs4953359	0.1408	0.5152	0.7878	0.273938	0.581958	0.156787	0.361295	EPAS1	intron_variant
17	66632565	rs8075449	0.4417	0.2071	0.7587	0.115542	0.193873	0.462338	0.356629	RP11-118B18.1	intron_variant,non_coding_transcript_variant
2	46455316	rs8179696	0.4757	0.2323	0.782	0.119121	0.188401	0.464661	0.353384	-	intergenic_variant
20	744415	rs3746804	0.3495	0.2121	0.6977	0.0431728	0.216806	0.375701	0.335685	SLC52A3	missense_variant
2	46874040	rs7599097	0.02913	0.0101	0.3562	0.00682549	0.26064	0.290191	0.318941	-	intergenic_variant
1	231725250	rs12058372	0.3058	0.0101	0.6047	0.276917	0.161607	0.531331	0.304948	LINC00582	downstream_gene_variant
2	46614202	rs1868092	0.08252	0.5	0.7442	0.349391	0.596819	0.121494	0.304028	EPAS1	downstream_gene_variant
12	115156879	rs16944593	0.3835	0.09091	0.6657	0.208005	0.14718	0.489745	0.299426	RP4-601P9.2	intron_variant,non_coding_transcript_variant
1	198081181	rs16842401	0.233	0.07576	0.5523	0.087449	0.185463	0.382326	0.297709	-	intergenic_variant
2	46597827	rs10178633	0.1893	0.5606	0.7936	0.255452	0.532202	0.121041	0.296879	EPAS1	intron_variant
22	40905072	rs17001997	0.2282	0.08081	0.5468	0.0769564	0.18529	0.369643	0.293157	MKL1	intron_variant
2	227922321	rs3769641	0.1359	0.1061	0.4855	0.00168527	0.232379	0.270008	0.288747	COL4A4	splice_region_variant,intron_variant
1	198318763	rs12239422	0.1553	0.0303	0.4651	0.0854155	0.188327	0.357953	0.281234	-	intergenic_variant
14	69069517	rs11158752	0.5631	0.2424	0.7965	0.190689	0.12169	0.473564	0.279905	RAD51B	intron_variant
2	46596433	rs1374749	0.1893	0.5909	0.8023	0.288976	0.544418	0.103968	0.277455	EPAS1	intron_variant
16	83001694	rs11646439	0.335	0.1313	0.6279	0.106844	0.155811	0.392444	0.277348	CDH13	intron_variant
3	5847377	rs2244301	0.534	0.4343	0.8285	0.0172682	0.190808	0.300222	0.275646	-	intergenic_variant
6	32663564	rs5000634	0.4757	0.404	0.7936	0.00791845	0.203553	0.281982	0.275453	-	intergenic_variant
13	93356886	rs17233808	0.3447	0.0303	0.6163	0.274311	0.13525	0.515428	0.274585	GPC5	intron_variant
2	46738891	rs12474287	0.5631	0.3485	0.8169	0.0863876	0.146163	0.380263	0.273064	ATP6V1E2	downstream_gene_variant
10	75424174	rs3933086	0.1893	0.0202	0.4884	0.137693	0.171455	0.39679	0.272715	SYNPO2L	upstream_gene_variant
1	198104472	rs16842431	0.1602	0.0303	0.462	0.0900179	0.179693	0.355256	0.271324	-	intergenic_variant
7	116929065	rs10487362	0.4515	0.1212	0.7006	0.232189	0.119985	0.492865	0.271291	WNT2	intron_variant
1	198277135	rs16842754	0.1699	0.0303	0.4709	0.0992096	0.176798	0.363764	0.271129	NEK7	intron_variant
2	49431384	rs13025387	0.5728	0.3737	0.8256	0.0741455	0.147916	0.364753	0.268387	-	intergenic_variant
1	231897303	rs1538977	0.2476	0.2172	0.5988	0.000108648	0.217422	0.251879	0.267622	DISC1	intron_variant,NMD_transcript_variant
3	26749653	rs6763642	0.4612	0.06566	0.6977	0.33122	0.10884	0.560199	0.267182	LRRC3B	intron_variant
5	14913369	rs844335	0.6456	0.4596	0.8779	0.0653383	0.148494	0.354023	0.265085	-	upstream_gene_variant
1	231879592	rs10495309	0.4515	0.2222	0.718	0.108593	0.137652	0.38956	0.263359	DISC1	intron_variant,NMD_transcript_variant
1	231204794	rs10864665	0.5388	0.404	0.8155	0.0334043	0.167772	0.313845	0.263163	-	intergenic_variant
1	231873511	rs10864694	0.4515	0.2273	0.718	0.103609	0.137652	0.383372	0.261104	DISC1	intron_variant,NMD_transcript_variant
1	231870689	rs4658939	0.4515	0.2273	0.718	0.103609	0.137652	0.383372	0.261104	DISC1	intron_variant,NMD_transcript_variant
22	40877514	rs6001931	0.2233	0.08586	0.5203	0.0669603	0.164721	0.334001	0.258575	MKL1	intron_variant
7	148994241	rs1044678	0.4903	0.2172	0.7368	0.148232	0.122133	0.420527	0.257728	ZNF783	3_prime_UTR_variant,NMD_transcript_variant
2	46739157	rs3814045	0.5777	0.3485	0.8158	0.0980431	0.130882	0.378426	0.256294	ATP6V1E2	3_prime_UTR_variant
4	111608485	rs2723298	0.5291	0.3232	0.7836	0.0807056	0.138006	0.359757	0.255133	-	intergenic_variant
6	62034957	rs1336317	0.4175	0.2323	0.6948	0.0727379	0.145011	0.347469	0.254023	-	intergenic_variant
2	160321788	rs7576462	0.5825	0.3485	0.8169	0.102011	0.127837	0.380263	0.253821	BAZ2B	intron_variant
22	40827319	rs2294352	0.2282	0.08586	0.5203	0.0708937	0.159533	0.334001	0.253367	MKL1	intron_variant
1	231865376	rs2812388	0.4175	0.2626	0.7035	0.0496031	0.154208	0.322322	0.252845	DISC1	intron_variant,NMD_transcript_variant
12	28758634	rs1996041	0.3786	0.0303	0.6279	0.309322	0.115418	0.528038	0.251708	-	intergenic_variant
6	62020400	rs9378077	0.466	0.3586	0.7587	0.02108	0.16938	0.284198	0.249315	-	intergenic_variant
6	61973000	rs1689240	0.4709	0.3636	0.7616	0.0209571	0.168004	0.28251	0.247372	-	intergenic_variant
6	61972673	rs1764167	0.4709	0.3636	0.7616	0.0209571	0.168004	0.28251	0.247372	-	intergenic_variant
13	101976279	rs531061	0.7718	0.5202	0.93605	0.127674	0.113686	0.399817	0.247307	NALCN	intron_variant
6	7920808	rs419588	0.6019	0.3333	0.8198	0.132877	0.113601	0.402357	0.246387	BLOC1S5-TXNDC5	intron_variant,NMD_transcript_variant
12	44164689	rs1461567	0.4515	0.298	0.7281	0.0466082	0.148434	0.312643	0.243926	IRAK4	intron_variant
2	40546386	rs13031392	0.3641	0.1515	0.6308	0.10876	0.131058	0.369744	0.243483	SLC8A1	intron_variant
2	69147960	rs10169464	0.6359	0.5505	0.8866	0.0125627	0.172005	0.266649	0.243118	-	intergenic_variant
2	49446588	rs7609395	0.5777	0.404	0.8227	0.0562511	0.139501	0.325523	0.243083	-	intergenic_variant
2	160288062	rs10180868	0.5777	0.3939	0.8198	0.0630749	0.135875	0.332546	0.242585	BAZ2B	intron_variant
14	65739905	rs1256526	0.7233	0.4293	0.8977	0.160798	0.101189	0.424582	0.242018	CTD-2509G16.1	downstream_gene_variant
1	198097178	rs16842420	0.1893	0.06566	0.4737	0.0635942	0.157772	0.314431	0.241753	-	intergenic_variant
5	104199060	rs1632744	0.6893	0.5808	0.91279	0.0226899	0.159531	0.281825	0.240943	RP11-6N13.1	intron_variant,non_coding_transcript_variant
13	27629806	rs7993948	0.2184	0.07576	0.5	0.0750534	0.150896	0.326834	0.240659	-	intergenic_variant
12	113374748	rs10774679	0.6942	0.6111	0.92151	0.0126876	0.169971	0.264881	0.240624	OAS3	upstream_gene_variant
7	2789704	rs798503	0.7136	0.596	0.92442	0.0277709	0.154356	0.288192	0.239721	GNA12	intron_variant
2	160318403	rs12471541	0.5777	0.3889	0.8169	0.0665835	0.132305	0.333786	0.239578	BAZ2B	intron_variant
4	88961736	rs2728108	0.7087	0.4646	0.8953	0.113743	0.11181	0.380312	0.23818	PKD2	intron_variant
12	16772391	rs7959876	0.4806	0.2121	0.718	0.144871	0.111772	0.40186	0.237977	-	intergenic_variant
1	198069021	rs1233810	0.2573	0.07576	0.5291	0.108957	0.138074	0.357459	0.237774	-	intergenic_variant
5	123784733	rs17151866	0.5097	0.2424	0.7413	0.138986	0.109862	0.396116	0.235554	-	intergenic_variant
11	27426391	rs7936621	0.6505	0.3636	0.8459	0.150049	0.10103	0.409008	0.234941	LGR4	intron_variant
1	245912840	rs8025	0.4612	0.2222	0.7064	0.11683	0.117189	0.374517	0.234819	SMYD3	non_coding_transcript_exon_variant
9	135234019	rs477012	0.3544	0.07576	0.6017	0.202554	0.113176	0.436603	0.233769	SETX	upstream_gene_variant
1	198528106	rs10494778	0.2379	0.01515	0.5029	0.19717	0.133706	0.419098	0.233546	-	intergenic_variant
7	27220831	rs6461992	0.3252	0.05556	0.5756	0.207003	0.116008	0.435907	0.231954	HOXA11	downstream_gene_variant
1	231885217	rs10864695	0.4417	0.197	0.686	0.126214	0.11444	0.379488	0.231913	DISC1	intron_variant,NMD_transcript_variant
21	35897768	rs2268258	0.3786	0.05556	0.6163	0.261888	0.105176	0.480561	0.231237	RCAN1	intron_variant
1	145533175	rs11590105	0.835	0.6768	0.97674	0.0635526	0.130748	0.321572	0.231218	ITGA10	synonymous_variant
6	32660943	rs9275245	0.5825	0.5202	0.8517	0.00535371	0.174036	0.241329	0.231012	-	intergenic_variant
11	113309619	rs4620755	0.4223	0.1414	0.6599	0.174595	0.106855	0.417351	0.230648	DRD2	intron_variant
12	28758275	rs1512568	0.3883	0.0303	0.6221	0.319374	0.102058	0.521723	0.230237	-	intergenic_variant
7	88596385	rs6959888	0.1748	0.1465	0.4884	0.000486159	0.187948	0.220954	0.228695	ZNF804B	intron_variant
6	52212250	rs570854	0.5728	0.4545	0.8256	0.0252135	0.147916	0.273118	0.226763	-	intergenic_variant
14	44409110	rs2104199	0.5583	0.2879	0.7749	0.136985	0.102515	0.388603	0.226422	-	intergenic_variant
6	52269547	rs3180067	0.1845	0.05051	0.4535	0.079925	0.144512	0.315835	0.22617	PAQR8	3_prime_UTR_variant
2	61348804	rs1177283	0.5777	0.4545	0.8275	0.0275298	0.145528	0.275871	0.226071	KIAA1841	intron_variant
14	44373149	rs7153178	0.5437	0.2879	0.7661	0.123812	0.105882	0.376146	0.22579	-	intergenic_variant
2	41075429	rs4952430	0.3058	0.1263	0.5698	0.0880266	0.12851	0.332946	0.225146	-	intergenic_variant
2	46633930	rs1109286	0.165	0.5354	0.7368	0.26124	0.485142	0.0847436	0.224816	-	intergenic_variant
13	101962951	rs518657	0.7767	0.596	0.94152	0.0709871	0.118349	0.325138	0.222787	NALCN	intron_variant
4	111627489	rs2723313	0.5291	0.3283	0.7661	0.0766871	0.118536	0.328953	0.22265	-	intergenic_variant
12	20313437	rs1427988	0.5146	0.2525	0.7384	0.132966	0.102872	0.380098	0.222037	-	intergenic_variant
16	57007512	rs12691052	0.1311	0	0.3953	0.12672	0.152069	0.338646	0.221461	CETP	intron_variant
16	90024206	rs8051733	0.7767	0.6515	0.95058	0.0353736	0.136446	0.282595	0.2214	DEF8	intron_variant
3	150159767	rs9784335	0.4806	0.3889	0.7587	0.0145157	0.155144	0.250484	0.221147	TSC22D2	intron_variant
12	93918286	rs3867978	0.5728	0.3485	0.7936	0.0940618	0.109859	0.34513	0.220455	-	intergenic_variant
18	26967051	rs11083328	0.3252	0.1919	0.6006	0.0427785	0.138752	0.284547	0.220246	-	intergenic_variant
7	9235662	rs1529234	0.4417	0.2677	0.6977	0.0615611	0.125795	0.308964	0.220233	-	intergenic_variant
19	52508049	rs8109948	0.4951	0.2576	0.7267	0.110885	0.107897	0.358389	0.220209	ZNF615	intron_variant
1	231499236	rs2009873	0.4417	0.3788	0.7355	0.00567707	0.166204	0.231484	0.219684	EGLN1	downstream_gene_variant
1	231521478	rs2486736	0.4417	0.3788	0.7355	0.00567707	0.166204	0.231484	0.219684	EGLN1	intron_variant
1	231489353	rs2749717	0.4417	0.3788	0.7355	0.00567707	0.166204	0.231484	0.219684	SPRTN	downstream_gene_variant
1	231520874	rs973253	0.4417	0.3788	0.7355	0.00567707	0.166204	0.231484	0.219684	EGLN1	intron_variant
22	41399434	rs5758168	0.6845	0.5303	0.8895	0.046347	0.126935	0.294707	0.218716	-	intergenic_variant
11	27433832	rs4457709	0.7184	0.6869	0.93895	0	0.177326	0.21497	0.218614	LGR4	intron_variant
12	44216504	rs5020605	0.4272	0.2727	0.689	0.0486684	0.130162	0.292254	0.217612	-	intergenic_variant
3	26806383	rs3912610	0.5	0.399	0.769	0.017962	0.148473	0.253112	0.217219	-	intergenic_variant
17	31897097	rs12453488	0.2816	0.1768	0.564	0.0281061	0.146346	0.262323	0.216985	ASIC2	intron_variant
4	166815429	rs1460060	0.4466	0.2576	0.6948	0.0728718	0.118622	0.317222	0.216096	TLL1	intron_variant
17	38231376	rs1879265	0.5243	0.2929	0.75	0.102584	0.10613	0.347978	0.215818	THRA	intron_variant
1	196525314	rs10922084	0.3107	0.2475	0.6105	0.00740551	0.162477	0.229794	0.215486	KCNT2	intron_variant
2	231050569	rs2114591	0.6068	0.3838	0.8169	0.0924998	0.105947	0.339621	0.214935	SP110	intron_variant
16	89774396	rs1110331	0.8204	0.601	0.9564	0.108848	0.100436	0.355108	0.214639	VPS9D1	intron_variant
1	231828596	rs1538974	0.801	0.6515	0.9564	0.0525068	0.121698	0.2968	0.213972	DISC1	intron_variant,NMD_transcript_variant
2	167772293	rs1567534	0.5097	0.3081	0.7442	0.0782857	0.112777	0.322356	0.213636	XIRP2	intron_variant
6	100243997	rs9376456	0.4417	0.3438	0.718	0.0170572	0.146784	0.248535	0.213634	-	intergenic_variant
11	118958127	rs1799993	0.8107	0.6111	0.95349	0.0905517	0.105123	0.336396	0.213111	HMBS	intron_variant
15	22933317	rs2346694	0.8544	0.7374	0.98547	0.0390572	0.132253	0.276802	0.213043	CYFIP1	intron_variant
6	90642900	rs292258	0.568	0.4192	0.8052	0.0409526	0.127283	0.28187	0.212716	BACH2	intron_variant
Chromosome	Position (bp)	SNP	ANC.CHB	ANC.CEU	ANC.Himalaya	FST.CHB.CEU	FST.CHB.HIM	FST.CEU.HIM	pbs	HGNC	Consequence
Selection on ancestral allele
1	231728781	rs6655954	0.3058	0.0101	0.6366	0.276917	0.194623	0.565173	0.36251	LINC00582	intron_variant,non_coding_transcript_variant
2	46577212	rs6544887	0.1456	0.5354	0.7878	0.28897	0.576243	0.137504	0.332739	EPAS1	intron_variant
2	46746745	rs896210	0.1553	0.4798	0.75	0.215742	0.514278	0.146297	0.318637	ATP6V1E2	5_prime_UTR_variant
5	14924458	rs4702062	0.6893	0.5253	0.90698	0.0525747	0.149585	0.333631	0.256968	-	intergenic_variant
2	46632083	rs9677412	0.3252	0.5606	0.7936	0.104212	0.371505	0.121041	0.241696	-	intergenic_variant

## Sheet:  Overlapping top SNPs 
Top candidate SNPs overlapping in the Spearman's correlation, EMMAX and PBS analyses
Statistical tests used	Total number of variant overlap	CHR	SNPs	HGNC	Consenquence
EMMAX, PBS, Spearman's correlation	12	2	rs10178633	EPAS1	intron_variant
		2	rs12986653	ATP6V1E2	intron_variant,non_coding_transcript_variant
		2	rs1868092	EPAS1	downstream_gene_variant
		2	rs4953359	EPAS1	intron_variant
		2	rs6655954	-	intergenic_variant
		2	rs1109286	-	intergenic_variant
		2	rs982414	CRIPT	intron_variant
		1	rs6679627	TRIM67	intron_variant
		2	rs6544887	CRIPT	intron_variant
		5	rs4702062	-	intergenic_variant
		2	rs896210	ATP6V1E2	intron_variant,non_coding_transcript_variant
		2	rs9677412	-	intergenic_variant
PBS, Spearman's correlation	2	1	rs1538977	TSNAX-DISC1	intron_variant,NMD_transcript_variant
		1	rs12058372	TSNAX-DISC1	downstream_gene_variant
EMMAX, PBS	3	2	rs4953408	Intergenic	intergenic_variant
		2	rs7599097	Intergenic	intergenic_variant
		2	rs1374749	EPAS1	intron_variant
EMMAX, Spearman's correlation	6	2	rs13011481	Intergenic	intergenic_variant
		2	rs4953353	EPAS1	intron_variant
		6	rs10484569	HLA-DPA2, HLA-DPB1	downstream_gene_variant
		2	rs12614710	EPAS1	intron_variant
		6	rs9380343	HLA-DPA2, HLA-DPB1	upstream_gene_variant
		2	rs11689694	EPAS1	downstream_gene_variant

## Sheet: Fisher's combined p-values
SNPs with significant Fisher's combined p values
Chromosome	Position	SNP	Position	Ranked PBS p-value	Spearman p-value	EMMAX p-value	Combined p-value	Combined p-value adjusted	HGNC	Consequence (VEP Ensembl)	CADD score	GTEx single-tissue eQTLs
1	108744934	rs828999	1:108744934-108744934	0.0462338	3.93e-07	0.000710815	4.4e-09	0.00247918	SLC25A24	upstream_gene_variant	14.38	rs828999
1	12670396	rs4846128	1:12670396-12670396	0.00439127	1.08e-07	0.000290824	6.47e-11	3.65e-05	DHRS3	intron_variant	3.571	NO
1	12671703	rs5022242	1:12671703-12671703	0.00833342	8.67e-07	0.00110262	2.81e-09	0.00158633	DHRS3	intron_variant	1.216	NO
1	155001929	rs10908452	1:155001929-155001929	0.00245792	1.58e-06	0.00186305	2.57e-09	0.00145116	DCST2	intron_variant	3.874	rs10908452
1	155006091	rs10908453	1:155006091-155006091	0.00236494	1.93e-06	0.001835	2.95e-09	0.0016615	DCST2	synonymous_variant	1.729	rs10908453
1	155008610	rs4845406	1:155008610-155008610	0.0191704	1.04e-06	0.00225823	1.39e-08	0.00783551	DCST2	upstream_gene_variant	0.932	rs4845406
1	156378425	rs7551781	1:156378425-156378425	0.00793166	7.31e-07	0.00169839	3.42e-09	0.00192972	C1orf61	intron_variant	1.215	NO
1	198081181	rs16842401	1:198081181-198081181	3.16e-05	0.000313555	0.00410691	1.27e-08	0.00713963	-	intergenic_variant	4.706	NO
1	207684359	rs11117956	1:207684359-207684359	0.437101	5.72e-07	5.89e-05	4.96e-09	0.00279844	CR1	intron_variant	0.462	NO
1	207684519	rs11117959	1:207684519-207684519	0.4887	5.19e-07	8.49e-05	7.05e-09	0.00397322	CR1	intron_variant	5.541	NO
1	207762358	rs3738468	1:207762358-207762358	0.474917	6.49e-07	7.26e-05	7.3e-09	0.00411643	CR1	intron_variant	5.011	NO
1	207793964	rs12734030	1:207793964-207793964	0.523148	3.69e-07	4.39e-05	2.98e-09	0.00167965	CR1	intron_variant	5.18	NO
1	211920624	rs10465691	1:211920624-211920624	0.0254494	7.46e-06	5.06e-05	3.34e-09	0.00188606	LPGAT1	downstream_gene_variant	15.15	rs10465691
1	211921229	rs11119806	1:211921229-211921229	0.0254511	7.75e-06	6.84e-05	4.58e-09	0.00258114	LPGAT1	downstream_gene_variant	8.977	rs11119806
1	211994671	rs12038038	1:211994671-211994671	0.0358197	5.75e-06	4.09e-05	2.96e-09	0.00167037	LPGAT1	intron_variant	6.284	rs12038038
1	222594015	rs17508428	1:222594015-222594015	0.0177247	4.25e-07	0.00301005	7.39e-09	0.00416692	-	intergenic_variant	4.427	NO
1	222606561	rs34595518	1:222606561-222606561	0.0154879	4.25e-07	0.00301005	6.52e-09	0.0036796	-	intergenic_variant	10.8	NO
1	222628509	rs1890070	1:222628509-222628509	0.0255108	1.75e-07	0.00183637	2.89e-09	0.00162896	RP11-358H9.1	upstream_gene_variant	15.59	NO
1	228402047	rs1620111	1:228402047-228402047	0.00955975	9.67e-07	0.00230999	6.99e-09	0.0039427	OBSCN	synonymous_variant	14.45	rs1620111
1	228402121	rs1771487	1:228402121-228402121	0.0104861	1.38e-06	0.00336722	1.49e-08	0.00842621	OBSCN	missense_variant	21.3	rs1771487
1	228784907	rs6672815	1:228784907-228784907	0.256018	4.15e-07	0.00042322	1.39e-08	0.00782644	DUSP5P1	intron_variant,non_coding_transcript_variant	5.53	rs6672815
1	231204794	rs10864665	1:231204794-231204794	6.84e-05	5.7e-05	0.00912689	1.12e-08	0.00631057	-	intergenic_variant	0.363	NO
1	231324483	rs12063574	1:231324483-231324483	8.77e-06	1.66e-05	1.89e-06	1.87e-13	1.05e-07	TRIM67	intron_variant	5.219	NO
1	231341569	rs6679627	1:231341569-231341569	1.75e-06	1.69e-08	2.24e-09	8.98e-20	5.07e-14	TRIM67	intron_variant	8.343	NO
1	231459478	rs6541266	1:231459478-231459478	0.00111054	9.81e-06	1.92e-05	9.55e-11	5.38e-05	-	intergenic_variant	6.319	rs6541266
1	231470650	rs10489609	1:231470650-231470650	0.000794745	2.29e-05	3.2e-05	2.48e-10	0.000139906	SPRTN	upstream_gene_variant	3.487	rs10489609
1	231476789	rs11122273	1:231476789-231476789	0.000698253	6.05e-05	7.83e-05	1.25e-09	0.000702912	SPRTN	intron_variant	4.944	rs11122273
1	231477442	rs2355873	1:231477442-231477442	0.000231581	0.000119862	4.22e-05	4.75e-10	0.000268093	SPRTN	intron_variant	0.124	rs2355873
1	231489353	rs2749717	1:231489353-231489353	0.000184212	0.000101702	4.82e-05	3.73e-10	0.000210463	SPRTN	downstream_gene_variant	6.641	rs2749717
1	231499236	rs2009873	1:231499236-231499236	0.000180704	0.000109054	4.71e-05	3.83e-10	0.000215914	EGLN1	downstream_gene_variant	2.901	rs2009873
1	231520874	rs973253	1:231520874-231520874	0.000185967	0.000122041	5.02e-05	4.63e-10	0.000261264	EGLN1	intron_variant	2.45	rs973253
1	231521478	rs2486736	1:231521478-231521478	0.000182458	0.000106784	3.84e-05	3.13e-10	0.000176662	EGLN1	intron_variant	0.843	rs2486736
1	231548480	rs2808611	1:231548480-231548480	0.000431583	3.8e-05	8.54e-05	5.61e-10	0.000316543	EGLN1	intron_variant	3.354	rs2808611
1	231725250	rs12058372	1:231725250-231725250	2.63e-05	2.42e-10	1.1e-07	8.65e-19	4.88e-13	LINC00582	downstream_gene_variant	1.978	NO
1	231728781	rs6655954	1:231728781-231728781	1.23e-05	2.33e-10	1.55e-08	6.12e-20	3.45e-14	LINC00582	intron_variant,non_coding_transcript_variant	1.033	NO
1	231835941	rs11577035	1:231835941-231835941	0.000228073	1.74e-05	0.0121464	1.48e-08	0.00834291	DISC1	intron_variant,NMD_transcript_variant	10.3	rs11577035
1	231865376	rs2812388	1:231865376-231865376	8.77e-05	0.000107985	0.00273897	8.36e-09	0.00471669	DISC1	intron_variant,NMD_transcript_variant	8.026	NO
1	231870689	rs4658939	1:231870689-231870689	7.19e-05	2.41e-05	0.000857221	5.93e-10	0.000334319	DISC1	intron_variant,NMD_transcript_variant	15.7	NO
1	231873511	rs10864694	1:231873511-231873511	7.02e-05	2.41e-05	0.000857221	5.8e-10	0.000326968	DISC1	intron_variant,NMD_transcript_variant	1.01	NO
1	231879592	rs10495309	1:231879592-231879592	6.67e-05	2.41e-05	0.000887061	5.71e-10	0.000321865	DISC1	intron_variant,NMD_transcript_variant	4.453	NO
1	231885217	rs10864695	1:231885217-231885217	0.000138598	8.67e-06	0.00198182	9.19e-10	0.000518247	DISC1	intron_variant,NMD_transcript_variant	0.25	NO
1	231897303	rs1538977	1:231897303-231897303	6.14e-05	6.06e-09	7.83e-07	2.78e-16	1.57e-10	DISC1	intron_variant,NMD_transcript_variant	12.81	NO
1	242919558	rs12407826	1:242919558-242919558	0.024388	1.99e-07	0.00543034	8.49e-09	0.0047863	-	intergenic_variant	5.035	NO
1	248264018	rs10749643	1:248264018-248264018	0.199176	3.62e-09	0.000809873	2.49e-10	0.000140251	OR2L13	3_prime_UTR_variant	2.006	NO
1	37293979	rs517347	1:37293979-37293979	0.00501409	0.013492	4.12e-07	8.94e-09	0.00503957	GRIK3	intron_variant	0.715	NO
1	54854079	rs6690450	1:54854079-54854079	0.643917	5.68e-08	0.000221551	2.86e-09	0.00161147	SSBP3	intron_variant	6.505	NO
1	97947883	rs11165881	1:97947883-97947883	0.208739	1.27e-07	0.00100499	8.57e-09	0.0048344	DPYD	intron_variant	18.97	NO
1	99725473	rs712902	1:99725473-99725473	0.00758078	1.03e-06	0.00137546	3.71e-09	0.00209081	LPPR4	upstream_gene_variant	2.649	NO
10	114825813	rs7100388	10:114825813-114825813	0.133144	2.14e-09	0.000103102	1.52e-11	8.57e-06	TCF7L2	intron_variant	8.991	NO
10	132870415	rs10765034	10:132870415-132870415	0.27762	2.44e-08	0.00214231	4.9e-09	0.00276082	-	intergenic_variant	2.526	NO
10	134832400	rs7071996	10:134832400-134832400	0.0904764	1.19e-06	0.000218613	7.65e-09	0.00431281	-	intergenic_variant	1.347	rs7071996
10	44384191	rs11238766	10:44384191-44384191	0.00361758	1.06e-06	0.00151234	2.1e-09	0.00118252	LINC00840	intron_variant,non_coding_transcript_variant	2.962	rs11238766
10	52019352	rs7908522	10:52019352-52019352	0.010851	8.98e-07	0.000178881	6.88e-10	0.000387886	-	intergenic_variant	5.711	NO
10	52106977	rs17179784	10:52106977-52106977	0.000494742	1.23e-06	0.0010823	2.78e-10	0.000156887	SGMS1	upstream_gene_variant	6.422	NO
10	53482734	rs11594325	10:53482734-53482734	0.00199651	3.65e-06	0.00409879	9.52e-09	0.00537122	PRKG1	intron_variant	1.283	NO
10	55870356	rs12413011	10:55870356-55870356	0.00125089	1.36e-06	0.0123852	6.91e-09	0.00389425	PCDH15	intron_variant	2.423	NO
10	57667668	rs12764655	10:57667668-57667668	0.0113159	2.04e-07	0.0112324	8.36e-09	0.0047151	-	intergenic_variant	2.361	NO
10	57678522	rs10825663	10:57678522-57678522	0.00403864	1.38e-07	0.00940589	1.91e-09	0.00107697	-	intergenic_variant	0.071	NO
10	57683893	rs12782822	10:57683893-57683893	0.0113177	2.07e-07	0.0119824	9e-09	0.00507288	-	intergenic_variant	0.468	NO
10	66110805	rs7916532	10:66110805-66110805	0.00695972	0.000189926	8.71e-07	4.68e-10	0.000263821	-	intergenic_variant	0.15	NO
10	76373904	rs12360087	10:76373904-76373904	0.0962045	1.64e-07	0.000820636	4.41e-09	0.00248489	ADK	intron_variant	2.632	rs12360087
10	76784538	rs10490994	10:76784538-76784538	0.260471	1.16e-08	0.00067676	7.98e-10	0.000449882	KAT6B	intron_variant	21.1	NO
10	76788860	rs3740322	10:76788860-76788860	0.27837	1.44e-08	0.000765532	1.16e-09	0.000655673	KAT6B	synonymous_variant	0.01	NO
10	76789077	rs3740321	10:76789077-76789077	0.278371	1.44e-08	0.000765532	1.16e-09	0.000655677	KAT6B	missense_variant	8.077	NO
11	113994505	rs238896	11:113994505-113994505	0.0849904	5.11e-07	0.000372296	5.41e-09	0.00305051	ZBTB16	intron_variant	10.77	NO
11	14603548	rs2575850	11:14603548-14603548	0.0357706	7.93e-08	0.000468566	5.35e-10	0.000301509	PSMA1	intron_variant	6.939	NO
11	14636316	rs10741651	11:14636316-14636316	0.0357723	6.34e-08	0.000440526	4.1e-10	0.000231223	PSMA1	intron_variant	7.138	NO
11	14659511	rs10458874	11:14659511-14659511	0.0306301	8.02e-08	0.000458277	4.58e-10	0.000258374	PSMA1	intron_variant	1.617	rs10458874
11	14679247	rs1879888	11:14679247-14679247	0.010651	7.01e-08	0.00036102	1.21e-10	6.82e-05	PDE3B	intron_variant	0.568	rs1879888
11	14781621	rs1451678	11:14781621-14781621	0.0108527	5.76e-08	0.000310763	8.91e-11	5.02e-05	PDE3B	intron_variant	1.362	rs1451678
11	14852490	rs1037378	11:14852490-14852490	0.0069106	4.21e-06	0.000168335	1.79e-09	0.00101122	PDE3B	intron_variant	3.016	NO
11	37154319	rs2662201	11:37154319-37154319	0.0187405	6.78e-08	0.00167731	8.29e-10	0.000467505	-	intergenic_variant	0.429	NO
11	67079177	rs1573536	11:67079177-67079177	0.0130563	0.00410003	3.66e-07	6.46e-09	0.00364177	SSH3	missense_variant	12.09	NO
11	8760156	rs10840115	11:8760156-8760156	0.760582	1.66e-07	5.13e-06	2.74e-10	0.000154464	ST5	intron_variant	6.721	rs10840115
11	8816495	rs4929911	11:8816495-8816495	0.976633	1.65e-08	8.86e-05	5.71e-10	0.000322246	ST5	intron_variant	16.58	rs4929911
11	8817206	rs6484484	11:8817206-8817206	0.976635	3.86e-07	8.49e-05	1.02e-08	0.00572403	ST5	intron_variant	1.473	rs6484484
11	8824388	rs4929914	11:8824388-8824388	0.976637	5.77e-08	5.44e-05	1.16e-09	0.000655058	ST5	intron_variant	5.991	rs4929914
11	9406023	rs6486307	11:9406023-9406023	0.670133	1.61e-08	0.000470959	1.86e-09	0.00104631	IPO7	upstream_gene_variant	5.37	NO
11	9408426	rs10840228	11:9408426-9408426	0.590615	1.36e-08	0.000346974	1.06e-09	0.000599667	IPO7	intron_variant	3.166	NO
11	9451800	rs7122252	11:9451800-9451800	0.888367	3.44e-08	0.000938268	9.17e-09	0.00517289	SNORA23	downstream_gene_variant	0.808	rs7122252
11	9473074	rs6486361	11:9473074-9473074	0.655798	2.6e-09	0.000384117	2.77e-10	0.000156074	IPO7	downstream_gene_variant	0.436	NO
11	9476564	rs7944578	11:9476564-9476564	0.901931	5.2e-08	0.000854231	1.25e-08	0.00703807	-	intergenic_variant	13.59	rs7944578
12	122494845	rs11043307	12:122494845-122494845	0.000814044	0.000106011	3.82e-05	1.24e-09	0.000700713	BCL7A	intron_variant	2.091	NO
12	16772391	rs7959876	12:16772391-16772391	0.000124563	1.08e-05	0.0162453	7.14e-09	0.00402776	-	intergenic_variant	1.294	NO
12	16843710	rs11057038	12:16843710-16843710	0.000289477	3.92e-06	0.0247199	8.99e-09	0.00506939	RP11-69C13.1	upstream_gene_variant	5.152	NO
12	29828483	rs10843474	12:29828483-29828483	0.0468163	2.14e-07	0.00518003	1.58e-08	0.00892893	TMTC1	intron_variant	0.446	NO
12	78328034	rs1242273	12:78328034-78328034	0.188195	3.77e-08	0.00108061	2.72e-09	0.00153107	NAV3	intron_variant	3.184	NO
12	93365230	rs11609317	12:93365230-93365230	0.00054562	5.11e-06	0.0129385	1.13e-08	0.00639051	-	regulatory_region_variant	2.646	NO
12	93424399	rs9788200	12:93424399-93424399	0.0137931	3.48e-07	0.00356504	5.7e-09	0.00321436	RP11-511B23.2	intron_variant,non_coding_transcript_variant	3.156	NO
12	98189320	rs17027435	12:98189320-98189320	0.0105264	9.95e-07	0.000135118	5.67e-10	0.000319614	-	intergenic_variant	0.074	NO
12	98196821	rs1345364	12:98196821-98196821	0.00488426	3.71e-07	0.000418225	3.17e-10	0.000178788	-	intergenic_variant	7.801	NO
12	98205710	rs4762437	12:98205710-98205710	0.0034246	3.36e-07	0.00323039	1.39e-09	0.000783209	-	intergenic_variant	1.936	NO
13	27629806	rs7993948	13:27629806-27629806	0.000115791	4.45e-05	0.00721373	1.16e-08	0.006569	-	intergenic_variant	6.951	rs7993948
13	29816574	rs9506124	13:29816574-29816574	0.00204564	2.46e-08	7.53e-05	2.22e-12	1.25e-06	MTUS2	intron_variant,non_coding_transcript_variant	4.833	NO
13	33498938	rs9596539	13:33498938-33498938	0.0196353	1.81e-06	0.000640956	7.42e-09	0.00418465	-	intergenic_variant	0.959	NO
13	34302817	rs4943138	13:34302817-34302817	0.00812465	2.72e-07	0.0136961	9.64e-09	0.00543712	-	regulatory_region_variant	17.39	rs4943138
13	34307900	rs17079663	13:34307900-34307900	0.00355267	2.86e-06	0.00385401	1.22e-08	0.00689174	-	intergenic_variant	7.03	rs17079663
13	34315815	rs4943142	13:34315815-34315815	0.00806149	3.57e-07	0.0010659	1.16e-09	0.000655464	-	intergenic_variant	0.876	rs4943142
13	40706991	rs12872985	13:40706991-40706991	0.0044597	2.66e-07	0.00205248	9.38e-10	0.000529019	-	intergenic_variant	4.125	NO
13	42163630	rs17594446	13:42163630-42163630	0.0238634	0.00949513	7.47e-09	6.69e-10	0.000377446	VWA8	intron_variant	2.182	NO
13	44684600	rs10507524	13:44684600-44684600	0.227522	6.31e-12	0.00023983	2.31e-13	1.3e-07	LINC00390	intron_variant,non_coding_transcript_variant	8.465	rs10507524
13	44702605	rs9590810	13:44702605-44702605	0.186128	5.05e-08	0.00133034	4.27e-09	0.00240625	LINC00390	intron_variant,non_coding_transcript_variant	0.3	rs9590810
13	48917673	rs4151448	13:48917673-48917673	0.00934045	2.05e-06	0.000178923	1.29e-09	0.000726185	RB1	intron_variant	3.065	NO
13	48963784	rs406098	13:48963784-48963784	0.00750885	1.48e-06	0.00014073	6.22e-10	0.000350719	RB1	intron_variant	4.873	NO
13	49035693	rs4151601	13:49035693-49035693	0.0129019	7.57e-06	0.00031467	9.78e-09	0.00551413	RB1	intron_variant	6.029	NO
13	49070345	rs9332054	13:49070345-49070345	0.0129036	7.11e-06	0.000357465	1.04e-08	0.00585396	RCBTB2	synonymous_variant	13.23	NO
13	49134412	rs9591177	13:49134412-49134412	0.00772464	2.77e-06	0.000159914	1.29e-09	0.000725344	-	regulatory_region_variant	9.373	NO
13	49138910	rs7998781	13:49138910-49138910	0.00709832	1.31e-06	7.63e-05	2.98e-10	0.000168145	-	intergenic_variant	1.271	NO
13	54557128	rs9591549	13:54557128-54557128	0.0100334	1.62e-09	0.0102749	7.74e-11	4.36e-05	-	intergenic_variant	0.252	NO
13	73933743	rs7334002	13:73933743-73933743	0.00835097	9.52e-07	0.000107109	3.53e-10	0.000199274	-	intergenic_variant	1.541	NO
13	93356886	rs17233808	13:93356886-93356886	4.91e-05	2.47e-05	0.0138325	5.6e-09	0.00315598	GPC5	intron_variant	1.7	NO
14	26133060	rs10873327	14:26133060-26133060	0.00355091	9.02e-09	0.000578911	9.87e-12	5.57e-06	-	intergenic_variant	8.467	NO
14	26344308	rs12587685	14:26344308-26344308	0.0728973	1.76e-07	0.00342634	1.36e-08	0.0076652	RP11-314P15.2	intron_variant,non_coding_transcript_variant	1.809	NO
14	33378798	rs10141193	14:33378798-33378798	0.00286319	2.44e-06	0.00235998	5.51e-09	0.00310589	-	intergenic_variant	1.054	NO
14	42717951	rs1393835	14:42717951-42717951	0.192527	4.76e-08	0.00207631	6.29e-09	0.00354489	-	intergenic_variant	6.847	NO
14	44335337	rs12434045	14:44335337-44335337	0.00123159	3.03e-08	0.000897779	1.72e-11	9.7e-06	-	intergenic_variant	4.1	NO
14	45241261	rs229695	14:45241261-45241261	0.0294372	7.18e-08	0.0217913	1.42e-08	0.00800099	RP11-398E10.1	intron_variant,non_coding_transcript_variant	5.061	rs229695
14	51372590	rs2027342	14:51372590-51372590	0.00150528	3.21e-06	0.0060633	9.36e-09	0.00527652	PYGL	intron_variant	4.459	rs2027342
14	51372606	rs2027341	14:51372606-51372606	0.00150703	2.98e-06	0.00563089	8.17e-09	0.00460757	PYGL	intron_variant	5.871	rs2027341
14	56227332	rs7143300	14:56227332-56227332	0.00863693	3.04e-06	3.47e-05	3.76e-10	0.000212214	RP11-813I20.2	intron_variant,non_coding_transcript_variant	1.428	NO
14	69120485	rs2180611	14:69120485-69120485	0.000845623	2.18e-05	0.000814976	5.05e-09	0.00285058	RAD51B	downstream_gene_variant	3.457	NO
15	53402396	rs16965511	15:53402396-53402396	0.0773306	1.63e-07	0.00410971	1.58e-08	0.00891396	-	intergenic_variant	0.749	NO
15	79769844	rs1415575	15:79769844-79769844	0.834954	0.0232918	1.84e-12	1.83e-11	1.03e-05	-	intergenic_variant	3.939	NO
15	87624909	rs1433458	15:87624909-87624909	0.0345635	1.07e-07	0.000132746	2.12e-10	0.00011932	-	intergenic_variant	5.094	NO
15	89733247	rs2238313	15:89733247-89733247	0.0752464	6.45e-10	0.00125542	3.01e-11	1.7e-05	ABHD2	intron_variant	9.322	rs2238313
15	89761664	rs3825991	15:89761664-89761664	0.0970291	1.76e-07	0.000743742	4.33e-09	0.00244114	RLBP1	intron_variant	12.53	rs3825991
15	96419749	rs16975754	15:96419749-96419749	0.0346916	5.98e-07	0.000141769	1.12e-09	0.000630354	-	intergenic_variant	4.425	NO
16	13462249	rs4781452	16:13462249-13462249	0.00112633	1.46e-05	0.000704199	3.97e-09	0.00224148	U91319.1	intron_variant,non_coding_transcript_variant	1.315	NO
16	26620935	rs918553	16:26620935-26620935	0.143398	2.13e-07	0.000186463	2.06e-09	0.00116288	-	intergenic_variant	1.732	NO
16	48258198	rs17822931	16:48258198-48258198	0.114328	5.77e-08	7.2e-07	2.74e-12	1.55e-06	ABCC11	missense_variant	28.4	rs17822931
16	48375777	rs6500380	16:48375777-48375777	0.139682	3.19e-08	6.41e-07	1.7e-12	9.59e-07	LONP2	intron_variant	0.029	rs6500380
16	52659350	rs4377150	16:52659350-52659350	0.139338	7.57e-07	0.000297183	9.96e-09	0.00561542	CASC16	intron_variant,non_coding_transcript_variant	4.143	NO
16	7970600	rs4347607	16:7970600-7970600	0.0451496	4.73e-07	0.00167086	1.12e-08	0.00632667	-	intergenic_variant	6.932	NO
16	86057221	rs7194620	16:86057221-86057221	0.000722815	4.77e-05	0.000454523	5.26e-09	0.00296376	-	intergenic_variant	0.941	NO
16	86491796	rs9931550	16:86491796-86491796	0.391274	1.33e-07	0.00013245	2.46e-09	0.00138748	-	regulatory_region_variant	1.571	NO
16	86673736	rs7197219	16:86673736-86673736	0.00469654	4.03e-07	0.000338884	2.71e-10	0.000153067	RP11-463O9.6	upstream_gene_variant	2.36	NO
16	86680658	rs12600217	16:86680658-86680658	0.00377899	9.38e-06	0.000190215	2.41e-09	0.0013595	RP11-58A18.1	intron_variant,non_coding_transcript_variant	1.641	NO
16	86683030	rs16941809	16:86683030-86683030	0.00782991	2.22e-07	2.89e-05	2.51e-11	1.42e-05	RP11-58A18.1	intron_variant,non_coding_transcript_variant	0.624	NO
16	86684262	rs7205830	16:86684262-86684262	0.0405899	1.86e-07	0.000173002	5.26e-10	0.000296652	RP11-58A18.1	intron_variant,non_coding_transcript_variant	3.486	NO
16	86688976	rs300039	16:86688976-86688976	0.0107948	2.55e-07	6.65e-05	8.43e-11	4.75e-05	RP11-58A18.1	intron_variant,non_coding_transcript_variant	9.517	NO
16	86699685	rs299947	16:86699685-86699685	0.00419127	6.5e-08	0.013749	1.4e-09	0.000788789	RP11-58A18.1	intron_variant,non_coding_transcript_variant	0.605	NO
17	2008938	rs11654642	17:2008938-2008938	0.88765	1.76e-08	3.01e-06	2.36e-11	1.33e-05	SMG6	intron_variant	3.672	rs11654642
17	2072949	rs11658881	17:2072949-2072949	0.828903	5.45e-07	7.22e-06	1.23e-09	0.000693828	SMG6	intron_variant	2.099	rs11658881
17	2198892	rs17834627	17:2198892-2198892	0.991221	2.27e-06	7.24e-06	5.45e-09	0.00307169	SMG6	intron_variant	12.25	rs17834627
17	2320175	rs12452567	17:2320175-2320175	0.315507	5.1e-08	0.000181812	1.11e-09	0.000627258	METTL16	3_prime_UTR_variant	0.552	NO
17	47373417	rs11079869	17:47373417-47373417	0.00737902	4.25e-06	0.00113479	1.12e-08	0.00631122	ZNF652	3_prime_UTR_variant	7.683	rs11079869
17	55508277	rs9912487	17:55508277-55508277	0.452496	1.19e-06	1.29e-05	2.48e-09	0.00139747	MSI2	intron_variant	2.578	NO
17	66465580	rs11868680	17:66465580-66465580	0.116031	8.02e-06	6.24e-05	1.76e-08	0.00989997	RP11-120M18.2	intron_variant,non_coding_transcript_variant	0.564	rs11868680
17	66476427	rs2952283	17:66476427-66476427	0.104957	7.53e-07	0.00014819	4.02e-09	0.00226503	RP11-120M18.2	intron_variant,non_coding_transcript_variant	1.06	rs2952283
17	66505856	rs4968898	17:66505856-66505856	0.0449724	2.57e-07	0.000240987	1.06e-09	0.000599325	PRKAR1A	upstream_gene_variant	2.254	rs4968898
17	73326965	rs4542691	17:73326965-73326965	0.112289	2.87e-07	0.000516025	5.55e-09	0.00313068	GRB2	intron_variant	1.11	rs4542691
17	73339745	rs2891714	17:73339745-73339745	0.130808	1.17e-08	0.000114614	8.1e-11	4.57e-05	GRB2	intron_variant	6.946	rs2891714
17	73344079	rs12950752	17:73344079-73344079	0.13081	2.06e-07	0.000352462	3.31e-09	0.00186632	GRB2	intron_variant	0.995	rs12950752
17	73374945	rs4789182	17:73374945-73374945	0.0748955	1.38e-08	0.000133992	6.49e-11	3.66e-05	GRB2	intron_variant	0.888	rs4789182
17	74667807	rs9910053	17:74667807-74667807	0.0260371	3.51e-07	0.00165133	5.08e-09	0.00286245	MXRA7	downstream_gene_variant	0.134	rs9910053
17	76117361	rs2073285	17:76117361-76117361	0.00700534	1.52e-06	0.00429309	1.41e-08	0.00794594	TMC6	intron_variant	1.942	NO
17	77436724	rs1028060	17:77436724-77436724	0.000315793	8.13e-06	0.00558159	4.84e-09	0.00272888	RBFOX3	intron_variant	2.332	NO
17	79032015	rs4969367	17:79032015-79032015	0.00253511	9.33e-05	0.000204557	1.48e-08	0.00837163	BAIAP2	intron_variant	1.129	NO
17	79056453	rs4969245	17:79056453-79056453	0.0240617	4.24e-08	0.000168247	7.94e-11	4.48e-05	BAIAP2	intron_variant	3.998	rs4969245
18	21689394	rs9955228	18:21689394-21689394	0.00371407	5.08e-06	0.00134454	8.19e-09	0.00462101	TTC39C	intron_variant	9.547	rs9955228
18	21694921	rs8085837	18:21694921-21694921	0.00149475	2.95e-07	0.000690568	1.36e-10	7.64e-05	TTC39C	intron_variant	0.192	NO
18	21698036	rs3745029	18:21698036-21698036	0.00168774	4.28e-07	0.000554145	1.75e-10	9.86e-05	TTC39C	intron_variant	7.039	NO
18	21699237	rs10163625	18:21699237-21699237	0.0137721	3.28e-07	0.00823846	1.17e-08	0.0065763	TTC39C	intron_variant	3.199	rs10163625
18	21734836	rs752798	18:21734836-21734836	0.00173686	4e-06	0.00228136	5.31e-09	0.00299489	CABYR	intron_variant	1.838	rs752798
18	40517898	rs615258	18:40517898-40517898	0.00226494	3.96e-06	0.00111637	3.48e-09	0.00195968	RIT2	intron_variant	0.697	NO
18	56562356	rs952270	18:56562356-56562356	0.0186546	8.41e-10	0.000578722	5.05e-12	2.85e-06	ZNF532	intron_variant	0.461	NO
18	56647635	rs17761686	18:56647635-56647635	0.0246441	2e-11	6.67e-05	2.5e-14	1.41e-08	ZNF532	intron_variant	0.263	NO
18	56648324	rs3826597	18:56648324-56648324	0.0218529	1.41e-11	6.17e-05	1.48e-14	8.37e-09	ZNF532	intron_variant	3.31	NO
18	62085800	rs2959456	18:62085800-62085800	0.024409	8.68e-06	0.000204128	1.34e-08	0.00755111	RP11-146N18.1	intron_variant,non_coding_transcript_variant	2.336	NO
18	65343173	rs2440507	18:65343173-65343173	0.012358	1.66e-06	0.00280013	1.74e-08	0.00980207	RP11-28O3.2	intron_variant,non_coding_transcript_variant	2.267	NO
19	16467759	rs875622	19:16467759-16467759	0.0269266	1.28e-06	0.000887163	9.73e-09	0.00548835	EPS15L1	downstream_gene_variant	5.878	rs875622
19	40448499	rs8110709	19:40448499-40448499	0.0112563	0.0410893	5.6e-09	9.93e-10	0.000560249	CTC-471F3.4	downstream_gene_variant	7.918	NO
19	53393584	rs12461426	19:53393584-53393584	0.0207739	1.27e-06	0.00110733	9.33e-09	0.00526273	ZNF320	5_prime_UTR_variant	0.048	rs12461426
19	54797848	rs103294	19:54797848-54797848	0.554111	4.13e-07	0.000115791	8.53e-09	0.00481038	LILRA3	downstream_gene_variant	4.023	rs103294
19	5841356	rs3760775	19:5841356-5841356	0.0700499	1.7e-07	0.00288651	1.08e-08	0.0061128	FUT6	upstream_gene_variant	3.614	NO
2	100871330	rs6722320	2:100871330-100871330	0.0588971	2.11e-09	0.00205043	1.15e-10	6.47e-05	LINC01104	downstream_gene_variant	3.296	NO
2	124538116	rs1554001	2:124538116-124538116	0.0621814	3.44e-08	0.00180343	1.44e-09	0.000810611	-	intergenic_variant	0.608	NO
2	124565374	rs13028007	2:124565374-124565374	0.0610533	3.44e-08	0.00172584	1.36e-09	0.00076514	-	intergenic_variant	1.837	NO
2	17261089	rs2342547	2:17261089-17261089	0.000496496	1.1e-06	0.00302501	6.54e-10	0.000369048	-	intergenic_variant	0.963	NO
2	184502493	rs1463328	2:184502493-184502493	0.00051404	9.57e-06	0.00351876	5.76e-09	0.00324863	-	intergenic_variant	1.784	NO
2	18726434	rs1987115	2:18726434-18726434	0.0050404	5.39e-06	0.000653367	5.9e-09	0.00332482	RP11-111J6.2	downstream_gene_variant	6.154	NO
2	19083453	rs3900754	2:19083453-19083453	0.0143317	6.82e-06	0.000174189	5.67e-09	0.00319936	-	intergenic_variant	2.668	NO
2	227770592	rs6723774	2:227770592-227770592	0.135272	7.73e-07	0.00013248	4.69e-09	0.00264486	RHBDD1	intron_variant	2.716	NO
2	227791703	rs7582251	2:227791703-227791703	0.108696	1.34e-06	0.000113081	5.5e-09	0.00310299	RHBDD1	intron_variant	2.73	NO
2	227856552	rs6728239	2:227856552-227856552	0.093601	1.14e-07	3.21e-05	1.51e-10	8.53e-05	RHBDD1	intron_variant	1.891	NO
2	227872182	rs2228557	2:227872182-227872182	0.112478	2.08e-07	4.64e-05	4.43e-10	0.000249778	COL4A4	synonymous_variant	16.72	NO
2	227872617	rs9288618	2:227872617-227872617	0.119264	2.63e-07	6.66e-05	8.14e-10	0.000458905	COL4A4	intron_variant	2.271	NO
2	227886773	rs3752895	2:227886773-227886773	0.0974396	6.81e-07	9.32e-05	2.23e-09	0.00125503	COL4A4	missense_variant	17.2	rs3752895
2	227898434	rs2276593	2:227898434-227898434	0.0728534	2.43e-07	7.15e-05	5.11e-10	0.000288128	COL4A4	intron_variant	5.829	NO
2	227922321	rs3769641	2:227922321-227922321	3.68e-05	6.08e-07	1.4e-05	2.11e-13	1.19e-07	COL4A4	splice_region_variant,intron_variant	11.06	NO
2	23241481	rs2121450	2:23241481-23241481	0.00382987	2.01e-07	0.00346484	1.02e-09	0.00057572	AC016768.1	intron_variant,non_coding_transcript_variant	1.46	NO
2	233697200	rs6751801	2:233697200-233697200	0.0632936	1.24e-06	0.000289264	7.4e-09	0.00417164	Y_RNA	downstream_gene_variant	0.902	rs6751801
2	23875431	rs6721623	2:23875431-23875431	0.0170967	7.26e-07	8.3e-05	4.22e-10	0.000237914	KLHL29	intron_variant	3.556	rs6721623
2	240474582	rs1872621	2:240474582-240474582	0.0993677	3.05e-07	0.00180655	1.66e-08	0.00937928	-	intergenic_variant	3.8	NO
2	3792530	rs17017966	2:3792530-3792530	0.0984572	1.4e-06	0.000185479	8.25e-09	0.00465428	DCDC2C	intron_variant	2.72	NO
2	41052544	rs2168546	2:41052544-41052544	0.0615305	7.7e-07	0.00115741	1.67e-08	0.00939261	-	intergenic_variant	2.817	rs2168546
2	46077503	rs6756452	2:46077503-46077503	0.0150844	1.35e-07	4.69e-06	5.29e-12	2.99e-06	PRKCE	intron_variant	1.083	NO
2	46468276	rs11888552	2:46468276-46468276	0.88785	2.95e-08	0.000450578	4.04e-09	0.00228101	-	intergenic_variant	11	NO
2	46502593	rs7581090	2:46502593-46502593	0.0165581	6.24e-05	1.05e-05	3.74e-09	0.0021104	-	regulatory_region_variant	1.671	NO
2	46510146	rs12615992	2:46510146-46510146	0.00435268	6.93e-05	2.15e-05	2.33e-09	0.00131143	-	intergenic_variant	1.519	NO
2	46535924	rs2121266	2:46535924-46535924	0.0179318	0.000371626	7.27e-08	2.09e-10	0.000117854	EPAS1	intron_variant	9.013	NO
2	46542408	rs7571879	2:46542408-46542408	0.00175791	2.47e-05	0.000386505	5.6e-09	0.00315713	EPAS1	intron_variant	6.544	NO
2	46565091	rs12614710	2:46565091-46565091	0.0660832	7.15e-08	1.42e-11	6.84e-17	3.86e-11	EPAS1	intron_variant	8.027	NO
2	46576488	rs17035010	2:46576488-46576488	0.00551936	5.55e-05	1.8e-12	5.11e-16	2.88e-10	EPAS1	intron_variant	7.449	NO
2	46577212	rs6544887	2:46577212-46577212	2.11e-05	2.4e-09	7.58e-23	1.31e-32	7.38e-27	EPAS1	intron_variant	0.991	NO
2	46581643	rs4953359	2:46581643-46581643	1.4e-05	4.24e-10	1.55e-22	3.24e-33	1.83e-27	EPAS1	intron_variant	4.228	NO
2	46587034	rs1374748	2:46587034-46587034	0.113691	8.53e-08	0.00186284	5.99e-09	0.0033792	EPAS1	intron_variant	3.842	NO
2	46596433	rs1374749	2:46596433-46596433	4.21e-05	3.46e-07	4.06e-14	9.54e-22	5.38e-16	EPAS1	intron_variant	1.477	NO
2	46597827	rs10178633	2:46597827-46597827	3.33e-05	1.39e-09	8.11e-16	8.29e-26	4.68e-20	EPAS1	intron_variant	0.482	NO
2	46614202	rs1868092	2:46614202-46614202	2.81e-05	4.67e-10	2.2e-18	7.83e-29	4.41e-23	EPAS1	downstream_gene_variant	6.672	rs1868092
2	46617182	rs11689694	2:46617182-46617182	0.000805272	1.26e-09	2.77e-17	6.26e-26	3.53e-20	EPAS1	downstream_gene_variant	3.647	rs11689694
2	46632083	rs9677412	2:46632083-46632083	0.000112282	5.95e-10	1.18e-15	1.7e-25	9.6e-20	-	intergenic_variant	4.474	rs9677412
2	46633667	rs11689675	2:46633667-46633667	0.0643796	4.05e-06	0.000106329	8.89e-09	0.00501493	-	intergenic_variant	6.299	NO
2	46633930	rs1109286	2:46633930-46633930	0.000161405	4.26e-10	1.02e-14	1.42e-24	7.98e-19	-	intergenic_variant	3.07	NO
2	46635648	rs13011481	2:46635648-46635648	0.00165967	5.38e-10	3.73e-18	7.9e-27	4.46e-21	-	intergenic_variant	5.309	NO
2	46712759	rs2276555	2:46712759-46712759	0.000419303	0.00018564	6.13e-08	2.76e-12	1.55e-06	TMEM247	downstream_gene_variant	3.968	rs2276555
2	46718090	rs12986653	2:46718090-46718090	5.26e-06	3.23e-10	1.45e-19	7.57e-31	4.27e-25	ATP6V1E2	intron_variant,non_coding_transcript_variant	20.6	rs12986653
2	46738231	rs11125081	2:46738231-46738231	0.802733	1.6e-05	4.97e-07	2.29e-09	0.00129235	ATP6V1E2	downstream_gene_variant	10.47	NO
2	46746745	rs896210	2:46746745-46746745	2.46e-05	3.58e-08	3.72e-08	3.45e-17	1.94e-11	ATP6V1E2	5_prime_UTR_variant	3.873	rs896210
2	46762596	rs11676473	2:46762596-46762596	0.0895711	1.71e-05	3.23e-08	2.48e-11	1.4e-05	ATP6V1E2	non_coding_transcript_exon_variant	6.784	rs11676473
2	46799852	rs1451153	2:46799852-46799852	0.00244213	4.41e-05	1.84e-05	7.75e-10	0.000436965	RHOQ	intron_variant	13.93	rs1451153
2	46845576	rs982414	2:46845576-46845576	3.51e-06	1.66e-08	3.09e-11	2.79e-21	1.57e-15	CRIPT	intron_variant	3.56	NO
2	46852033	rs3087822	2:46852033-46852033	0.000317547	1.41e-06	7.04e-06	1.87e-12	1.05e-06	CRIPT	3_prime_UTR_variant	1.645	rs3087822
2	46863872	rs6544906	2:46863872-46863872	0.000412285	1.63e-06	7.21e-06	2.8e-12	1.58e-06	-	intergenic_variant	2.709	rs6544906
2	46874040	rs7599097	2:46874040-46874040	2.28e-05	4.59e-07	1.82e-08	1.85e-16	1.05e-10	-	intergenic_variant	8.942	NO
2	46874746	rs10495934	2:46874746-46874746	0.00698077	1.45e-05	1.29e-07	7.1e-12	4.01e-06	-	intergenic_variant	5.521	rs10495934
2	46876958	rs6712910	2:46876958-46876958	0.00476847	0.000372076	3.77e-06	2.39e-09	0.00134949	-	intergenic_variant	1.511	rs6712910
2	46883839	rs6741114	2:46883839-46883839	0.0139072	2.58e-07	6.47e-06	1.22e-11	6.88e-06	-	regulatory_region_variant	0.579	NO
2	46886360	rs4953406	2:46886360-46886360	0.00200704	9.92e-06	0.000171749	1.29e-09	0.000724906	-	intergenic_variant	0.394	NO
2	46886565	rs4953408	2:46886565-46886565	1.05e-05	1.79e-07	6.74e-09	1.39e-17	7.83e-12	-	intergenic_variant	1.138	NO
2	46891964	rs10209278	2:46891964-46891964	0.00283512	9.74e-06	1.57e-05	1.88e-10	0.000106264	-	intergenic_variant	4.904	NO
2	46895097	rs1378763	2:46895097-46895097	0.00192107	5.74e-06	6.31e-06	3.41e-11	1.92e-05	-	intergenic_variant	7.127	NO
2	46899525	rs6713768	2:46899525-46899525	0.0395934	2.45e-06	0.000201197	6.43e-09	0.00362883	-	intergenic_variant	2.988	NO
2	47040659	rs935375	2:47040659-47040659	0.000456145	2.72e-05	3.94e-05	2.11e-10	0.000118846	LINC01118	upstream_gene_variant	1.178	NO
2	47045321	rs17773492	2:47045321-47045321	0.00513865	2.64e-06	0.00374216	1.55e-08	0.00874996	LINC01118	missense_variant,splice_region_variant	4.342	NO
2	47182698	rs1036294	2:47182698-47182698	0.476037	4.96e-07	4.05e-05	3.33e-09	0.00187809	TTC7A	intron_variant	5.888	NO
2	47297082	rs2570515	2:47297082-47297082	0.0564462	1.3e-06	2.27e-05	6.59e-10	0.000371877	TTC7A	intron_variant	22	NO
2	49000874	rs10185213	2:49000874-49000874	0.00480356	0.000123264	8.39e-05	1.52e-08	0.00857733	STON1-GTF2A1L	intron_variant	6.197	rs10185213
2	53358953	rs2034254	2:53358953-53358953	0.0530707	6.68e-07	0.00084145	9.51e-09	0.00536484	-	intergenic_variant	4.032	NO
2	53359345	rs1900247	2:53359345-53359345	0.0561918	6.02e-07	0.000207961	2.51e-09	0.00141394	-	intergenic_variant	0.402	NO
2	53379489	rs1364676	2:53379489-53379489	0.00182984	1.54e-07	0.000801157	1.03e-10	5.78e-05	-	intergenic_variant	0.196	NO
2	53386014	rs13021753	2:53386014-53386014	0.0366864	1.17e-08	0.000109729	2.37e-11	1.33e-05	-	intergenic_variant	4.163	NO
2	53388690	rs1895697	2:53388690-53388690	0.155984	1.76e-07	0.000722564	6.53e-09	0.00368363	-	intergenic_variant	2.869	NO
2	62816083	rs11679934	2:62816083-62816083	0.0247055	6.6e-07	0.00142417	7.55e-09	0.00425951	AC092155.4	downstream_gene_variant	0.94	NO
2	65475061	rs12463661	2:65475061-65475061	0.0445671	2.55e-06	0.000409639	1.43e-08	0.0080802	ACTR2	intron_variant	2.401	NO
2	65545702	rs7601514	2:65545702-65545702	0.108013	1.96e-06	6.34e-05	4.56e-09	0.00256886	SPRED2	intron_variant	4.027	rs7601514
2	65581200	rs11695373	2:65581200-65581200	0.00100527	3.44e-06	0.000726148	9.65e-10	0.000544387	SPRED2	intron_variant	12.71	rs11695373
2	65605194	rs174847	2:65605194-65605194	0.00981589	2.52e-06	0.000748983	6.13e-09	0.00345872	SPRED2	intron_variant	5.986	rs174847
2	65606653	rs1194849	2:65606653-65606653	0.00934571	3.09e-06	0.00070327	6.68e-09	0.00376446	SPRED2	intron_variant	9.74	rs1194849
2	65614613	rs1039764	2:65614613-65614613	0.010444	3.71e-06	0.000869742	1.06e-08	0.00600241	SPRED2	intron_variant	5.933	rs1039764
2	6569684	rs12619623	2:6569684-6569684	0.0545041	3.81e-06	0.000207835	1.34e-08	0.00753673	-	intergenic_variant	3.6	NO
2	65904304	rs4146117	2:65904304-65904304	0.000878957	1.9e-06	0.00288458	1.77e-09	0.000995878	AC074391.1	intron_variant,non_coding_transcript_variant	2.823	NO
2	776605	rs4854278	2:776605-776605	0.140463	7.73e-08	0.0031798	1.09e-08	0.00613763	LINC01115	downstream_gene_variant	1.316	rs4854278
2	84228877	rs4832367	2:84228877-84228877	0.0100843	4.37e-07	0.000247034	4.44e-10	0.000250439	-	intergenic_variant	2.829	NO
2	84248820	rs1007899	2:84248820-84248820	0.0100861	4.37e-07	0.000247034	4.44e-10	0.00025048	-	intergenic_variant	2.55	NO
20	12160515	rs735349	20:12160515-12160515	0.00119826	6.73e-06	0.00118887	3.34e-09	0.00188258	-	intergenic_variant	1.014	NO
20	12202000	rs1474899	20:12202000-12202000	0.00245266	8.83e-06	0.000947435	6.74e-09	0.00380023	-	intergenic_variant	3.298	NO
20	44186645	rs6104219	20:44186645-44186645	0.132929	0.0480356	1.86e-09	4.07e-09	0.00229446	WFDC8	intron_variant	0.587	rs6104219
20	44943218	rs4072977	20:44943218-44943218	0.0138791	8.71e-07	9.19e-05	4.53e-10	0.000255209	-	intergenic_variant	6.434	NO
20	62598815	rs817330	20:62598815-62598815	0.0645691	5.58e-08	0.00214119	2.73e-09	0.00153989	ZNF512B	synonymous_variant	15.09	rs817330
20	62604201	rs817338	20:62604201-62604201	0.0673867	1.54e-07	0.000151733	6.26e-10	0.000352942	ZNF512B	intron_variant	6.892	rs817338
20	62671777	rs1999708	20:62671777-62671777	0.0673902	1.96e-07	0.000233254	1.17e-09	0.000658106	ZNF512B	upstream_gene_variant	10.61	rs1999708
20	62678549	rs3810504	20:62678549-62678549	0.107992	1.36e-07	0.000213017	1.18e-09	0.000667538	SOX18	downstream_gene_variant	4.687	rs3810504
20	744415	rs3746804	20:744415-744415	1.93e-05	1.99e-06	9.58e-05	2.16e-12	1.22e-06	SLC52A3	missense_variant	13.32	rs3746804
20	745963	rs3746807	20:745963-745963	0.00278248	1.13e-05	0.00155257	1.5e-08	0.00844049	SLC52A3	synonymous_variant	12.16	NO
21	21852696	rs1735876	21:21852696-21852696	0.0500374	1.67e-06	7.82e-05	2.34e-09	0.00132066	-	intergenic_variant	3.757	NO
21	27909703	rs2830274	21:27909703-27909703	0.0177862	2.41e-08	0.00213417	3.78e-10	0.000213019	CYYR1	intron_variant	0.234	NO
21	34789808	rs2834211	21:34789808-34789808	0.0067913	2.74e-07	0.00463101	3.02e-09	0.00170583	IFNGR2	intron_variant	5.21	rs2834211
21	34864284	rs3761347	21:34864284-34864284	0.00904571	9.69e-09	0.00428773	1.65e-10	9.3e-05	DNAJC28	upstream_gene_variant	7.712	rs3761347
21	34963993	rs10460711	21:34963993-34963993	0.00869132	1.39e-07	0.00767476	3.24e-09	0.00182524	CRYZL1	intron_variant	0.336	rs10460711
21	35027142	rs2070391	21:35027142-35027142	0.00585269	1.11e-07	0.0158733	3.57e-09	0.00201373	ITSN1	intron_variant	2.645	rs2070391
21	35269964	rs12627530	21:35269964-35269964	0.00130528	8.77e-07	0.000978732	4.56e-10	0.000257223	ITSN1	3_prime_UTR_variant	13.66	rs12627530
22	23839286	rs9608151	22:23839286-23839286	0.273206	0.0321168	7.54e-10	2.37e-09	0.00133588	-	intergenic_variant	2.389	NO
22	30127472	rs5752956	22:30127472-30127472	0.568322	1.86e-06	4.43e-05	1.44e-08	0.00812402	CABP7	3_prime_UTR_variant	9.828	NO
22	30986172	rs4820018	22:30986172-30986172	0.0620638	1.53e-08	0.00176026	6.62e-10	0.000373074	PES1	intron_variant	2.663	rs4820018
22	40827319	rs2294352	22:40827319-40827319	8.6e-05	2.49e-06	0.00197859	1.84e-10	0.000104013	MKL1	intron_variant	3.119	rs2294352
22	40877514	rs6001931	22:40877514-40877514	7.37e-05	2.51e-06	0.00202776	1.65e-10	9.28e-05	MKL1	intron_variant	0.768	rs6001931
22	40905072	rs17001997	22:40905072-40905072	3.51e-05	7.74e-07	0.000475481	7.03e-12	3.97e-06	MKL1	intron_variant	3.083	rs17001997
22	42289466	rs5996080	22:42289466-42289466	0.00543339	2.09e-06	0.000292628	1.25e-09	0.000705925	SREBF2	intron_variant	7.962	rs5996080
22	42321591	rs5996087	22:42321591-42321591	0.00525444	6.14e-06	0.000884817	9.14e-09	0.00515177	TNFRSF13C	intron_variant	6.36	rs5996087
22	48829790	rs739105	22:48829790-48829790	0.000898255	2.75e-06	0.00536777	4.5e-09	0.0025401	-	intergenic_variant	1.073	NO
3	117366248	rs9816414	3:117366248-117366248	0.0104791	5.54e-07	2.27e-05	6.2e-11	3.5e-05	LSAMP	intron_variant	4.721	NO
3	117427214	rs13325341	3:117427214-117427214	0.00661937	7.33e-08	0.00169346	3.42e-10	0.000192763	RP11-384F7.2/AC068633.1	intron_variant,non_coding_transcript_variant	2.41	rs13325341
3	117464639	rs9833119	3:117464639-117464639	0.0142791	4.14e-09	0.00206035	5.76e-11	3.25e-05	RP11-384F7.2/AC068633.1	intron_variant,non_coding_transcript_variant	2.774	NO
3	117709714	rs11709110	3:117709714-117709714	0.0210599	3.51e-07	0.00497607	1.15e-08	0.00650603	RP11-384F7.2/AC068633.1	intron_variant,non_coding_transcript_variant	17.22	rs11709110
3	118539108	rs614673	3:118539108-118539108	0.022688	1.44e-09	3.6e-07	9.41e-15	5.3e-09	-	intergenic_variant	1.109	NO
3	118549344	rs1081896	3:118549344-118549344	0.00138773	9.15e-10	1.18e-05	1.18e-14	6.68e-09	-	intergenic_variant	2.361	NO
3	121119101	rs6766105	3:121119101-121119101	0.000563164	6.62e-06	0.000736717	1.05e-09	0.000591593	STXBP5L	intron_variant	3.841	NO
3	121285031	rs3101345	3:121285031-121285031	0.0180212	5.59e-09	0.000379018	1.94e-11	1.1e-05	ARGFX	upstream_gene_variant	5.048	NO
3	137031237	rs7616632	3:137031237-137031237	0.161886	7.05e-08	7.15e-05	3.4e-10	0.000191531	-	intergenic_variant	7.062	NO
3	139409436	rs9790066	3:139409436-139409436	0.0244529	1.35e-07	0.000449784	5.93e-10	0.000334197	RP11-442N1.1	upstream_gene_variant	0.057	rs9790066
3	139437905	rs4389442	3:139437905-139437905	0.00875448	6.23e-07	0.00195464	3.68e-09	0.00207655	-	intergenic_variant	12.96	NO
3	149232489	rs7652887	3:149232489-149232489	0.0566234	2.35e-07	0.000165552	8.55e-10	0.000482089	WWTR1	downstream_gene_variant	4.454	NO
3	149246213	rs10513353	3:149246213-149246213	0.0551322	2.47e-07	0.000391082	1.94e-09	0.00109282	WWTR1	intron_variant	3.198	NO
3	150159767	rs9784335	3:150159767-150159767	0.000171932	2e-06	0.00361712	5.03e-10	0.000283471	TSC22D2	intron_variant	5.93	NO
3	150209313	rs4277711	3:150209313-150209313	0.00645796	1.5e-06	0.000635484	2.22e-09	0.00124968	-	intergenic_variant	8.988	NO
3	170179621	rs4955730	3:170179621-170179621	0.00387373	2e-05	0.000315805	7.93e-09	0.00446951	SLC7A14	3_prime_UTR_variant	4.583	NO
3	4982356	rs1955179	3:4982356-4982356	0.295614	9.86e-08	0.000481963	4.75e-09	0.00267925	BHLHE40-AS1	intron_variant,non_coding_transcript_variant	4.039	NO
3	53074263	rs13072818	3:53074263-53074263	0.00317898	3.27e-06	0.00491687	1.56e-08	0.00880473	SFMBT1	intron_variant	2.83	rs13072818
3	53102389	rs13072457	3:53102389-53102389	0.00253687	2.76e-06	0.00329936	7.52e-09	0.00423912	SERBP1P3	upstream_gene_variant	2.067	rs13072457
3	54205850	rs4928006	3:54205850-54205850	0.445052	2.28e-07	0.000111458	3.89e-09	0.00219311	CACNA2D3	intron_variant	6.933	NO
3	54224820	rs4076708	3:54224820-54224820	0.0501707	3.68e-07	0.000119072	8.53e-10	0.000481172	CACNA2D3	intron_variant	3.089	NO
3	56948657	rs6801254	3:56948657-56948657	0.0154019	3.26e-06	0.00021206	3.68e-09	0.0020742	ARHGEF3	intron_variant	2.882	NO
3	56952900	rs1392700	3:56952900-56952900	0.00870535	2.21e-06	9.43e-05	7.14e-10	0.000402575	ARHGEF3	intron_variant	2.775	NO
4	15379272	rs4698103	4:15379272-15379272	0.0147931	3.9e-06	0.000398405	7.48e-09	0.00421948	C1QTNF7	intron_variant	2.455	rs4698103
4	155354916	rs4696572	4:155354916-155354916	0.00394039	7.95e-08	0.00180008	2.41e-10	0.000135763	DCHS2	intron_variant	4.398	NO
4	170568789	rs10866341	4:170568789-170568789	0.178523	6.82e-08	0.000344146	1.55e-09	0.000875152	CLCN3	intron_variant	0.157	NO
4	188965971	rs6553144	4:188965971-188965971	0.0106089	3.51e-10	7.18e-05	1.82e-13	1.02e-07	-	intergenic_variant	3.761	NO
4	189362292	rs10026052	4:189362292-189362292	0.00108949	2.66e-06	0.000275253	3.33e-10	0.000187522	LINC01060	intron_variant,non_coding_transcript_variant	1.937	rs10026052
4	20611629	rs3733510	4:20611629-20611629	0.0272863	8.17e-09	0.00131143	1.3e-10	7.36e-05	SLIT2	splice_region_variant,intron_variant	0.046	NO
4	8663630	rs10018816	4:8663630-8663630	0.0047983	1.59e-06	0.00596691	1.4e-08	0.00791557	-	intergenic_variant	0.728	NO
5	133900974	rs17167621	5:133900974-133900974	0.00925624	9.73e-07	0.000174944	6.26e-10	0.000353147	JADE2	intron_variant	2.444	NO
5	14908578	rs1550825	5:14908578-14908578	0.0392285	1.32e-06	2.38e-05	4.98e-10	0.000281056	AC016575.1	downstream_gene_variant	2.651	NO
5	14913369	rs844335	5:14913369-14913369	6.49e-05	3.82e-07	6.57e-08	1.43e-15	8.09e-10	AC016575.1	upstream_gene_variant	4.837	NO
5	14924458	rs4702062	5:14924458-14924458	7.72e-05	3.64e-08	1.53e-08	4.47e-17	2.52e-11	-	intergenic_variant	12.9	NO
5	14927488	rs728844	5:14927488-14927488	0.00730183	4.79e-05	6.08e-05	6.96e-09	0.00392755	-	intergenic_variant	2.33	NO
5	149285033	rs2569200	5:149285033-149285033	0.0478865	6.2e-07	0.0012161	1.13e-08	0.00639567	PDE6A	intron_variant	4.533	NO
5	157317932	rs11738052	5:157317932-157317932	0.312366	0.000506452	2.99e-08	1.74e-09	0.000979177	-	intergenic_variant	0.507	rs11738052
5	177613123	rs10479619	5:177613123-177613123	0.013044	0.0247807	6.28e-10	9.28e-11	5.23e-05	GMCL1P1	non_coding_transcript_exon_variant	5.041	NO
5	27233648	rs7716875	5:27233648-27233648	0.00347723	0.000578238	8.6e-09	9.25e-12	5.21e-06	-	intergenic_variant	0.886	NO
5	35270560	rs7701255	5:35270560-35270560	0.000303512	3.55e-05	0.00262899	9.07e-09	0.00511524	-	intergenic_variant	3.563	NO
5	52214581	rs2279587	5:52214581-52214581	0.0355091	6.98e-06	5.59e-05	4.69e-09	0.00264525	ITGA1	missense_variant	23.3	NO
5	93877283	rs10056742	5:93877283-93877283	0.0178932	0.00426661	9.38e-08	2.55e-09	0.00143739	KIAA0825	intron_variant	7.497	NO
6	100243997	rs9376456	6:100243997-100243997	0.000208774	1.79e-05	0.00704371	8.48e-09	0.00478097	-	intergenic_variant	0.08	NO
6	114388111	rs7742134	6:114388111-114388111	0.000707025	7.44e-06	0.00518675	8.76e-09	0.00494153	HS3ST5	intron_variant	5.84	NO
6	134420012	rs6569926	6:134420012-134420012	0.363316	2.44e-05	1.62e-06	4.85e-09	0.00273434	-	intergenic_variant	0.156	NO
6	134427657	rs6921560	6:134427657-134427657	0.00993344	4.1e-09	9.06e-07	2.78e-14	1.57e-08	-	intergenic_variant	11.76	NO
6	134570482	rs1763523	6:134570482-134570482	0.00703341	1.14e-07	0.000795624	2.7e-10	0.000152296	SGK1	intron_variant	7.736	NO
6	135160309	rs11752655	6:135160309-135160309	0.0945922	2.38e-10	0.00440856	4.76e-11	2.68e-05	-	intergenic_variant	0.845	NO
6	136213506	rs1557142	6:136213506-136213506	0.00856325	7.96e-07	0.00540126	1.15e-08	0.00651152	PDE7B	intron_variant	2.004	NO
6	15136808	rs2747498	6:15136808-15136808	0.116147	1.03e-06	4.02e-06	2.08e-10	0.000117049	-	intergenic_variant	8.362	rs2747498
6	15145910	rs2253602	6:15145910-15145910	0.186523	7.4e-07	8.89e-06	4.96e-10	0.000279923	AL050335.1	downstream_gene_variant	2.688	rs2253602
6	15215150	rs12664987	6:15215150-15215150	0.0293354	7.32e-06	4.02e-05	3.03e-09	0.00170856	-	intergenic_variant	3.052	NO
6	2807359	rs7766569	6:2807359-2807359	0.123335	1.71e-07	0.00249428	1.6e-08	0.0090408	-	intergenic_variant	0.357	NO
6	29755451	rs2743941	6:29755451-29755451	0.159639	3.34e-05	9.17e-06	1.5e-08	0.00845283	HCG4	downstream_gene_variant	1.177	NO
6	32582075	rs642093	6:32582075-32582075	0.0470724	0.000365571	1.36e-06	7.61e-09	0.00429016	-	intergenic_variant	0.675	NO
6	32620283	rs17843604	6:32620283-32620283	0.141119	5.87e-07	5.31e-07	2.22e-11	1.25e-05	-	intergenic_variant	0.295	rs17843604
6	32626249	rs6928482	6:32626249-32626249	0.00138949	1.35e-05	0.000119825	8.71e-10	0.000491177	HLA-DQB1	downstream_gene_variant	5.604	NO
6	32627714	rs1063355	6:32627714-32627714	0.00574567	5.15e-06	4.39e-05	5.23e-10	0.000295152	HLA-DQB1	3_prime_UTR_variant	2.157	rs1063355
6	32651894	rs2856695	6:32651894-32651894	0.00449654	3.02e-05	8.48e-05	3.95e-09	0.00222992	-	intergenic_variant	0.466	NO
6	32663564	rs5000634	6:32663564-32663564	4.74e-05	7.25e-07	1e-07	2.92e-15	1.65e-09	-	intergenic_variant	12.26	NO
6	33058952	rs10484569	6:33058952-33058952	0.575911	1.37e-11	3.51e-09	2.94e-17	1.66e-11	HLA-DPB1	downstream_gene_variant	1.454	NO
6	33079166	rs9380343	6:33079166-33079166	0.579632	1.92e-11	4.43e-09	5.1e-17	2.87e-11	HLA-DPB2	upstream_gene_variant	0.226	NO
6	33086448	rs1883414	6:33086448-33086448	0.171181	9.74e-07	4.58e-05	2.7e-09	0.00152541	HLA-DPB2	non_coding_transcript_exon_variant	2.999	NO
6	33138021	rs9368758	6:33138021-33138021	0.576464	1.05e-07	1.48e-06	4.32e-11	2.44e-05	COL11A2	intron_variant	6.739	rs9368758
6	33141475	rs970901	6:33141475-33141475	0.0107966	8.47e-07	9.07e-06	4.02e-11	2.27e-05	COL11A2	splice_region_variant,intron_variant	13.55	rs970901
6	33142162	rs2076312	6:33142162-33142162	0.169809	1.72e-06	4.22e-06	4.98e-10	0.000281085	COL11A2	intron_variant	3.479	rs2076312
6	33158898	rs2269346	6:33158898-33158898	0.576466	3.22e-08	7.49e-07	7.53e-12	4.25e-06	COL11A2	intron_variant	5.837	rs2269346
6	33173998	rs383711	6:33173998-33173998	0.578918	3.57e-08	8.85e-07	9.75e-12	5.5e-06	MIR219-1	upstream_gene_variant	8.33	NO
6	33175824	rs213210	6:33175824-33175824	0.57892	3.22e-08	8.61e-07	8.62e-12	4.86e-06	MIR219-1	downstream_gene_variant	0.583	NO
6	33250476	rs469064	6:33250476-33250476	0.511725	3.13e-06	2.07e-05	1.05e-08	0.00591302	WDR46	intron_variant	6	NO
6	47128729	rs9296534	6:47128729-47128729	0.116989	9.69e-08	0.00505058	1.73e-08	0.00977256	-	intergenic_variant	1.183	NO
6	75876767	rs4706592	6:75876767-75876767	0.0161896	5.47e-06	0.000178986	5.31e-09	0.00299505	COL12A1	intron_variant	17.78	rs4706592
6	76119602	rs12200885	6:76119602-76119602	0.205771	0.00426661	1.78e-08	5.24e-09	0.00295612	FILIP1	intron_variant	7.898	NO
7	115513634	rs6976817	7:115513634-115513634	0.151596	1.07e-06	0.000195278	1.01e-08	0.00566967	-	intergenic_variant	1.466	NO
7	147344718	rs10259590	7:147344718-147344718	0.00380706	0.0132247	4.23e-10	1.12e-11	6.34e-06	CNTNAP2	intron_variant	3.387	NO
7	150486169	rs4326309	7:150486169-150486169	0.0411671	1.88e-06	0.000729972	1.71e-08	0.00965346	TMEM176B	downstream_gene_variant	5.458	NO
7	150809280	rs4725392	7:150809280-150809280	0.0306372	3.78e-06	0.000396034	1.41e-08	0.00797004	AGAP3	upstream_gene_variant	2.51	rs4725392
7	27182142	rs3757639	7:27182142-27182142	0.00130177	6.12e-07	0.000638312	2.19e-10	0.000123301	HOXA5	intron_variant	13.51	NO
7	27202289	rs10259620	7:27202289-27202289	0.00905624	3.92e-08	0.00298545	4.33e-10	0.000244273	HOXA9	3_prime_UTR_variant	0.096	rs10259620
7	27203139	rs7810502	7:27203139-27203139	0.0304003	2.37e-08	0.00266937	7.54e-10	0.000424995	HOXA9	3_prime_UTR_variant	4.955	rs7810502
7	2745124	rs6461534	7:2745124-2745124	0.0273424	2.75e-07	0.00330277	8.04e-09	0.00453129	AMZ1	intron_variant	1.064	NO
7	34750704	rs34545424	7:34750704-34750704	0.0626007	0.00426661	1.44e-08	1.43e-09	0.000808377	NPSR1-AS1	intron_variant,non_coding_transcript_variant	6.178	NO
7	705479	rs34923550	7:705479-705479	0.0371811	3.2e-06	0.000269325	1.02e-08	0.00573037	PRKAR1B	intron_variant	12.46	NO
7	707223	rs6951019	7:707223-707223	0.0323705	3.22e-06	0.000171366	5.93e-09	0.00334407	PRKAR1B	intron_variant	0.615	NO
7	707639	rs6463016	7:707639-707639	0.0323723	3.22e-06	0.000171366	5.93e-09	0.00334424	PRKAR1B	intron_variant	1.983	NO
7	77027076	rs10267936	7:77027076-77027076	0.000371934	6.04e-06	0.00360813	2.86e-09	0.00161192	GSAP	intron_variant	1.177	NO
7	88596385	rs6959888	7:88596385-88596385	0.000149124	5.06e-06	0.00108024	3.39e-10	0.000191332	ZNF804B	intron_variant	0.606	NO
7	92326468	rs2282990	7:92326468-92326468	0.00170879	1.53e-07	0.000156596	2.08e-11	1.17e-05	CDK6	intron_variant	14.9	NO
7	92353332	rs10234981	7:92353332-92353332	0.00179827	4.17e-07	0.00015419	5.49e-11	3.09e-05	CDK6	intron_variant	13.46	NO
7	92527551	rs10272533	7:92527551-92527551	0.000964922	4.18e-07	0.00145626	2.5e-10	0.000141019	AC002454.1	intron_variant,non_coding_transcript_variant	0.707	NO
7	99533111	rs2525549	7:99533111-99533111	0.0830044	4.17e-08	0.000481449	6.6e-10	0.000372023	Y_RNA	upstream_gene_variant	2.366	rs2525549
7	99533178	rs2525550	7:99533178-99533178	0.0786271	2.26e-07	0.000668088	4.07e-09	0.00229357	Y_RNA	upstream_gene_variant	5.074	rs2525550
7	99545309	rs2525539	7:99545309-99545309	0.119503	8.87e-08	0.000425179	1.66e-09	0.000936287	SNORA40	upstream_gene_variant	0.801	rs2525539
8	110552577	rs1044230	8:110552577-110552577	0.0293301	1.97e-07	0.000125599	3.05e-10	0.00017172	EBAG9	5_prime_UTR_variant	8.962	rs1044230
8	14896664	rs1598190	8:14896664-14896664	0.0163458	0.11984	4.32e-10	3.51e-10	0.000198121	SGCZ	intron_variant	0.167	NO
8	20468502	rs4329288	8:20468502-20468502	0.00603515	1.01e-06	0.00279593	5.68e-09	0.0032023	U3	downstream_gene_variant	7.656	NO
8	20883105	rs2204051	8:20883105-20883105	0.000719306	8.74e-06	0.00358236	7.34e-09	0.00414092	RP11-421P23.2	intron_variant,non_coding_transcript_variant	1.638	NO
8	2671510	rs7010867	8:2671510-2671510	0.0998642	1.91e-06	0.00019455	1.16e-08	0.00655898	GS1-57L11.1	intron_variant,non_coding_transcript_variant	4.324	NO
8	29451004	rs11996657	8:29451004-29451004	0.0107264	2.41e-08	0.000806666	9.52e-11	5.37e-05	-	intergenic_variant	6.422	NO
8	29451488	rs12546462	8:29451488-29451488	0.00978607	5.21e-07	0.000380787	7.6e-10	0.000428731	-	intergenic_variant	1.027	NO
8	80572425	rs4739651	8:80572425-80572425	0.0115721	5.86e-07	1.1e-05	3.64e-11	2.05e-05	STMN2	intron_variant	2.686	NO
8	80589219	rs4739907	8:80589219-80589219	0.0343074	1.1e-07	0.000101337	1.68e-10	9.45e-05	-	intergenic_variant	5.029	NO
8	80601680	rs2956253	8:80601680-80601680	0.143673	1.22e-07	0.00168585	9.43e-09	0.00531834	-	intergenic_variant	3.037	NO
8	80619089	rs2947540	8:80619089-80619089	0.0454636	6e-08	0.000475825	5.23e-10	0.00029493	-	intergenic_variant	19.6	NO
8	80658578	rs2467781	8:80658578-80658578	0.563271	6.59e-06	4.31e-06	5.36e-09	0.00302085	-	intergenic_variant	3.421	NO
9	107671659	rs10820743	9:107671659-107671659	0.0223599	7.41e-06	0.000295939	1.5e-08	0.00847498	ABCA1	intron_variant	5.009	NO
9	107672498	rs4149265	9:107672498-107672498	0.0223616	7.3e-06	0.000213437	1.1e-08	0.00618929	ABCA1	intron_variant	0.156	NO
9	116940418	rs13295426	9:116940418-116940418	0.336807	1.55e-07	0.000958101	1.53e-08	0.00863129	COL27A1	intron_variant	1.375	NO
9	119762707	rs4144636	9:119762707-119762707	0.0363618	4.51e-06	0.000131432	7.05e-09	0.00397665	ASTN2	intron_variant	6.036	NO
9	119766969	rs7042036	9:119766969-119766969	0.00369127	6.61e-07	8.87e-05	9.85e-11	5.56e-05	ASTN2	intron_variant	2.127	NO
9	132463618	rs11794459	9:132463618-132463618	0.00785271	4.64e-07	0.0145312	1.61e-08	0.0090948	PRRX2	intron_variant	3.25	rs11794459
9	136311017	rs652600	9:136311017-136311017	0.0239353	6.04e-07	0.00393738	1.72e-08	0.00972046	ADAMTS13	intron_variant	0.626	rs652600
9	136311391	rs4962150	9:136311391-136311391	0.0255775	2.68e-07	1.85e-05	5.98e-11	3.37e-05	ADAMTS13	intron_variant	3.745	rs4962150
9	136362740	rs4962157	9:136362740-136362740	0.000901764	1.43e-06	0.00187448	9.32e-10	0.000525462	-	intergenic_variant	4.26	NO
9	20455616	rs16938065	9:20455616-20455616	0.0135458	3.66e-05	0.000116789	1.75e-08	0.00987389	MLLT3	intron_variant	1.915	NO
9	35106987	rs10972316	9:35106987-35106987	0.000784219	4.55e-05	6.8e-05	9.35e-10	0.000527316	FAM214B	intron_variant	0.084	rs10972316
9	97412037	rs10993282	9:97412037-97412037	0.172884	3.15e-07	0.000747896	1.27e-08	0.00714555	-	regulatory_region_variant	2.565	NO

## Sheet: BayEnv v2
SNPs with log10(BF)>2 in BayEnv v2 analysis
Chromosome	Position	SNP	BF	log10(BF)	HGNC	Consequence	Biotype
1	3340855	rs4648500	212.98	2.32834	PRDM16	intron_variant	protein_coding
1	4955862	rs6426446	205.26	2.3123	-	intergenic_variant	-
1	8295130	rs7528376	126.48	2.10202	-	intergenic_variant	-
1	10193821	rs6673887	306.53	2.48647	UBE4B	intron_variant	protein_coding
1	12670396	rs4846128	3279.4	3.51579	DHRS3	intron_variant	protein_coding
1	22271839	rs7544500	720.22	2.85747	-	intergenic_variant	-
1	25760920	rs11802413	137.53	2.1384	RHCE	upstream_gene_variant	protein_coding
1	36988601	rs6425991	205.22	2.31222	-	intergenic_variant	-
1	37293979	rs517347	275.1	2.43949	GRIK3	intron_variant	protein_coding
1	46990457	rs1267303	142.83	2.15482	-	intergenic_variant	-
1	82228427	rs10874266	191.54	2.28226	ADGRL2	intron_variant	protein_coding
1	96666138	rs17114704	496.85	2.69623	-	intergenic_variant	-
1	101704532	rs3737577	189.94	2.27862	S1PR1	5_prime_UTR_variant	protein_coding
1	110047333	rs1009437	131.98	2.12051	CYB561D1	downstream_gene_variant	protein_coding
1	157118421	rs10494309	119.48	2.0773	-	intergenic_variant	-
1	161357471	rs16832922	131.6	2.11926	-	intergenic_variant	-
1	164655441	rs17387607	105	2.02119	PBX1	intron_variant	protein_coding
1	187055561	rs7511950	225.19	2.35255	-	intergenic_variant	-
1	189763755	rs7551425	318.56	2.50319	LINC01701	intron_variant,non_coding_transcript_variant	lincRNA
1	201474400	rs2210733	360.45	2.55685	CSRP1	intron_variant	protein_coding
1	214402742	rs1223672	254.84	2.40627	-	regulatory_region_variant	open_chromatin_region
1	215206914	rs12141327	173.51	2.23932	KCNK2	intron_variant	protein_coding
1	223147097	rs36017274	7052	3.84831	DISP1	intron_variant	protein_coding
1	228045508	rs2872243	269.48	2.43053	-	intergenic_variant	-
1	228466750	rs3795782	828.8	2.91845	OBSCN	intron_variant	protein_coding
1	230398445	rs3811485	28167	4.44974	GALNT2	intron_variant	protein_coding
1	231341511	rs6541261	425.01	2.6284	TRIM67	intron_variant	protein_coding
1	231707414	rs7533573	103.84	2.01636	TSNAX-DISC1	intron_variant,NMD_transcript_variant	nonsense_mediated_decay
1	231758938	rs10746510	2900.9	3.46253	DISC1	upstream_gene_variant	nonsense_mediated_decay
1	231835941	rs11577035	9062.2	3.95723	DISC1	intron_variant,NMD_transcript_variant	nonsense_mediated_decay
1	231896868	rs1538979	202.63	2.3067	DISC1	intron_variant,NMD_transcript_variant	nonsense_mediated_decay
1	231897303	rs1538977	586.51	2.76828	DISC1	intron_variant,NMD_transcript_variant	nonsense_mediated_decay
1	235251384	rs9659229	196.68	2.29376	-	intergenic_variant	-
1	236800747	rs663398	11139	4.04685	-	intergenic_variant	-
1	248115436	rs2184995	438.98	2.64244	OR2L8	downstream_gene_variant	polymorphic_pseudogene
2	355197	rs6730397	309.15	2.49017	-	intergenic_variant	-
2	5266006	rs7572452	339.93	2.53139	-	intergenic_variant	-
2	11940171	rs11690125	145.15	2.16182	LPIN1	intron_variant	protein_coding
2	12166432	rs35921314	102.45	2.01051	MIR3681HG	intron_variant,non_coding_transcript_variant	lincRNA
2	16410452	rs1429410	191.59	2.28237	AC010745.2	downstream_gene_variant	lincRNA
2	18327703	rs4832543	829.21	2.91866	KCNS3	intron_variant,non_coding_transcript_variant	processed_transcript
2	28662264	rs2338013	104.77	2.02024	-	intergenic_variant	-
2	31346200	rs6731612	3333.8	3.52294	GALNT14	intron_variant	protein_coding
2	35627227	rs7600751	125.84	2.09982	-	intergenic_variant	-
2	41075429	rs4952430	104.64	2.0197	-	intergenic_variant	-
2	44756361	rs1223222	104.86	2.02061	CAMKMT	intron_variant	protein_coding
2	46077503	rs6756452	30420	4.48316	PRKCE	intron_variant	protein_coding
2	46535924	rs2121266	1466.3	3.16622	EPAS1	intron_variant	protein_coding
2	46565091	rs12614710	21733	4.33712	EPAS1	intron_variant	protein_coding
2	46567276	rs4953353	195310	5.29072	EPAS1	intron_variant	protein_coding
2	46596433	rs1374749	1441300	6.15875	EPAS1	intron_variant	protein_coding
2	46632083	rs9677412	417940	5.62111	-	intergenic_variant	-
2	46634645	rs12623288	103.79	2.01616	-	intergenic_variant	-
2	46730490	rs6749107	156600	5.19479	AC018682.2	downstream_gene_variant	antisense_RNA
2	46746745	rs896210	152120	5.18219	ATP6V1E2	5_prime_UTR_variant	protein_coding
2	46762596	rs11676473	3221	3.50799	ATP6V1E2	non_coding_transcript_exon_variant	processed_transcript
2	46799852	rs1451153	390.4	2.59151	RHOQ	intron_variant	protein_coding
2	46886565	rs4953408	86328000	7.93615	-	intergenic_variant	-
2	46890538	rs6742593	361.2	2.55775	-	intergenic_variant	-
2	46899525	rs6713768	267.87	2.42792	AC020604.1	downstream_gene_variant	TEC
2	47008964	rs6756738	222.98	2.34827	AC016722.3	downstream_gene_variant	lincRNA
2	47045321	rs17773492	354.38	2.54947	LINC01118	splice_region_variant,non_coding_transcript_exon_variant	lincRNA
2	47055169	rs1374274	135.12	2.13072	LINC01119	intron_variant,non_coding_transcript_variant	lincRNA
2	47284168	rs2462590	693.63	2.84113	TTC7A	intron_variant	protein_coding
2	47297082	rs2570515	172.33	2.23636	TTC7A	intron_variant	protein_coding
2	49000874	rs10185213	261.47	2.41742	STON1-GTF2A1L	intron_variant	protein_coding
2	53379489	rs1364676	331.14	2.52001	-	intergenic_variant	-
2	70725352	rs3771494	164.79	2.21693	TGFA	intron_variant	protein_coding
2	84228877	rs4832367	795.22	2.90049	-	intergenic_variant	-
2	85552261	rs2292653	412.01	2.61491	TGOLN2	intron_variant	protein_coding
2	100868488	rs17023825	418.67	2.62187	LINC01104	downstream_gene_variant	lincRNA
2	103268511	rs4140836	269.55	2.43064	SLC9A2	intron_variant	protein_coding
2	107677690	rs2949224	3877	3.5885	-	intergenic_variant	-
2	152467001	rs11902616	102.34	2.01005	NEB	intron_variant	protein_coding
2	170160361	rs853988	182.22	2.2606	LRP2	intron_variant	protein_coding
2	188116484	rs6434216	514.18	2.71112	AC007319.1	intron_variant,non_coding_transcript_variant	antisense_RNA
2	206425066	rs2192933	129.41	2.11197	PARD3B	intron_variant	protein_coding
2	218810908	rs6753621	250.27	2.39841	TNS1	upstream_gene_variant	protein_coding
2	222300116	rs3770197	464.78	2.66725	EPHA4	intron_variant	protein_coding
2	225140153	rs1035316	214.51	2.33145	-	intergenic_variant	-
2	227197598	rs10167282	194.8	2.28959	-	intergenic_variant	-
2	228475552	rs2176188	46259	4.6652	C2orf83	non_coding_transcript_exon_variant	processed_transcript
3	2255344	rs1153533	138.87	2.14261	CNTN4	intron_variant	protein_coding
3	4982356	rs1955179	162.62	2.21117	BHLHE40-AS1	intron_variant,non_coding_transcript_variant	antisense_RNA
3	12025330	rs4684093	1600	3.20412	-	intergenic_variant	-
3	13578054	rs9849584	1638	3.21431	-	intergenic_variant	-
3	17932324	rs9814890	831.12	2.91966	TBC1D5	intron_variant,non_coding_transcript_variant	processed_transcript
3	38656033	rs6797133	350.59	2.5448	SCN5A	intron_variant	protein_coding
3	40208247	rs10460959	124.95	2.09674	MYRIP	intron_variant	protein_coding
3	53724370	rs1380608	117.54	2.07019	CACNA1D	intron_variant	protein_coding
3	54205850	rs4928006	386.15	2.58676	CACNA2D3	intron_variant	protein_coding
3	62642970	rs9821411	109.72	2.04029	CADPS	intron_variant	protein_coding
3	69541799	rs9809725	230.88	2.36339	FRMD4B	intron_variant	protein_coding
3	93833508	rs921727	194.96	2.28995	NSUN3	intron_variant	protein_coding
3	108172817	rs6437783	264.12	2.4218	MYH15	intron_variant	protein_coding
3	118549344	rs1081896	167.25	2.22337	-	intergenic_variant	-
3	140866631	rs2291043	251.79	2.40104	SPSB4	3_prime_UTR_variant	protein_coding
3	141218057	rs10513140	115.16	2.0613	RASA2	intron_variant	protein_coding
3	142564853	rs7624783	121.62	2.085	PCOLCE2	intron_variant	protein_coding
3	145436914	rs2673900	216.2	2.33486	-	intergenic_variant	-
3	145484296	rs12108087	106.94	2.02914	-	intergenic_variant	-
3	150209313	rs4277711	356.95	2.55261	-	intergenic_variant	-
3	184181808	rs9844738	105.73	2.0242	-	intergenic_variant	-
3	194846903	rs4300953	188.58	2.2755	XXYLT1	intron_variant	protein_coding
4	6763115	rs4689050	113.54	2.05515	-	intergenic_variant	-
4	7329426	rs3864202	14610	4.16465	SORCS2	intron_variant	protein_coding
4	7704795	rs2359630	159.07	2.20159	SORCS2	intron_variant	protein_coding
4	15353889	rs13139715	1420.9	3.15256	C1QTNF7	intron_variant	protein_coding
4	17747023	rs6844932	119.01	2.07558	FAM184B	intron_variant	protein_coding
4	20322913	rs4696953	140.77	2.14851	SLIT2	intron_variant	protein_coding
4	20751278	rs2322688	110.23	2.0423	KCNIP4	splice_region_variant,intron_variant	protein_coding
4	23909599	rs957616	303.01	2.48146	PPARGC1A	upstream_gene_variant	retained_intron
4	40461712	rs278949	22548	4.35311	RBM47	intron_variant	protein_coding
4	42647802	rs2612520	1136.8	3.05568	ATP8A1	intron_variant	protein_coding
4	46899077	rs1512128	107.82	2.0327	COX7B2	intron_variant	protein_coding
4	55486791	rs12512899	230.78	2.3632	-	intergenic_variant	-
4	67093452	rs10011993	197.15	2.2948	-	intergenic_variant	-
4	86426882	rs10015995	223.07	2.34844	ARHGAP24	intron_variant	protein_coding
4	102708235	rs4371620	242.56	2.38482	BANK1	upstream_gene_variant	protein_coding
4	113350665	rs12649485	762.37	2.88217	ALPK1	intron_variant	protein_coding
4	125973337	rs2647130	355.12	2.55038	-	intergenic_variant	-
4	138118550	rs4145	223.57	2.34941	LINC02511	intron_variant,non_coding_transcript_variant	lincRNA
4	139291850	rs17242939	604.31	2.78126	LINC00499	intron_variant,non_coding_transcript_variant	lincRNA
4	155273743	rs17031489	4913.5	3.69139	DCHS2	intron_variant	protein_coding
4	162934834	rs7658962	254.33	2.4054	FSTL5	intron_variant	protein_coding
4	164870129	rs4449375	279.63	2.44658	36951	intron_variant	protein_coding
4	170559440	rs17659581	542.79	2.73463	CLCN3	intron_variant	protein_coding
4	183114014	rs17307191	93585	4.97121	AC108142.1	downstream_gene_variant	sense_intronic
4	185312355	rs6856910	214.76	2.33195	IRF2	intron_variant	protein_coding
4	188965971	rs6553144	912.15	2.96007	-	intergenic_variant	-
4	189362292	rs10026052	255.12	2.40674	LINC01060	intron_variant,non_coding_transcript_variant	lincRNA
5	492922	rs10475268	247.66	2.39386	SLC9A3	intron_variant	protein_coding
5	5237807	rs1991459	1013	3.00561	ADAMTS16	intron_variant	protein_coding
5	8447297	rs2166870	129.53	2.11237	LINC02226	intron_variant,non_coding_transcript_variant	lincRNA
5	8456731	rs16880638	209.8	2.32181	LINC02226	intron_variant,non_coding_transcript_variant	lincRNA
5	9155728	rs886511	148.71	2.17234	SEMA5A	intron_variant	protein_coding
5	13201512	rs40406	129.01	2.11062	-	intergenic_variant	-
5	14908578	rs1550825	121.85	2.08583	-	regulatory_region_variant	TF_binding_site
5	14913369	rs844335	4565.4	3.65948	-	regulatory_region_variant	open_chromatin_region
5	16880404	rs166225	285.41	2.45547	MYO10	intron_variant	protein_coding
5	27233648	rs7716875	442.31	2.64573	-	intergenic_variant	-
5	34845473	rs336486	307.74	2.48818	TTC23L	intron_variant,NMD_transcript_variant	nonsense_mediated_decay
5	52214581	rs2279587	627.01	2.79727	ITGA1	missense_variant	protein_coding
5	52222508	rs2934216	153.22	2.18532	ITGA1	intron_variant	protein_coding
5	54031153	rs12516870	2126.2	3.3276	-	intergenic_variant	-
5	58666122	rs1457145	158.37	2.19967	PDE4D	intron_variant,NMD_transcript_variant	nonsense_mediated_decay
5	65648084	rs1651023	171.63	2.23459	-	intergenic_variant	-
5	66362459	rs2548588	169.07	2.22807	MAST4	intron_variant	protein_coding
5	67158729	rs10065943	477.36	2.67885	AC106798.1	intron_variant,non_coding_transcript_variant	lincRNA
5	77183258	rs10805916	152.05	2.18199	-	intergenic_variant	-
5	90298632	rs10514341	163.04	2.21229	ADGRV1	intron_variant	protein_coding
5	146775475	rs2288806	258.96	2.41323	DPYSL3	intron_variant	protein_coding
5	155500631	rs12187915	189.14	2.27678	SGCD	intron_variant	protein_coding
5	156623904	rs25856	790.78	2.89806	ITK	intron_variant	protein_coding
5	163102099	rs292406	178.2	2.25091	-	intergenic_variant	-
5	177613123	rs10479619	463.63	2.66617	GMCL1P1	non_coding_transcript_exon_variant	processed_pseudogene
5	177683377	rs890802	111.94	2.04899	COL23A1	missense_variant	protein_coding
6	21598981	rs16885105	113.26	2.05408	SOX4	downstream_gene_variant	protein_coding
6	29489048	rs724078	12177	4.08554	-	intergenic_variant	-
6	29704400	rs1736913	435.54	2.63903	HLA-F-AS1	intron_variant,non_coding_transcript_variant	processed_transcript
6	31243846	rs2844613	309.53	2.4907	HLA-C	upstream_gene_variant	protein_coding
6	31275174	rs396243	479.88	2.68113	AL671883.1	downstream_gene_variant	unprocessed_pseudogene
6	32573629	rs602875	228180	5.35828	-	intergenic_variant	-
6	32620283	rs17843604	13977	4.14541	-	intergenic_variant	-
6	32626249	rs6928482	254.58	2.40582	HLA-DQB1	downstream_gene_variant	protein_coding
6	32663564	rs5000634	19077	4.28051	-	intergenic_variant	-
6	33060118	rs2281388	5582.8	3.74685	HLA-DPA2	non_coding_transcript_exon_variant	unprocessed_pseudogene
6	33075666	rs3128930	318.71	2.5034	HLA-DPB2	upstream_gene_variant	processed_transcript
6	33086448	rs1883414	1912.2	3.28153	HLA-DPB2	non_coding_transcript_exon_variant	processed_transcript
6	33138021	rs9368758	1726.6	3.23719	COL11A2	intron_variant	protein_coding
6	33141475	rs970901	810.29	2.90864	COL11A2	splice_region_variant,intron_variant	protein_coding
6	36879464	rs6900068	1610.6	3.20699	C6orf89	intron_variant	protein_coding
6	38515995	rs6931131	337.39	2.52813	BTBD9	intron_variant	protein_coding
6	73930950	rs12190643	265.59	2.42421	KHDC1L	downstream_gene_variant	protein_coding
6	75852488	rs240724	206.89	2.31574	COL12A1	intron_variant	protein_coding
6	84268666	rs3798878	133.5	2.12548	SNAP91	intron_variant	protein_coding
6	88643072	rs4235835	8688.9	3.93896	-	intergenic_variant	-
6	90340187	rs9362667	266.69	2.42601	ANKRD6	missense_variant	protein_coding
6	100693008	rs4140483	117.58	2.07033	-	intergenic_variant	-
6	123092085	rs9385270	179.83	2.25486	-	regulatory_region_variant	promoter_flanking_region
6	134403210	rs9493826	122.76	2.08906	-	intergenic_variant	-
6	134416205	rs9483651	131.87	2.12015	-	intergenic_variant	-
6	134417322	rs6908581	817.01	2.91223	-	intergenic_variant	-
6	134434375	rs17063374	259.96	2.41491	HMGA1P7	downstream_gene_variant	processed_pseudogene
6	135150550	rs9321476	117.02	2.06826	-	intergenic_variant	-
6	161846654	rs13211741	124.86	2.09642	PRKN	intron_variant	protein_coding
7	705479	rs34923550	984.24	2.9931	PRKAR1B	intron_variant	protein_coding
7	1121188	rs12540123	3242.4	3.51087	C7orf50	intron_variant	protein_coding
7	4211281	rs623667	107.68	2.03214	SDK1	intron_variant	protein_coding
7	5334209	rs6965716	930.34	2.96864	SLC29A4	intron_variant	protein_coding
7	5338714	rs6950111	134.92	2.13008	SLC29A4	synonymous_variant	protein_coding
7	10191885	rs974343	105.64	2.02383	-	intergenic_variant	-
7	14390695	rs10255276	110.35	2.04277	DGKB	intron_variant	protein_coding
7	22663453	rs2961287	149.81	2.17554	STEAP1B	intron_variant	protein_coding
7	41973509	rs6952496	246.74	2.39224	-	intergenic_variant	-
7	45268198	rs740088	227.2	2.35641	-	intergenic_variant	-
7	46246580	rs9691259	138.57	2.14167	-	intergenic_variant	-
7	49639378	rs13244520	340.56	2.53219	-	intergenic_variant	-
7	71395521	rs12537492	1836.1	3.2639	CALN1	intron_variant	protein_coding
7	71680281	rs9638643	228.63	2.35913	CALN1	intron_variant	protein_coding
7	73046779	rs17145817	389.9	2.59095	-	intergenic_variant	-
7	76891485	rs1109968	767.77	2.88523	CCDC146	missense_variant	protein_coding
7	78045567	rs2191330	124.17	2.09402	MAGI2	intron_variant	protein_coding
7	78742376	rs2886053	125.9	2.10003	MAGI2	intron_variant	protein_coding
7	83803495	rs10228719	8496.2	3.92922	SEMA3A	intron_variant	protein_coding
7	86325620	rs724224	362.03	2.55874	GRM3	intron_variant	protein_coding
7	98933250	rs12705058	245.82	2.39062	ARPC1A	intron_variant	protein_coding
7	99258648	rs4646454	124	2.09342	CYP3A5	intron_variant	protein_coding
7	115513634	rs6976817	377.76	2.57722	-	intergenic_variant	-
7	115671435	rs11767151	725.15	2.86043	TFEC	upstream_gene_variant	protein_coding
7	147344718	rs10259590	121.19	2.08347	CNTNAP2	intron_variant	protein_coding
7	156405131	rs2365504	220.3	2.34301	LINC01006	intron_variant,non_coding_transcript_variant	lincRNA
7	157332919	rs221254	574.41	2.75922	PTPRN2	3_prime_UTR_variant	protein_coding
7	158715264	rs6459913	131.54	2.11906	WDR60	intron_variant	protein_coding
8	1630469	rs4875888	2267.5	3.35555	DLGAP2	intron_variant	protein_coding
8	2576054	rs10106748	671.44	2.82701	AC246817.2	intron_variant,non_coding_transcript_variant	lincRNA
8	4259048	rs7006904	226.92	2.35587	CSMD1	intron_variant	protein_coding
8	5853884	rs2552241	125.31	2.09799	-	intergenic_variant	-
8	14896664	rs1598190	190.69	2.28033	SGCZ	intron_variant	protein_coding
8	49789561	rs6472114	6121.1	3.78683	-	intergenic_variant	-
8	60157579	rs12375413	501.84	2.70057	-	intergenic_variant	-
8	61854841	rs4554462	140.04	2.14625	AC022182.1	intron_variant,non_coding_transcript_variant	lincRNA
8	67416087	rs11778287	137.88	2.1395	C8orf46	intron_variant	protein_coding
8	80589219	rs4739907	17135	4.23388	-	intergenic_variant	-
8	80600394	rs1444554	220.3	2.34301	-	intergenic_variant	-
8	80656206	rs962695	598.94	2.77738	-	intergenic_variant	-
8	80658578	rs2467781	885.17	2.94703	-	intergenic_variant	-
8	85107214	rs7010829	161.23	2.20745	RALYL	intron_variant	protein_coding
8	105187321	rs11997479	223.05	2.3484	RIMS2	intron_variant	protein_coding
8	108649072	rs903489	283.08	2.45191	-	intergenic_variant	-
8	123744784	rs17356990	442.17	2.64559	-	intergenic_variant	-
8	123805336	rs10956100	134.18	2.12769	ZHX2	intron_variant	protein_coding
8	132250643	rs6470909	248.15	2.39471	-	intergenic_variant	-
8	136266912	rs11782903	14823	4.17094	LINC01591	intron_variant,non_coding_transcript_variant	lincRNA
9	7402208	rs7467398	174.2	2.24105	-	regulatory_region_variant	CTCF_binding_site
9	14540362	rs4741397	943.41	2.9747	-	intergenic_variant	-
9	19303086	rs7022273	2523.9	3.40207	DENND4C	intron_variant,non_coding_transcript_variant	retained_intron
9	29404859	rs16914744	148.35	2.17129	-	intergenic_variant	-
9	30883856	rs2210441	107.2	2.03019	-	intergenic_variant	-
9	33106619	rs750592	136.27	2.1344	B4GALT1	downstream_gene_variant	protein_coding
9	35102743	rs2298309	479.35	2.68065	FAM214B	downstream_gene_variant	protein_coding
9	71621922	rs1541083	356	2.55145	PIP5K1B	intron_variant	protein_coding
9	77423730	rs17060535	402.14	2.60438	TRPM6	intron_variant	protein_coding
9	77858578	rs10119763	146.39	2.16551	-	intergenic_variant	-
9	83089867	rs4612444	175.27	2.24371	-	intergenic_variant	-
9	84281816	rs12003063	125.67	2.09923	TLE1	intron_variant	protein_coding
9	84604024	rs11789866	115	2.0607	SPATA31D1	intron_variant	protein_coding
9	90584478	rs2271992	183.5	2.26364	CDK20	intron_variant	protein_coding
9	92941210	rs7048754	531.52	2.72552	-	intergenic_variant	-
9	93074228	rs1777011	225.97	2.35405	LINC01508	intron_variant,non_coding_transcript_variant	lincRNA
9	97407889	rs10761350	2454.5	3.38996	-	intergenic_variant	-
9	107564839	rs914546	140.01	2.14616	ABCA1	intron_variant	protein_coding
9	107589815	rs4149306	2142	3.33082	ABCA1	intron_variant	protein_coding
9	110650284	rs12335733	930.95	2.96893	-	intergenic_variant	-
9	113255402	rs13283529	699.82	2.84499	SVEP1	intron_variant	protein_coding
9	113815164	rs4576485	198.79	2.29839	-	regulatory_region_variant	open_chromatin_region
9	115761221	rs10513176	100.98	2.00424	ZNF883	5_prime_UTR_variant	protein_coding
9	119746836	rs12337139	1768.3	3.24756	ASTN2	intron_variant	protein_coding
9	119880993	rs3923774	233.82	2.36888	ASTN2	intron_variant	protein_coding
9	131770786	rs11537524	2354	3.37181	SH3GLB2	3_prime_UTR_variant	protein_coding
9	136299394	rs681092	304.31	2.48332	ADAMTS13	intron_variant	protein_coding
9	136311017	rs652600	1080.4	3.03358	ADAMTS13	intron_variant	protein_coding
9	136359085	rs736417	171.99	2.2355	-	intergenic_variant	-
9	136536679	rs129932	139.74	2.14532	SARDH	synonymous_variant	protein_coding
9	136544943	rs129956	629.17	2.79877	SARDH	intron_variant	protein_coding
9	139387846	rs9314867	143.93	2.15815	NOTCH1	downstream_gene_variant	protein_coding
10	3682002	rs7098140	121.44	2.08436	-	intergenic_variant	-
10	6634620	rs1556003	130.98	2.1172	PRKCQ-AS1	downstream_gene_variant	lincRNA
10	13242785	rs10906320	225.82	2.35376	MCM10	intron_variant	protein_coding
10	16843460	rs11254196	120.21	2.07994	RSU1	intron_variant	protein_coding
10	17190561	rs11254405	122.03	2.08647	TRDMT1	3_prime_UTR_variant,NMD_transcript_variant	nonsense_mediated_decay
10	19699004	rs7910052	126.59	2.1024	MALRD1	intron_variant	protein_coding
10	44380073	rs17154571	3470.8	3.54043	LINC00840	intron_variant,non_coding_transcript_variant	lincRNA
10	49761403	rs749377	122.25	2.08725	ARHGAP22	intron_variant	protein_coding
10	50968795	rs717721	236.5	2.37383	OGDHL	intron_variant	protein_coding
10	52099505	rs7905772	814.3	2.91078	SGMS1	intron_variant	protein_coding
10	53375420	rs2339794	242.82	2.38528	PRKG1	intron_variant	protein_coding
10	66048688	rs2893954	168.33	2.22616	-	intergenic_variant	-
10	87768614	rs11201870	152.23	2.1825	GRID1	intron_variant	protein_coding
10	100032289	rs878259	129.7	2.11294	LOXL4	upstream_gene_variant	protein_coding
10	106138444	rs17116973	112.47	2.05104	CFAP58	intron_variant	protein_coding
10	114586018	rs2590	2081.5	3.31838	AL158212.3	non_coding_transcript_exon_variant	sense_overlapping
10	119756823	rs1833018	136.2	2.13418	-	intergenic_variant	-
10	126152978	rs10794092	2419.9	3.3838	LHPP	intron_variant	protein_coding
10	128459850	rs4962613	188.89	2.27621	-	intergenic_variant	-
10	132846150	rs12416478	438.07	2.64154	-	intergenic_variant	-
11	4993057	rs1598507	181.53	2.25895	MMP26	intron_variant	protein_coding
11	8760156	rs10840115	3371.1	3.52777	ST5	intron_variant	protein_coding
11	8887097	rs16906256	109.09	2.03778	ST5	intron_variant	protein_coding
11	9035027	rs1984791	225.44	2.35303	AC079296.1	intron_variant,non_coding_transcript_variant	antisense_RNA
11	9416258	rs11042329	146.29	2.16521	IPO7	intron_variant	protein_coding
11	14852490	rs1037378	187.87	2.27386	PDE3B	intron_variant	protein_coding
11	21284695	rs1670629	363.3	2.56027	NELL1	intron_variant	protein_coding
11	22455894	rs2665680	112.38	2.05069	-	intergenic_variant	-
11	27019873	rs11029771	158.88	2.20107	FIBIN	downstream_gene_variant	protein_coding
11	27635319	rs1387144	326.17	2.51344	BDNF-AS	intron_variant,non_coding_transcript_variant	antisense_RNA
11	36737903	rs16929335	163.07	2.21237	-	intergenic_variant	-
11	37150239	rs2614171	215.56	2.33357	-	intergenic_variant	-
11	89404829	rs7112871	177.05	2.2481	FOLH1B	intron_variant,non_coding_transcript_variant	processed_transcript
11	91123074	rs1587843	229.62	2.36101	-	intergenic_variant	-
11	93291685	rs1962041	111.7	2.04805	RN7SL223P	downstream_gene_variant	misc_RNA
11	111198898	rs4938461	7633.4	3.88272	-	intergenic_variant	-
11	113994505	rs238896	133.36	2.12503	ZBTB16	intron_variant	protein_coding
11	117525125	rs583983	181.11	2.25794	DSCAML1	intron_variant	protein_coding
11	117691386	rs869789	377.34	2.57673	FXYD2	3_prime_UTR_variant	protein_coding
11	119605480	rs4489755	170.7	2.23223	AP003390.1	intron_variant,non_coding_transcript_variant	antisense_RNA
11	128485653	rs2187460	5989.5	3.77739	AP001995.1	downstream_gene_variant	lincRNA
12	5169371	rs505977	119.26	2.07649	-	intergenic_variant	-
12	8203273	rs17801353	224.58	2.35137	FOXJ2	intron_variant	protein_coding
12	23971186	rs7305773	118.91	2.07522	SOX5	intron_variant,NMD_transcript_variant	nonsense_mediated_decay
12	27800446	rs7959164	126.48	2.10202	PPFIBP1	intron_variant	protein_coding
12	42971496	rs17091364	558.74	2.74721	PRICKLE1	intron_variant	protein_coding
12	47443537	rs10881029	3333.7	3.52293	-	intergenic_variant	-
12	48384122	rs1793923	251.39	2.40035	COL2A1	intron_variant	protein_coding
12	48889237	rs2705133	152.73	2.18392	C12orf54	intron_variant	protein_coding
12	65280719	rs1144424	420.72	2.62399	LINC02389	intron_variant,non_coding_transcript_variant	lincRNA
12	65386792	rs686314	329.26	2.51754	-	intergenic_variant	-
12	70950744	rs12314266	486.95	2.68748	PTPRB	intron_variant	protein_coding
12	71102386	rs1513103	902.89	2.95563	PTPRR	intron_variant	protein_coding
12	78288811	rs2619062	162.04	2.20962	NAV3	intron_variant	protein_coding
12	89821066	rs11105282	276.5	2.4417	POC1B	intron_variant	protein_coding
12	98410613	rs2110756	300.4	2.4777	-	intergenic_variant	-
12	114943248	rs838307	175.01	2.24306	RN7SKP216	upstream_gene_variant	misc_RNA
12	118812693	rs4766899	115.87	2.06397	TAOK3	upstream_gene_variant	protein_coding
12	122453358	rs6486793	172.74	2.23739	BCL7A	upstream_gene_variant	protein_coding
12	124668064	rs4765354	112.91	2.05273	RFLNA	intron_variant	protein_coding
13	27621985	rs945177	140.45	2.14752	-	intergenic_variant	-
13	29376209	rs1616784	107.36	2.03084	-	intergenic_variant	-
13	29816574	rs9506124	621.03	2.79311	MTUS2	intron_variant,non_coding_transcript_variant	processed_transcript
13	41568146	rs9594472	279.31	2.44609	ELF1	intron_variant	protein_coding
13	67737880	rs1998784	579.29	2.7629	PCDH9	intron_variant	protein_coding
13	67752369	rs9571729	131	2.11727	PCDH9	intron_variant	protein_coding
13	70865995	rs7322151	310.03	2.4914	-	intergenic_variant	-
13	73933743	rs7334002	6003.9	3.77843	-	intergenic_variant	-
13	82273953	rs9545836	173.02	2.2381	-	intergenic_variant	-
13	82437940	rs9601730	213.97	2.33035	-	intergenic_variant	-
13	85313394	rs2204502	148.12	2.17061	-	intergenic_variant	-
13	107240284	rs2391345	667.69	2.82457	-	intergenic_variant	-
13	108714780	rs4426221	1607.7	3.20621	-	intergenic_variant	-
13	111748773	rs6492344	111.29	2.04646	LINC00368	intron_variant,non_coding_transcript_variant	lincRNA
13	112771280	rs1890306	1787.4	3.25222	-	intergenic_variant	-
14	24536244	rs7148694	211.6	2.32552	CARMIL3	intron_variant	protein_coding
14	44335337	rs12434045	4119.9	3.61489	-	intergenic_variant	-
14	50406826	rs7159113	325.65	2.51275	LINC01588	intron_variant,non_coding_transcript_variant	lincRNA
14	51445611	rs12896981	119.42	2.07708	TRIM9	intron_variant	protein_coding
14	56227332	rs7143300	502.55	2.70118	AL355773.1	intron_variant,non_coding_transcript_variant	lincRNA
14	56370667	rs8018542	2774.9	3.44325	AL163952.1	intron_variant,non_coding_transcript_variant	lincRNA
14	69664129	rs2096023	252.58	2.4024	EXD2	intron_variant	protein_coding
14	73728957	rs177387	892.16	2.95044	PAPLN	intron_variant,NMD_transcript_variant	nonsense_mediated_decay
14	73756226	rs177375	756.7	2.87892	NUMB	intron_variant	protein_coding
14	74420440	rs17094182	162.09	2.20976	FAM161B	upstream_gene_variant	protein_coding
14	92938553	rs12434016	117.52	2.07011	SLC24A4	intron_variant	protein_coding
14	99053964	rs4905720	162.09	2.20976	-	intergenic_variant	-
14	99497912	rs1257676	198.45	2.29765	-	intergenic_variant	-
15	26653218	rs8027533	769.66	2.8863	LINC02248	intron_variant,non_coding_transcript_variant	lincRNA
15	26974124	rs919075	1466.4	3.16625	GABRB3	intron_variant	protein_coding
15	34107910	rs11072687	406.94	2.60953	RYR3	intron_variant	protein_coding
15	36712601	rs12439440	141.25	2.14999	-	intergenic_variant	-
15	37180229	rs1450414	335.03	2.52508	MEIS2	downstream_gene_variant	nonsense_mediated_decay
15	39306309	rs10152887	3640.5	3.56116	AC013652.1	intron_variant,non_coding_transcript_variant	lincRNA
15	45358846	rs2854439	124.49	2.09513	SORD	intron_variant	protein_coding
15	74089793	rs4886617	329.69	2.51811	-	intergenic_variant	-
15	79769844	rs1415575	84605	4.9274	-	intergenic_variant	-
15	81821475	rs4778905	144.43	2.15966	AC060809.1	intron_variant,non_coding_transcript_variant	lincRNA
15	101241344	rs2453034	103.09	2.01322	-	intergenic_variant	-
16	11499701	rs8045471	140.02	2.14619	AC099489.1	intron_variant,non_coding_transcript_variant	retained_intron
16	14750607	rs35935863	278.95	2.44553	BFAR	intron_variant	protein_coding
16	17761674	rs8053673	147.18	2.16785	-	intergenic_variant	-
16	26620935	rs918553	134.15	2.12759	-	intergenic_variant	-
16	27174629	rs1554171	281.97	2.4502	LINC02129	intron_variant,non_coding_transcript_variant	lincRNA
16	29666736	rs11150564	101.38	2.00595	-	intergenic_variant	-
16	31393544	rs9929832	140.86	2.14879	ITGAX	3_prime_UTR_variant	protein_coding
16	48258198	rs17822931	3415.5	3.53345	ABCC11	missense_variant	protein_coding
16	49302509	rs41204	149.39	2.17432	-	intergenic_variant	-
16	52657525	rs3104807	115.41	2.06224	CASC16	intron_variant,non_coding_transcript_variant	lincRNA
16	52659350	rs4377150	334.06	2.52382	CASC16	intron_variant,non_coding_transcript_variant	lincRNA
16	54206026	rs2542674	1081.4	3.03399	-	regulatory_region_variant	open_chromatin_region
16	58741850	rs7202491	1347.2	3.12943	GOT2	3_prime_UTR_variant	protein_coding
16	59258766	rs7199744	162.78	2.2116	-	intergenic_variant	-
16	77044820	rs284926	119.96	2.07904	-	intergenic_variant	-
16	77339588	rs17713161	284.11	2.45349	ADAMTS18	intron_variant	protein_coding
16	77685690	rs17772954	533.6	2.72722	-	intergenic_variant	-
16	78257808	rs7188086	120.95	2.08261	WWOX	intron_variant	protein_coding
16	83375345	rs918766	211.95	2.32623	CDH13	intron_variant	protein_coding
16	84802227	rs11649591	101.36	2.00587	USP10	intron_variant	protein_coding
16	86057221	rs7194620	1087.7	3.03651	-	regulatory_region_variant	CTCF_binding_site
16	86672941	rs9674202	469.6	2.67173	AC009108.2	upstream_gene_variant	lincRNA
16	86683030	rs16941809	224.46	2.35114	AC009154.1	intron_variant,non_coding_transcript_variant	lincRNA
16	86684262	rs7205830	350.6	2.54481	AC009154.1	intron_variant,non_coding_transcript_variant	lincRNA
17	69854	rs12450789	489.65	2.68989	RPH3AL	intron_variant	protein_coding
17	152362	rs4354994	124.26	2.09433	RPH3AL	intron_variant	protein_coding
17	2320175	rs12452567	986.56	2.99412	METTL16	3_prime_UTR_variant	protein_coding
17	2366585	rs4268798	108.96	2.03727	METTL16	intron_variant	protein_coding
17	2474929	rs7209945	102.63	2.01127	-	intergenic_variant	-
17	2745266	rs8072031	169.28	2.22861	RAP1GAP2	intron_variant	protein_coding
17	4674396	rs4790230	130.03	2.11404	TM4SF5	upstream_gene_variant	protein_coding
17	4807098	rs3966782	564.96	2.75202	CHRNE	upstream_gene_variant	protein_coding
17	4863410	rs238224	257.04	2.41	SPAG7	splice_region_variant,intron_variant	protein_coding
17	5693484	rs16955096	407.59	2.61022	WSCD1	intron_variant,non_coding_transcript_variant	processed_transcript
17	7482779	rs12942088	2533000000	9.40364	CD68	upstream_gene_variant	protein_coding
17	8603967	rs4309439	137.84	2.13938	-	intergenic_variant	-
17	10784088	rs2304966	2471	3.39287	AC015908.2	non_coding_transcript_exon_variant	lincRNA
17	17570827	rs7225141	8523.2	3.9306	-	intergenic_variant	-
17	17649831	rs941449	1203.8	3.08055	RAI1	intron_variant	protein_coding
17	32505821	rs7217519	106.71	2.02821	LINC01989	non_coding_transcript_exon_variant	lincRNA
17	33649573	rs11656611	203.81	2.30923	AC022706.1	intron_variant,non_coding_transcript_variant	lincRNA
17	38582776	rs1530363	101.74	2.00749	-	intergenic_variant	-
17	55182317	rs3785484	274.59	2.43868	AKAP1	intron_variant	protein_coding
17	55508277	rs9912487	414.11	2.61712	MSI2	intron_variant	protein_coding
17	55523223	rs2877824	326.6	2.51402	MSI2	intron_variant	protein_coding
17	63162476	rs12600391	115.14	2.06123	RGS9	intron_variant	protein_coding
17	64896955	rs1605444	515.37	2.71212	-	intergenic_variant	-
17	66476427	rs2952283	649.76	2.81275	AC007780.1	intron_variant,non_coding_transcript_variant	processed_transcript
17	68774191	rs7222110	401.39	2.60357	AC007423.1	downstream_gene_variant	lincRNA
17	76117361	rs2073285	5176.2	3.71401	TMC6	intron_variant	protein_coding
17	77433848	rs2137772	179860	5.25493	RBFOX3	intron_variant	protein_coding
17	78165456	rs8068433	476.13	2.67773	CARD14	intron_variant	protein_coding
17	78212206	rs6420489	339.41	2.53072	SLC26A11	intron_variant	protein_coding
17	79023380	rs6565531	114.11	2.05732	BAIAP2	intron_variant	protein_coding
17	79032015	rs4969367	251.63	2.40076	BAIAP2	intron_variant	protein_coding
17	79056453	rs4969245	196490	5.29334	BAIAP2	intron_variant	protein_coding
18	383336	rs7234186	105.23	2.02214	COLEC12	intron_variant	protein_coding
18	403892	rs7236111	1077	3.03222	COLEC12	intron_variant	protein_coding
18	3718526	rs9789189	251.05	2.39976	DLGAP1	intron_variant	protein_coding
18	7688095	rs617281	308.7	2.48954	PTPRM	intron_variant	protein_coding
18	9020701	rs16954690	106.2	2.02612	RPS4XP19	non_coding_transcript_exon_variant	processed_pseudogene
18	10375022	rs2052779	1642.4	3.21548	AP006219.1	upstream_gene_variant	lincRNA
18	10382883	rs206548	143.26	2.15612	AP006219.1	downstream_gene_variant	lincRNA
18	10842934	rs1683376	427.33	2.63076	PIEZO2	intron_variant	protein_coding
18	21689394	rs9955228	107.55	2.03161	TTC39C	intron_variant	protein_coding
18	25396490	rs3922835	221.27	2.34492	-	intergenic_variant	-
18	28163313	rs2617928	596.62	2.7757	-	intergenic_variant	-
18	29023275	rs2035043	127.64	2.10599	DSG3	upstream_gene_variant	protein_coding
18	40531433	rs606618	330.59	2.51929	RIT2	intron_variant	protein_coding
18	40532752	rs1944404	494.6	2.69425	RIT2	intron_variant	protein_coding
18	42619149	rs16978256	105.43	2.02296	SETBP1	intron_variant	protein_coding
18	42990841	rs2885618	113.89	2.05649	SLC14A2	intron_variant	protein_coding
18	50744839	rs4609919	148.49	2.1717	DCC	intron_variant,NMD_transcript_variant	nonsense_mediated_decay
18	56648324	rs3826597	13938	4.1442	ZNF532	intron_variant	protein_coding
18	56656078	rs1877055	119.12	2.07598	ZNF532	downstream_gene_variant	protein_coding
18	56705616	rs7228545	243.63	2.38673	OACYLP	intron_variant,non_coding_transcript_variant	transcribed_unitary_pseudogene
18	60852085	rs1481031	311.92	2.49404	BCL2	intron_variant	protein_coding
18	62085800	rs2959456	129.65	2.11277	LINC01924	intron_variant,non_coding_transcript_variant	lincRNA
18	72115844	rs10514133	433.99	2.63748	FAM69C	intron_variant	protein_coding
18	73544750	rs17058339	201.75	2.30481	-	intergenic_variant	-
18	76399247	rs2353746	440.35	2.6438	-	intergenic_variant	-
19	2857287	rs4807347	250.03	2.39799	ZNF555	3_prime_UTR_variant	protein_coding
19	5841356	rs3760775	406.37	2.60892	FUT6	upstream_gene_variant	protein_coding
19	11409684	rs422496	136.86	2.13628	TSPAN16	intron_variant	protein_coding
19	13076186	rs11668444	167.42	2.22381	DAND5	upstream_gene_variant	protein_coding
19	16244226	rs1043407	3128.8	3.49538	RAB8A	3_prime_UTR_variant	protein_coding
19	16514771	rs873636	318.08	2.50254	EPS15L1	intron_variant	protein_coding
19	28666679	rs4806027	162.68	2.21133	-	intergenic_variant	-
19	31239600	rs11084561	196	2.29226	-	intergenic_variant	-
19	39662907	rs7257109	304.13	2.48306	PAK4	intron_variant	protein_coding
19	42724785	rs1205964	413.01	2.61596	ZNF526	intron_variant	protein_coding
19	51293532	rs10405514	2314.5	3.36446	ACP4	upstream_gene_variant	protein_coding
19	52004903	rs16982743	109.87	2.04088	SIGLEC12	stop_gained	protein_coding
19	52054826	rs736574	350.73	2.54497	-	regulatory_region_variant	promoter_flanking_region
19	53382381	rs10415603	1046.5	3.01974	ZNF320	3_prime_UTR_variant	protein_coding
19	53859182	rs12609817	130.94	2.11707	ZNF845	downstream_gene_variant	protein_coding
19	54759571	rs380731	1967.3	3.29387	LILRB5	intron_variant	protein_coding
19	54763969	rs595872	10274	4.01174	LILRB5	upstream_gene_variant	protein_coding
19	55379121	rs13345741	139.06	2.1432	KIR3DL2	downstream_gene_variant	protein_coding
19	57409367	rs7249353	153.01	2.18472	-	intergenic_variant	-
19	57477271	rs10418168	150.45	2.17739	-	intergenic_variant	-
20	744415	rs3746804	99820	4.99922	SLC52A3	missense_variant	protein_coding
20	1662809	rs202549	141.12	2.14959	SIRPB3P	intron_variant,non_coding_transcript_variant	unprocessed_pseudogene
20	5329782	rs6085122	120.69	2.08167	RNA5-8SP7	upstream_gene_variant	rRNA
20	12222803	rs2207916	106.49	2.02731	AL109838.1	downstream_gene_variant	lincRNA
20	16663069	rs6044228	255.8	2.4079	AL135938.1	downstream_gene_variant	processed_pseudogene
20	19724043	rs808701	2601.9	3.41529	-	regulatory_region_variant	open_chromatin_region
20	19751330	rs746804	936.78	2.97164	AL121761.1	intron_variant,non_coding_transcript_variant	lincRNA
20	38438771	rs11086761	127.71	2.10622	AL118523.1	intron_variant,non_coding_transcript_variant	lincRNA
20	43334474	rs6031752	133.27	2.12473	KCNK15-AS1	intron_variant,non_coding_transcript_variant	antisense_RNA
20	43793512	rs1011535	130.18	2.11454	-	intergenic_variant	-
20	44943218	rs4072977	5224.6	3.71805	-	intergenic_variant	-
20	46788315	rs6066655	111.31	2.04653	-	intergenic_variant	-
20	47396200	rs6066856	151.02	2.17903	PREX1	intron_variant	protein_coding
20	53720871	rs6069122	197.45	2.29546	-	intergenic_variant	-
20	62597694	rs817329	291.32	2.46437	ZNF512B	synonymous_variant	protein_coding
20	62705140	rs6011280	127.47	2.10541	RGS19	3_prime_UTR_variant	protein_coding
21	16916111	rs2179030	104.12	2.01753	AJ009632.2	intron_variant,non_coding_transcript_variant	lincRNA
21	18768636	rs8134221	122.59	2.08846	-	intergenic_variant	-
21	21819397	rs12482709	1599.3	3.20393	-	intergenic_variant	-
21	21852696	rs1735876	1145.4	3.05896	-	intergenic_variant	-
21	21861047	rs2826324	286.07	2.45647	-	intergenic_variant	-
21	32525345	rs723469	942.45	2.97426	TIAM1	intron_variant	protein_coding
21	35269964	rs12627530	999.22	2.99966	ITSN1	3_prime_UTR_variant	protein_coding
21	35405913	rs1073144	969.66	2.98662	-	intergenic_variant	-
21	40123424	rs9982437	241.9	2.38364	LINC00114	upstream_gene_variant	lincRNA
21	40126511	rs2836667	213.4	2.32919	-	intergenic_variant	-
21	43156740	rs2838111	120.59	2.08131	RIPK4	downstream_gene_variant	protein_coding
22	23839286	rs9608151	380.39	2.58023	-	intergenic_variant	-
22	25571301	rs2011102	121.87	2.0859	KIAA1671	intron_variant	protein_coding
22	26387299	rs7285082	953.53	2.97933	MYO18B	intron_variant	protein_coding
22	27825804	rs2207361	207.19	2.31637	-	intergenic_variant	-
22	29494593	rs2205771	1346.2	3.12911	KREMEN1	intron_variant	protein_coding
22	30986172	rs4820018	402.47	2.60473	PES1	intron_variant	protein_coding
22	30986350	rs5753220	622.03	2.79381	PES1	intron_variant	protein_coding
22	44582820	rs139133	125.31	2.09799	PARVG	intron_variant,NMD_transcript_variant	nonsense_mediated_decay
22	44613522	rs139222	276.87	2.44228	PARVG	intron_variant,non_coding_transcript_variant	processed_transcript
22	46828205	rs6007903	224.84	2.35187	CELSR1	intron_variant	protein_coding

## Sheet: Variants in ancient Himalayans
Frequency of 398 SNPs with significant Fisher's combined p-values in ancient Himalayans: top candiate regions are highlighted in red
Chromosome	Position	SNP	Ancestral	Derived	HGNC	totDepth	totA	FreqA	totC	FreqC	totG	FreqG	totT	FreqT
1	12670396	rs4846128	T	C	DHRS3	22	0	0	16	0.727273	0	0	6	0.272727
1	12671703	rs5022242	C	T	DHRS3	23	0	0	8	0.347826	0	0	15	0.652174
1	37293979	rs517347	G	A	GRIK3	11	1	0.0909091	0	0	10	0.909091	0	0
1	54854079	rs6690450	A	C	SSBP3	13	11	0.846154	2	0.153846	0	0	0	0
1	97947883	rs11165881	C	T	DPYD	14	0	0	2	0.142857	0	0	12	0.857143
1	99725473	rs712902	G	A	LPPR4	18	0	0	0	0	18	1	0	0
1	108744934	rs828999	A	G	SLC25A24	17	6	0.352941	0	0	11	0.647059	0	0
1	155001929	rs10908452	C	T	DCST2	13	0	0	11	0.846154	0	0	2	0.153846
1	155006091	rs10908453	G	A	DCST2	19	3	0.157895	0	0	16	0.842105	0	0
1	155008610	rs4845406	G	A	DCST2	16	2	0.125	0	0	14	0.875	0	0
1	156378425	rs7551781	C	T	C1orf61	19	0	0	7	0.368421	0	0	12	0.631579
1	198081181	rs16842401	G	A	-	16	6	0.375	0	0	10	0.625	0	0
1	207684359	rs11117956	G	T	CR1	11	0	0	0	0	2	0.181818	9	0.818182
1	207684519	rs11117959	A	G	CR1	8	6	0.75	0	0	2	0.25	0	0
1	207762358	rs3738468	G	A	CR1	13	3	0.230769	0	0	10	0.769231	0	0
1	207793964	rs12734030	C	A	CR1	7	0	0	7	1	0	0	0	0
1	211920624	rs10465691	G	A	LPGAT1	24	13	0.541667	0	0	11	0.458333	0	0
1	211921229	rs11119806	C	A	LPGAT1	15	10	0.666667	5	0.333333	0	0	0	0
1	211994671	rs12038038	T	C	LPGAT1	20	0	0	12	0.6	0	0	8	0.4
1	222594015	rs17508428	G	A	-	22	9	0.409091	0	0	13	0.590909	0	0
1	222606561	rs34595518	T	C	-	14	0	0	4	0.285714	0	0	10	0.714286
1	222628509	rs1890070	T	C	RP11-358H9.1	20	0	0	5	0.25	0	0	15	0.75
1	228402047	rs1620111	G	A	OBSCN	14	0	0	0	0	14	1	0	0
1	228402121	rs1771487	A	G	OBSCN	21	0	0	0	0	21	1	0	0
1	228784907	rs6672815	0	0	DUSP5P1	20	0	0	5	0.25	0	0	15	0.75
1	231204794	rs10864665	G	A	-	7	7	1	0	0	0	0	0	0
1	231324483	rs12063574	G	A	TRIM67	21	19	0.904762	0	0	2	0.0952381	0	0
1	231341569	rs6679627	G	T	TRIM67	15	0	0	0	0	1	0.0666667	14	0.933333
1	231459478	rs6541266	A	G	-	15	13	0.866667	0	0	2	0.133333	0	0
1	231470650	rs10489609	T	C	SPRTN	12	0	0	3	0.25	0	0	9	0.75
1	231476789	rs11122273	A	G	SPRTN	9	7	0.777778	0	0	2	0.222222	0	0
1	231477442	rs2355873	G	A	SPRTN	18	14	0.777778	0	0	4	0.222222	0	0
1	231489353	rs2749717	T	G	SPRTN	15	0	0	0	0	10	0.666667	5	0.333333
1	231499236	rs2009873	T	C	EGLN1	25	0	0	18	0.72	0	0	7	0.28
1	231520874	rs973253	T	C	EGLN1	15	0	0	7	0.466667	0	0	8	0.533333
1	231521478	rs2486736	T	C	EGLN1	11	0	0	6	0.545455	0	0	5	0.454545
1	231548480	rs2808611	G	A	EGLN1	21	4	0.190476	0	0	17	0.809524	0	0
1	231725250	rs12058372	A	G	LINC00582	22	1	0.0454545	0	0	21	0.954545	0	0
1	231728781	rs6655954	G	A	LINC00582	22	1	0.0454545	0	0	21	0.954545	0	0
1	231835941	rs11577035	C	A	DISC1	23	0	0	23	1	0	0	0	0
1	231865376	rs2812388	T	C	DISC1	25	0	0	19	0.76	0	0	6	0.24
1	231870689	rs4658939	C	T	DISC1	17	0	0	6	0.352941	0	0	11	0.647059
1	231873511	rs10864694	G	A	DISC1	15	14	0.933333	0	0	1	0.0666667	0	0
1	231879592	rs10495309	C	T	DISC1	19	0	0	8	0.421053	0	0	11	0.578947
1	231885217	rs10864695	A	G	DISC1	25	12	0.48	0	0	13	0.52	0	0
1	231897303	rs1538977	A	G	DISC1	21	8	0.380952	0	0	13	0.619048	0	0
1	242919558	rs12407826	C	A	-	19	8	0.421053	11	0.578947	0	0	0	0
1	248264018	rs10749643	C	T	OR2L13	18	0	0	9	0.5	0	0	9	0.5
2	776605	rs4854278	C	T	LINC01115	16	0	0	11	0.6875	0	0	5	0.3125
2	3792530	rs17017966	T	T	DCDC2C	16	0	0	4	0.25	0	0	12	0.75
2	6569684	rs12619623	C	T	-	16	0	0	0	0	0	0	16	1
2	17261089	rs2342547	G	A	-	21	2	0.0952381	0	0	19	0.904762	0	0
2	18726434	rs1987115	T	C	RP11-111J6.2	12	0	0	8	0.666667	0	0	4	0.333333
2	19083453	rs3900754	G	T	-	21	0	0	0	0	0	0	21	1
2	23241481	rs2121450	G	A	AC016768.1	18	0	0	0	0	18	1	0	0
2	23875431	rs6721623	C	T	KLHL29	18	0	0	6	0.333333	0	0	12	0.666667
2	41052544	rs2168546	C	T	-	22	0	0	12	0.545455	0	0	10	0.454545
2	46077503	rs6756452	G	A	PRKCE	14	0	0	0	0	14	1	0	0
2	46468276	rs11888552	C	T	-	13	0	0	13	1	0	0	0	0
2	46502593	rs7581090	G	A	-	16	9	0.5625	0	0	7	0.4375	0	0
2	46510146	rs12615992	A	G	-	5	1	0.2	0	0	4	0.8	0	0
2	46535924	rs2121266	A	C	EPAS1	22	16	0.727273	6	0.272727	0	0	0	0
2	46542408	rs7571879	T	C	EPAS1	16	0	0	11	0.6875	0	0	5	0.3125
2	46565091	rs12614710	G	T	EPAS1	17	0	0	0	0	12	0.705882	5	0.294118
2	46576488	rs17035010	T	C	EPAS1	24	0	0	13	0.541667	0	0	11	0.458333
2	46577212	rs6544887	T	C	EPAS1	12	0	0	11	0.916667	0	0	1	0.0833333
2	46581643	rs4953359	T	C	EPAS1	9	0	0	2	0.222222	0	0	7	0.777778
2	46587034	rs1374748	T	G	EPAS1	24	0	0	0	0	22	0.916667	2	0.0833333
2	46596433	rs1374749	A	G	EPAS1	23	15	0.652174	0	0	8	0.347826	0	0
2	46597827	rs10178633	A	G	EPAS1	11	7	0.636364	0	0	4	0.363636	0	0
2	46614202	rs1868092	G	A	EPAS1	14	6	0.428571	0	0	8	0.571429	0	0
2	46617182	rs11689694	T	C	EPAS1	22	0	0	8	0.363636	0	0	14	0.636364
2	46632083	rs9677412	T	C	-	10	0	0	5	0.5	0	0	5	0.5
2	46633667	rs11689675	G	A	-	20	4	0.2	0	0	16	0.8	0	0
2	46633930	rs1109286	G	A	-	17	8	0.470588	0	0	9	0.529412	0	0
2	46635648	rs13011481	T	C	-	15	0	0	6	0.4	0	0	9	0.6
2	46712759	rs2276555	A	G	TMEM247	18	8	0.444444	0	0	10	0.555556	0	0
2	46718090	rs12986653	G	A	ATP6V1E2	16	9	0.5625	0	0	7	0.4375	0	0
2	46738231	rs11125081	T	C	ATP6V1E2	14	0	0	6	0.428571	0	0	8	0.571429
2	46746745	rs896210	G	A	ATP6V1E2	13	3	0.230769	0	0	10	0.769231	0	0
2	46762596	rs11676473	G	A	ATP6V1E2	17	6	0.352941	0	0	11	0.647059	0	0
2	46799852	rs1451153	T	G	RHOQ	7	0	0	0	0	6	0.857143	1	0.142857
2	46845576	rs982414	A	G	CRIPT	24	19	0.791667	0	0	5	0.208333	0	0
2	46852033	rs3087822	G	A	CRIPT	18	14	0.777778	0	0	4	0.222222	0	0
2	46863872	rs6544906	C	A	-	9	6	0.666667	3	0.333333	0	0	0	0
2	46874040	rs7599097	A	G	-	18	18	1	0	0	0	0	0	0
2	46874746	rs10495934	A	G	-	24	0	0	0	0	24	1	0	0
2	46876958	rs6712910	A	G	-	18	0	0	0	0	18	1	0	0
2	46883839	rs6741114	G	T	-	11	0	0	0	0	7	0.636364	4	0.363636
2	46886360	rs4953406	G	A	-	11	3	0.272727	0	0	8	0.727273	0	0
2	46886565	rs4953408	C	A	-	17	8	0.470588	9	0.529412	0	0	0	0
2	46891964	rs10209278	C	T	-	17	0	0	3	0.176471	0	0	14	0.823529
2	46895097	rs1378763	T	C	-	13	0	0	0	0	0	0	13	1
2	46899525	rs6713768	C	A	-	16	4	0.25	12	0.75	0	0	0	0
2	47040659	rs935375	G	A	LINC01118	22	4	0.181818	0	0	18	0.818182	0	0
2	47045321	rs17773492	A	G	LINC01118	18	17	0.944444	0	0	1	0.0555556	0	0
2	47182698	rs1036294	T	C	TTC7A	17	0	0	4	0.235294	0	0	13	0.764706
2	47297082	rs2570515	T	C	TTC7A	21	0	0	2	0.0952381	0	0	19	0.904762
2	49000874	rs10185213	A	C	STON1-GTF2A1L	15	7	0.466667	8	0.533333	0	0	0	0
2	53358953	rs2034254	A	G	-	18	1	0.0555556	0	0	17	0.944444	0	0
2	53359345	rs1900247	C	A	-	17	13	0.764706	4	0.235294	0	0	0	0
2	53379489	rs1364676	G	A	-	15	0	0	0	0	15	1	0	0
2	53386014	rs13021753	T	C	-	11	0	0	9	0.818182	0	0	2	0.181818
2	53388690	rs1895697	G	A	-	17	13	0.764706	0	0	4	0.235294	0	0
2	62816083	rs11679934	C	C	AC092155.4	10	0	0	5	0.5	0	0	5	0.5
2	65475061	rs12463661	0	0	ACTR2	16	12	0.75	0	0	4	0.25	0	0
2	65545702	rs7601514	C	T	SPRED2	22	0	0	1	0.0454545	0	0	21	0.954545
2	65581200	rs11695373	G	A	SPRED2	16	1	0.0625	0	0	15	0.9375	0	0
2	65605194	rs174847	C	T	SPRED2	18	0	0	16	0.888889	0	0	2	0.111111
2	65606653	rs1194849	T	C	SPRED2	18	0	0	0	0	0	0	18	1
2	65614613	rs1039764	T	C	SPRED2	19	0	0	2	0.105263	0	0	17	0.894737
2	65904304	rs4146117	A	G	AC074391.1	24	24	1	0	0	0	0	0	0
2	84228877	rs4832367	T	C	-	12	0	0	4	0.333333	0	0	8	0.666667
2	84248820	rs1007899	A	G	-	22	2	0.0909091	0	0	20	0.909091	0	0
2	100871330	rs6722320	G	A	LINC01104	16	5	0.3125	0	0	11	0.6875	0	0
2	124538116	rs1554001	A	G	-	11	11	1	0	0	0	0	0	0
2	124565374	rs13028007	G	A	-	20	0	0	0	0	20	1	0	0
2	184502493	rs1463328	A	G	-	19	8	0.421053	0	0	11	0.578947	0	0
2	227770592	rs6723774	C	T	RHBDD1	17	0	0	2	0.117647	0	0	15	0.882353
2	227791703	rs7582251	T	G	RHBDD1	22	0	0	0	0	11	0.5	11	0.5
2	227856552	rs6728239	A	G	RHBDD1	19	11	0.578947	0	0	8	0.421053	0	0
2	227872182	rs2228557	A	G	COL4A4	22	7	0.318182	0	0	15	0.681818	0	0
2	227872617	rs9288618	G	A	COL4A4	16	9	0.5625	0	0	7	0.4375	0	0
2	227886773	rs3752895	G	A	COL4A4	15	7	0.466667	0	0	8	0.533333	0	0
2	227898434	rs2276593	C	T	COL4A4	16	0	0	7	0.4375	0	0	9	0.5625
2	227922321	rs3769641	A	G	COL4A4	8	6	0.75	0	0	2	0.25	0	0
2	233697200	rs6751801	C	A	Y_RNA	20	11	0.55	9	0.45	0	0	0	0
2	240474582	rs1872621	G	A	-	12	8	0.666667	0	0	4	0.333333	0	0
3	4982356	rs1955179	C	T	BHLHE40-AS1	17	0	0	11	0.647059	0	0	6	0.352941
3	53074263	rs13072818	C	T	SFMBT1	24	0	0	23	0.958333	0	0	1	0.0416667
3	53102389	rs13072457	G	A	SERBP1P3	9	2	0.222222	0	0	7	0.777778	0	0
3	54205850	rs4928006	C	T	CACNA2D3	33	0	0	26	0.787879	0	0	7	0.212121
3	54224820	rs4076708	G	A	CACNA2D3	18	5	0.277778	0	0	13	0.722222	0	0
3	56948657	rs6801254	T	C	ARHGEF3	20	0	0	5	0.25	0	0	15	0.75
3	56952900	rs1392700	A	G	ARHGEF3	13	11	0.846154	0	0	2	0.153846	0	0
3	117366248	rs9816414	T	C	LSAMP	11	0	0	11	1	0	0	0	0
3	117427214	rs13325341	T	C	RP11-384F7.2/AC068633.1	13	0	0	11	0.846154	0	0	2	0.153846
3	117464639	rs9833119	G	A	RP11-384F7.2/AC068633.1	9	0	0	0	0	9	1	0	0
3	117709714	rs11709110	A	G	RP11-384F7.2/AC068633.1	17	17	1	0	0	0	0	0	0
3	118539108	rs614673	C	T	-	14	0	0	14	1	0	0	0	0
3	118549344	rs1081896	G	A	-	17	1	0.0588235	0	0	16	0.941176	0	0
3	121119101	rs6766105	G	A	STXBP5L	12	0	0	11	0.916667	0	0	1	0.0833333
3	121285031	rs3101345	A	G	ARGFX	23	23	1	0	0	0	0	0	0
3	137031237	rs7616632	G	T	-	17	0	0	0	0	11	0.647059	6	0.352941
3	139409436	rs9790066	A	G	RP11-442N1.1	18	3	0.166667	0	0	15	0.833333	0	0
3	139437905	rs4389442	G	T	-	17	0	0	0	0	1	0.0588235	16	0.941176
3	149232489	rs7652887	C	T	WWTR1	23	0	0	23	1	0	0	0	0
3	149246213	rs10513353	A	C	WWTR1	24	24	1	0	0	0	0	0	0
3	150159767	rs9784335	T	C	TSC22D2	17	0	0	7	0.411765	0	0	10	0.588235
3	150209313	rs4277711	C	A	-	21	0	0	21	1	0	0	0	0
3	170179621	rs4955730	A	G	SLC7A14	24	14	0.583333	0	0	10	0.416667	0	0
4	8663630	rs10018816	A	G	-	24	10	0.416667	0	0	14	0.583333	0	0
4	15379272	rs4698103	C	A	C1QTNF7	14	8	0.571429	6	0.428571	0	0	0	0
4	20611629	rs3733510	G	A	SLIT2	14	5	0.357143	0	0	9	0.642857	0	0
4	155354916	rs4696572	T	C	DCHS2	25	0	0	13	0.52	0	0	12	0.48
4	170568789	rs10866341	G	A	CLCN3	17	7	0.411765	0	0	10	0.588235	0	0
4	188965971	rs6553144	G	A	-	27	0	0	0	0	27	1	0	0
4	189362292	rs10026052	G	A	LINC01060	12	8	0.666667	0	0	4	0.333333	0	0
5	14908578	rs1550825	G	A	AC016575.1	19	7	0.368421	0	0	12	0.631579	0	0
5	14913369	rs844335	C	T	AC016575.1	13	0	0	4	0.307692	0	0	9	0.692308
5	14924458	rs4702062	C	T	-	16	0	0	7	0.4375	0	0	9	0.5625
5	14927488	rs728844	A	C	-	18	13	0.722222	5	0.277778	0	0	0	0
5	27233648	rs7716875	G	A	-	17	0	0	0	0	17	1	0	0
5	35270560	rs7701255	C	T	-	9	0	0	9	1	0	0	0	0
5	52214581	rs2279587	G	A	ITGA1	11	0	0	0	0	11	1	0	0
5	93877283	rs10056742	A	C	KIAA0825	11	0	0	11	1	0	0	0	0
5	133900974	rs17167621	G	A	JADE2	11	6	0.545455	0	0	5	0.454545	0	0
5	149285033	rs2569200	C	T	PDE6A	13	0	0	8	0.615385	0	0	5	0.384615
5	157317932	rs11738052	A	G	-	20	20	1	0	0	0	0	0	0
5	177613123	rs10479619	T	T	GMCL1P1	22	0	0	22	1	0	0	0	0
6	2807359	rs7766569	G	A	-	19	19	1	0	0	0	0	0	0
6	15136808	rs2747498	A	C	-	24	5	0.208333	19	0.791667	0	0	0	0
6	15145910	rs2253602	G	A	AL050335.1	14	8	0.571429	0	0	6	0.428571	0	0
6	15215150	rs12664987	C	T	-	10	0	0	2	0.2	0	0	8	0.8
6	29755451	rs2743941	0	0	HCG4	16	0	0	13	0.8125	0	0	3	0.1875
6	32582075	rs642093	G	A	-	18	0	0	0	0	18	1	0	0
6	32620283	rs17843604	0	0	-	7	0	0	7	1	0	0	0	0
6	32626249	rs6928482	0	0	HLA-DQB1	22	0	0	18	0.818182	0	0	4	0.181818
6	32627714	rs1063355	0	0	HLA-DQB1	7	0	0	0	0	5	0.714286	2	0.285714
6	32651894	rs2856695	G	A	-	18	1	0.0555556	0	0	17	0.944444	0	0
6	32663564	rs5000634	A	G	-	14	1	0.0714286	0	0	13	0.928571	0	0
6	33058952	rs10484569	0	0	HLA-DPB1	15	6	0.4	0	0	9	0.6	0	0
6	33079166	rs9380343	0	0	HLA-DPB2	13	0	0	9	0.692308	0	0	4	0.307692
6	33086448	rs1883414	0	0	HLA-DPB2	10	2	0.2	0	0	8	0.8	0	0
6	33138021	rs9368758	G	A	COL11A2	9	7	0.777778	0	0	2	0.222222	0	0
6	33141475	rs970901	C	T	COL11A2	7	0	0	0	0	0	0	7	1
6	33142162	rs2076312	C	A	COL11A2	22	1	0.0454545	20	0.909091	0	0	1	0.0454545
6	33158898	rs2269346	C	T	COL11A2	9	0	0	3	0.333333	0	0	6	0.666667
6	33173998	rs383711	G	A	MIR219-1	23	13	0.565217	0	0	10	0.434783	0	0
6	33175824	rs213210	A	G	MIR219-1	23	9	0.391304	0	0	14	0.608696	0	0
6	33250476	rs469064	A	C	WDR46	18	7	0.388889	11	0.611111	0	0	0	0
6	47128729	rs9296534	G	A	-	17	11	0.647059	0	0	6	0.352941	0	0
6	75876767	rs4706592	T	C	COL12A1	14	0	0	7	0.5	0	0	7	0.5
6	76119602	rs12200885	C	T	FILIP1	10	0	0	10	1	0	0	0	0
6	100243997	rs9376456	C	A	-	14	9	0.642857	5	0.357143	0	0	0	0
6	114388111	rs7742134	C	T	HS3ST5	12	0	0	12	1	0	0	0	0
6	134420012	rs6569926	G	A	-	16	4	0.25	0	0	12	0.75	0	0
6	134427657	rs6921560	T	C	-	20	0	0	5	0.25	0	0	15	0.75
6	134570482	rs1763523	T	C	SGK1	24	0	0	22	0.916667	0	0	2	0.0833333
6	135160309	rs11752655	G	A	-	12	12	1	0	0	0	0	0	0
6	136213506	rs1557142	G	A	PDE7B	14	0	0	0	0	14	1	0	0
7	705479	rs34923550	A	G	PRKAR1B	15	3	0.2	0	0	12	0.8	0	0
7	707223	rs6951019	C	T	PRKAR1B	11	0	0	9	0.818182	0	0	2	0.181818
7	707639	rs6463016	T	C	PRKAR1B	10	0	0	1	0.1	0	0	9	0.9
7	2745124	rs6461534	G	A	AMZ1	21	21	1	0	0	0	0	0	0
7	27182142	rs3757639	G	A	HOXA5	19	0	0	0	0	19	1	0	0
7	27202289	rs10259620	G	A	HOXA9	28	0	0	0	0	28	1	0	0
7	27203139	rs7810502	G	A	HOXA9	15	12	0.8	0	0	3	0.2	0	0
7	34750704	rs34545424	C	T	NPSR1-AS1	21	0	0	20	0.952381	0	0	1	0.047619
7	77027076	rs10267936	A	C	GSAP	6	1	0.166667	5	0.833333	0	0	0	0
7	88596385	rs6959888	A	G	ZNF804B	16	16	1	0	0	0	0	0	0
7	92326468	rs2282990	C	T	CDK6	8	0	0	6	0.75	0	0	2	0.25
7	92353332	rs10234981	A	C	CDK6	16	8	0.5	8	0.5	0	0	0	0
7	92527551	rs10272533	C	T	AC002454.1	17	0	0	2	0.117647	0	0	15	0.882353
7	99533111	rs2525549	C	T	Y_RNA	13	0	0	0	0	0	0	13	1
7	99533178	rs2525550	C	T	Y_RNA	21	0	0	21	1	0	0	0	0
7	99545309	rs2525539	G	A	SNORA40	14	0	0	0	0	14	1	0	0
7	115513634	rs6976817	T	C	-	14	0	0	11	0.785714	0	0	3	0.214286
7	147344718	rs10259590	T	C	CNTNAP2	17	0	0	17	1	0	0	0	0
7	150486169	rs4326309	G	A	TMEM176B	19	2	0.105263	0	0	17	0.894737	0	0
7	150809280	rs4725392	C	T	AGAP3	17	0	0	17	1	0	0	0	0
8	2671510	rs7010867	C	T	GS1-57L11.1	17	0	0	8	0.470588	0	0	9	0.529412
8	14896664	rs1598190	C	A	SGCZ	16	0	0	16	1	0	0	0	0
8	20468502	rs4329288	G	T	U3	14	0	0	0	0	9	0.642857	5	0.357143
8	20883105	rs2204051	G	A	RP11-421P23.2	17	10	0.588235	0	0	7	0.411765	0	0
8	29451004	rs11996657	C	T	-	10	0	0	1	0.1	0	0	9	0.9
8	29451488	rs12546462	C	A	-	19	0	0	19	1	0	0	0	0
8	80572425	rs4739651	A	G	STMN2	12	2	0.166667	0	0	10	0.833333	0	0
8	80589219	rs4739907	C	T	-	9	0	0	9	1	0	0	0	0
8	80601680	rs2956253	A	G	-	23	14	0.608696	0	0	9	0.391304	0	0
8	80619089	rs2947540	T	C	-	19	0	0	11	0.578947	0	0	8	0.421053
8	80658578	rs2467781	A	G	-	15	15	1	0	0	0	0	0	0
8	110552577	rs1044230	C	T	EBAG9	15	0	0	2	0.133333	0	0	13	0.866667
9	20455616	rs16938065	T	G	MLLT3	20	0	0	0	0	7	0.35	13	0.65
9	35106987	rs10972316	C	T	FAM214B	10	0	0	8	0.8	0	0	2	0.2
9	97412037	rs10993282	T	C	-	17	0	0	0	0	0	0	17	1
9	107671659	rs10820743	T	C	ABCA1	14	0	0	11	0.785714	0	0	3	0.214286
9	107672498	rs4149265	G	A	ABCA1	16	6	0.375	0	0	10	0.625	0	0
9	116940418	rs13295426	A	C	COL27A1	22	22	1	0	0	0	0	0	0
9	119762707	rs4144636	T	G	ASTN2	13	0	0	1	0.0769231	12	0.923077	0	0
9	119766969	rs7042036	C	T	ASTN2	16	0	0	2	0.125	0	0	14	0.875
9	132463618	rs11794459	G	A	PRRX2	19	14	0.736842	0	0	5	0.263158	0	0
9	136311017	rs652600	A	G	ADAMTS13	19	3	0.157895	0	0	16	0.842105	0	0
9	136311391	rs4962150	A	G	ADAMTS13	21	19	0.904762	0	0	2	0.0952381	0	0
9	136362740	rs4962157	C	A	-	26	18	0.692308	8	0.307692	0	0	0	0
10	44384191	rs11238766	T	C	LINC00840	21	0	0	0	0	0	0	21	1
10	52019352	rs7908522	T	C	-	20	0	0	20	1	0	0	0	0
10	52106977	rs17179784	C	T	SGMS1	18	0	0	3	0.166667	0	0	15	0.833333
10	53482734	rs11594325	T	C	PRKG1	12	0	0	12	1	0	0	0	0
10	55870356	rs12413011	C	T	PCDH15	12	0	0	0	0	0	0	12	1
10	57667668	rs12764655	T	C	-	18	0	0	18	1	0	0	0	0
10	57678522	rs10825663	C	A	-	10	10	1	0	0	0	0	0	0
10	57683893	rs12782822	C	T	-	15	0	0	13	0.866667	0	0	2	0.133333
10	66110805	rs7916532	A	G	-	28	2	0.0714286	0	0	26	0.928571	0	0
10	76373904	rs12360087	A	G	ADK	14	14	1	0	0	0	0	0	0
10	76784538	rs10490994	T	T	KAT6B	21	0	0	9	0.428571	0	0	12	0.571429
10	76788860	rs3740322	C	T	KAT6B	13	0	0	10	0.769231	0	0	3	0.230769
10	76789077	rs3740321	G	A	KAT6B	20	3	0.15	0	0	17	0.85	0	0
10	114825813	rs7100388	A	G	TCF7L2	14	14	1	0	0	0	0	0	0
10	132870415	rs10765034	C	T	-	16	0	0	6	0.375	0	0	10	0.625
10	134832400	rs7071996	A	G	-	24	8	0.333333	0	0	16	0.666667	0	0
11	8760156	rs10840115	A	G	ST5	11	5	0.454545	0	0	6	0.545455	0	0
11	8816495	rs4929911	T	T	ST5	33	0	0	13	0.393939	0	0	20	0.606061
11	8817206	rs6484484	G	A	ST5	23	16	0.695652	0	0	7	0.304348	0	0
11	8824388	rs4929914	C	T	ST5	17	0	0	2	0.117647	0	0	15	0.882353
11	9406023	rs6486307	T	T	IPO7	14	0	0	9	0.642857	0	0	5	0.357143
11	9408426	rs10840228	G	A	IPO7	15	3	0.2	0	0	12	0.8	0	0
11	9451800	rs7122252	G	A	SNORA23	16	10	0.625	0	0	6	0.375	0	0
11	9473074	rs6486361	G	A	IPO7	6	3	0.5	0	0	3	0.5	0	0
11	9476564	rs7944578	G	A	-	19	6	0.315789	0	0	13	0.684211	0	0
11	14603548	rs2575850	C	T	PSMA1	15	0	0	2	0.133333	0	0	13	0.866667
11	14636316	rs10741651	G	T	PSMA1	16	0	0	0	0	1	0.0625	15	0.9375
11	14659511	rs10458874	G	A	PSMA1	12	11	0.916667	0	0	1	0.0833333	0	0
11	14679247	rs1879888	G	A	PDE3B	16	14	0.875	0	0	2	0.125	0	0
11	14781621	rs1451678	G	A	PDE3B	18	18	1	0	0	0	0	0	0
11	14852490	rs1037378	A	G	PDE3B	8	0	0	0	0	8	1	0	0
11	37154319	rs2662201	C	A	-	22	8	0.363636	14	0.636364	0	0	0	0
11	67079177	rs1573536	G	A	SSH3	12	0	0	0	0	12	1	0	0
11	113994505	rs238896	A	G	ZBTB16	16	12	0.75	0	0	4	0.25	0	0
12	16772391	rs7959876	T	C	-	16	0	0	6	0.375	0	0	10	0.625
12	16843710	rs11057038	T	C	RP11-69C13.1	13	0	0	7	0.538462	0	0	6	0.461538
12	29828483	rs10843474	A	G	TMTC1	7	7	1	0	0	0	0	0	0
12	78328034	rs1242273	C	C	NAV3	17	0	0	5	0.294118	0	0	12	0.705882
12	93365230	rs11609317	C	C	-	15	0	0	1	0.0666667	0	0	14	0.933333
12	93424399	rs9788200	C	A	RP11-511B23.2	25	25	1	0	0	0	0	0	0
12	98189320	rs17027435	A	G	-	21	16	0.761905	0	0	5	0.238095	0	0
12	98196821	rs1345364	A	G	-	20	0	0	0	0	20	1	0	0
12	98205710	rs4762437	G	A	-	20	16	0.8	0	0	4	0.2	0	0
12	122494845	rs11043307	C	C	BCL7A	20	0	0	3	0.15	0	0	17	0.85
13	27629806	rs7993948	C	A	-	10	1	0.1	9	0.9	0	0	0	0
13	29816574	rs9506124	G	T	MTUS2	6	0	0	0	0	5	0.833333	1	0.166667
13	33498938	rs9596539	C	A	-	22	22	1	0	0	0	0	0	0
13	34302817	rs4943138	C	T	-	30	0	0	25	0.833333	0	0	5	0.166667
13	34307900	rs17079663	T	C	-	15	0	0	2	0.133333	0	0	13	0.866667
13	34315815	rs4943142	T	C	-	12	0	0	1	0.0833333	0	0	11	0.916667
13	40706991	rs12872985	T	C	-	17	0	0	8	0.470588	0	0	9	0.529412
13	42163630	rs17594446	G	A	VWA8	19	0	0	0	0	19	1	0	0
13	44684600	rs10507524	T	C	LINC00390	16	0	0	2	0.125	0	0	14	0.875
13	44702605	rs9590810	C	T	LINC00390	13	0	0	11	0.846154	0	0	2	0.153846
13	48917673	rs4151448	A	G	RB1	13	0	0	0	0	13	1	0	0
13	48963784	rs406098	T	C	RB1	11	0	0	2	0.181818	0	0	9	0.818182
13	49035693	rs4151601	G	A	RB1	18	16	0.888889	0	0	2	0.111111	0	0
13	49070345	rs9332054	C	T	RCBTB2	25	0	0	7	0.28	0	0	18	0.72
13	49134412	rs9591177	C	T	-	10	0	0	9	0.9	0	0	1	0.1
13	49138910	rs7998781	T	C	-	9	0	0	2	0.222222	0	0	7	0.777778
13	54557128	rs9591549	G	A	-	13	0	0	0	0	13	1	0	0
13	73933743	rs7334002	A	C	-	11	5	0.454545	6	0.545455	0	0	0	0
13	93356886	rs17233808	G	A	GPC5	15	13	0.866667	0	0	2	0.133333	0	0
14	26133060	rs10873327	G	T	-	16	0	0	0	0	9	0.5625	7	0.4375
14	26344308	rs12587685	T	C	RP11-314P15.2	14	0	0	0	0	0	0	14	1
14	33378798	rs10141193	C	T	-	19	0	0	19	1	0	0	0	0
14	42717951	rs1393835	A	G	-	11	11	1	0	0	0	0	0	0
14	44335337	rs12434045	C	T	-	18	0	0	15	0.833333	0	0	3	0.166667
14	45241261	rs229695	A	G	RP11-398E10.1	11	10	0.909091	0	0	1	0.0909091	0	0
14	51372590	rs2027342	T	C	PYGL	21	0	0	20	0.952381	0	0	1	0.047619
14	51372606	rs2027341	A	G	PYGL	23	22	0.956522	0	0	1	0.0434783	0	0
14	56227332	rs7143300	A	G	RP11-813I20.2	15	9	0.6	0	0	6	0.4	0	0
14	69120485	rs2180611	T	C	RAD51B	19	0	0	0	0	0	0	19	1
15	53402396	rs16965511	A	G	-	18	18	1	0	0	0	0	0	0
15	79769844	rs1415575	C	T	-	18	0	0	12	0.666667	0	0	6	0.333333
15	87624909	rs1433458	T	C	-	23	0	0	4	0.173913	0	0	19	0.826087
15	89733247	rs2238313	G	A	ABHD2	22	7	0.318182	0	0	15	0.681818	0	0
15	89761664	rs3825991	A	C	RLBP1	17	14	0.823529	3	0.176471	0	0	0	0
15	96419749	rs16975754	G	A	-	19	5	0.263158	0	0	14	0.736842	0	0
16	7970600	rs4347607	T	C	-	19	0	0	1	0.0526316	0	0	18	0.947368
16	13462249	rs4781452	A	G	U91319.1	18	2	0.111111	0	0	16	0.888889	0	0
16	26620935	rs918553	G	A	-	15	2	0.133333	0	0	13	0.866667	0	0
16	48258198	rs17822931	C	T	ABCC11	18	0	0	0	0	0	0	18	1
16	48375777	rs6500380	G	A	LONP2	23	23	1	0	0	0	0	0	0
16	52659350	rs4377150	G	T	CASC16	22	0	0	0	0	7	0.318182	15	0.681818
16	86057221	rs7194620	T	G	-	16	0	0	0	0	11	0.6875	5	0.3125
16	86491796	rs9931550	G	A	-	13	7	0.538462	0	0	6	0.461538	0	0
16	86673736	rs7197219	G	A	RP11-463O9.6	15	7	0.466667	0	0	8	0.533333	0	0
16	86680658	rs12600217	A	G	RP11-58A18.1	11	7	0.636364	0	0	4	0.363636	0	0
16	86683030	rs16941809	T	C	RP11-58A18.1	16	0	0	12	0.75	0	0	4	0.25
16	86684262	rs7205830	G	T	RP11-58A18.1	18	0	0	0	0	12	0.666667	6	0.333333
16	86688976	rs300039	C	T	RP11-58A18.1	22	0	0	15	0.681818	0	0	7	0.318182
16	86699685	rs299947	C	A	RP11-58A18.1	15	0	0	15	1	0	0	0	0
17	2008938	rs11654642	G	A	SMG6	17	7	0.411765	0	0	10	0.588235	0	0
17	2072949	rs11658881	A	G	SMG6	11	9	0.818182	0	0	2	0.181818	0	0
17	2198892	rs17834627	T	C	SMG6	16	0	0	3	0.1875	0	0	13	0.8125
17	2320175	rs12452567	A	G	METTL16	24	20	0.833333	0	0	4	0.166667	0	0
17	47373417	rs11079869	T	C	ZNF652	19	0	0	14	0.736842	0	0	5	0.263158
17	55508277	rs9912487	A	G	MSI2	10	0	0	0	0	10	1	0	0
17	66465580	rs11868680	T	C	RP11-120M18.2	13	0	0	3	0.230769	0	0	10	0.769231
17	66476427	rs2952283	G	A	RP11-120M18.2	16	8	0.5	0	0	8	0.5	0	0
17	66505856	rs4968898	T	C	PRKAR1A	33	1	0.030303	0	0	12	0.363636	20	0.606061
17	73326965	rs4542691	T	C	GRB2	12	0	0	12	1	0	0	0	0
17	73339745	rs2891714	G	A	GRB2	16	16	1	0	0	0	0	0	0
17	73344079	rs12950752	G	A	GRB2	15	0	0	0	0	15	1	0	0
17	73374945	rs4789182	G	A	GRB2	21	21	1	0	0	0	0	0	0
17	74667807	rs9910053	A	C	MXRA7	10	1	0.1	9	0.9	0	0	0	0
17	76117361	rs2073285	C	T	TMC6	14	0	0	8	0.571429	0	0	6	0.428571
17	77436724	rs1028060	C	T	RBFOX3	25	0	0	1	0.04	0	0	24	0.96
17	79032015	rs4969367	G	A	BAIAP2	21	7	0.333333	0	0	14	0.666667	0	0
17	79056453	rs4969245	C	T	BAIAP2	16	0	0	9	0.5625	0	0	7	0.4375
18	21689394	rs9955228	G	A	TTC39C	9	3	0.333333	0	0	6	0.666667	0	0
18	21694921	rs8085837	A	G	TTC39C	10	6	0.6	0	0	4	0.4	0	0
18	21698036	rs3745029	G	T	TTC39C	15	0	0	0	0	10	0.666667	5	0.333333
18	21699237	rs10163625	A	C	TTC39C	15	6	0.4	9	0.6	0	0	0	0
18	21734836	rs752798	A	C	CABYR	21	14	0.666667	7	0.333333	0	0	0	0
18	40517898	rs615258	A	G	RIT2	9	0	0	0	0	9	1	0	0
18	56562356	rs952270	A	G	ZNF532	24	24	1	0	0	0	0	0	0
18	56647635	rs17761686	G	A	ZNF532	19	0	0	0	0	19	1	0	0
18	56648324	rs3826597	T	C	ZNF532	20	0	0	19	0.95	0	0	1	0.05
18	62085800	rs2959456	A	G	RP11-146N18.1	18	1	0.0555556	0	0	17	0.944444	0	0
18	65343173	rs2440507	T	C	RP11-28O3.2	15	0	0	7	0.466667	0	0	8	0.533333
19	5841356	rs3760775	G	T	FUT6	13	0	0	0	0	7	0.538462	6	0.461538
19	16467759	rs875622	A	G	EPS15L1	28	11	0.392857	0	0	17	0.607143	0	0
19	40448499	rs8110709	G	T	CTC-471F3.4	10	0	0	0	0	10	1	0	0
19	53393584	rs12461426	G	A	ZNF320	21	16	0.761905	0	0	5	0.238095	0	0
19	54797848	rs103294	0	0	LILRA3	27	0	0	8	0.296296	0	0	19	0.703704
20	744415	rs3746804	G	A	SLC52A3	12	8	0.666667	0	0	4	0.333333	0	0
20	745963	rs3746807	A	G	SLC52A3	9	6	0.666667	0	0	3	0.333333	0	0
20	12160515	rs735349	G	A	-	15	12	0.8	0	0	3	0.2	0	0
20	12202000	rs1474899	C	T	-	14	0	0	3	0.214286	0	0	11	0.785714
20	44186645	rs6104219	C	A	WFDC8	22	0	0	22	1	0	0	0	0
20	44943218	rs4072977	G	A	-	17	2	0.117647	0	0	15	0.882353	0	0
20	62598815	rs817330	T	C	ZNF512B	19	0	0	18	0.947368	0	0	1	0.0526316
20	62604201	rs817338	C	T	ZNF512B	23	0	0	0	0	0	0	23	1
20	62671777	rs1999708	G	T	ZNF512B	20	0	0	0	0	0	0	20	1
20	62678549	rs3810504	A	G	SOX18	16	0	0	0	0	16	1	0	0
21	21852696	rs1735876	T	C	-	19	0	0	0	0	0	0	19	1
21	27909703	rs2830274	T	C	CYYR1	19	0	0	6	0.315789	0	0	13	0.684211
21	34789808	rs2834211	T	C	IFNGR2	25	0	0	11	0.44	0	0	14	0.56
21	34864284	rs3761347	C	T	DNAJC28	13	0	0	6	0.461538	0	0	7	0.538462
21	34963993	rs10460711	C	T	CRYZL1	21	0	0	15	0.714286	0	0	6	0.285714
21	35027142	rs2070391	C	T	ITSN1	17	0	0	8	0.470588	0	0	9	0.529412
21	35269964	rs12627530	A	G	ITSN1	14	10	0.714286	0	0	4	0.285714	0	0
22	23839286	rs9608151	G	T	-	17	0	0	0	0	17	1	0	0
22	30127472	rs5752956	G	T	CABP7	13	0	0	0	0	5	0.384615	8	0.615385
22	30986172	rs4820018	G	A	PES1	26	5	0.192308	0	0	21	0.807692	0	0
22	40827319	rs2294352	G	A	MKL1	21	12	0.571429	0	0	9	0.428571	0	0
22	40877514	rs6001931	G	A	MKL1	9	3	0.333333	0	0	6	0.666667	0	0
22	40905072	rs17001997	G	A	MKL1	19	7	0.368421	0	0	12	0.631579	0	0
22	42289466	rs5996080	C	T	SREBF2	23	0	0	1	0.0434783	0	0	22	0.956522
22	42321591	rs5996087	G	A	TNFRSF13C	15	15	1	0	0	0	0	0	0
22	48829790	rs739105	C	T	-	9	0	0	8	0.888889	0	0	1	0.111111
